# Supplementary material for: Characterization of CD4+ and CD8+ T cells responses in the mixed lymphocyte reaction by flow cytometry and single cell RNA sequencing
Source: Front Immunol. 2024 Jan 12;14:1320481. doi: 10.3389/fimmu.2023.1320481 (PMC10820991; doi:10.3389/fimmu.2023.1320481)
Supplement: Supplementary file 8 [file Table_1.xlsx]

## Sheet: Treg_activation
	p_val	avg_log2FC	pct.1	pct.2	p_val_adj	cluster	gene
IL2RA	1.89791e-221	0.514034	1	0.594	3.96076e-217	MKI67-IL2RA+	IL2RA
MALAT1	1.63029e-73	0.47542	1	1	3.40226e-69	MKI67-IL2RA+	MALAT1
BTG1	3.02131e-72	0.695348	0.994	0.992	6.30517e-68	MKI67-IL2RA+	BTG1
LTB	1.50525e-68	1.41657	0.991	0.975	3.14131e-64	MKI67-IL2RA+	LTB
B2M	6.07296e-67	0.554474	1	1	1.26737e-62	MKI67-IL2RA+	B2M
HLA-A	1.78441e-50	0.595896	1	0.999	3.72389e-46	MKI67-IL2RA+	HLA-A
ISG20	6.38031e-46	0.813729	0.926	0.839	1.33151e-41	MKI67-IL2RA+	ISG20
HLA-B	3.77488e-44	0.533614	1	0.999	7.8778e-40	MKI67-IL2RA+	HLA-B
HLA-E	2.99248e-43	0.523557	0.986	0.979	6.245e-39	MKI67-IL2RA+	HLA-E
SAT1	4.48433e-43	0.496766	0.664	0.733	9.35834e-39	MKI67-IL2RA+	SAT1
CD37	6.67827e-43	0.442528	0.824	0.827	1.39369e-38	MKI67-IL2RA+	CD37
ITM2B	2.08526e-42	0.419015	0.963	0.964	4.35173e-38	MKI67-IL2RA+	ITM2B
VAMP5	1.43358e-37	0.393776	0.602	0.638	2.99174e-33	MKI67-IL2RA+	VAMP5
IL10RA	3.51319e-37	0.520697	0.688	0.594	7.33168e-33	MKI67-IL2RA+	IL10RA
GBP5	5.72201e-37	0.883803	0.832	0.764	1.19413e-32	MKI67-IL2RA+	GBP5
SCAND1	7.64925e-36	0.277351	0.616	0.691	1.59632e-31	MKI67-IL2RA+	SCAND1
N4BP1	1.46092e-35	0.322555	0.51	0.582	3.04879e-31	MKI67-IL2RA+	N4BP1
LAPTM5	3.61897e-35	0.269458	0.708	0.786	7.55243e-31	MKI67-IL2RA+	LAPTM5
HCST	1.45786e-33	0.384108	0.747	0.8	3.04242e-29	MKI67-IL2RA+	HCST
SLFN5	7.68206e-33	0.449101	0.839	0.811	1.60317e-28	MKI67-IL2RA+	SLFN5
HLA-C	1.34308e-32	0.517868	0.998	0.994	2.80287e-28	MKI67-IL2RA+	HLA-C
CYLD	1.89623e-32	0.474745	0.8	0.808	3.95724e-28	MKI67-IL2RA+	CYLD
ZNF101	1.15941e-31	0.366936	0.521	0.533	2.41958e-27	MKI67-IL2RA+	ZNF101
TIGIT	2.20548e-31	0.559686	0.763	0.798	4.60262e-27	MKI67-IL2RA+	TIGIT
C4orf3	1.14598e-30	0.273806	0.728	0.808	2.39154e-26	MKI67-IL2RA+	C4orf3
ACAP1	4.77934e-30	0.265189	0.57	0.631	9.974e-26	MKI67-IL2RA+	ACAP1
LGALS3	4.16489e-29	0.848002	0.774	0.721	8.6917e-25	MKI67-IL2RA+	LGALS3
BCL2	2.3371e-28	0.544593	0.788	0.701	4.8773e-24	MKI67-IL2RA+	BCL2
KIAA0040	4.79997e-28	0.393482	0.548	0.539	1.0017e-23	MKI67-IL2RA+	KIAA0040
EPSTI1	5.08469e-28	0.58621	0.652	0.622	1.06112e-23	MKI67-IL2RA+	EPSTI1
CASP4	5.83906e-28	0.258237	0.526	0.583	1.21855e-23	MKI67-IL2RA+	CASP4
SAMD9L	6.90793e-28	0.560593	0.606	0.597	1.44162e-23	MKI67-IL2RA+	SAMD9L
EIF1	1.46712e-27	0.270884	1	0.998	3.06172e-23	MKI67-IL2RA+	EIF1
CD247	1.66613e-27	0.283654	0.711	0.764	3.47705e-23	MKI67-IL2RA+	CD247
SP110	2.46697e-27	0.389705	0.662	0.676	5.14832e-23	MKI67-IL2RA+	SP110
CASK	4.75693e-27	0.290133	0.392	0.405	9.92724e-23	MKI67-IL2RA+	CASK
ATP6V0E1	5.06213e-27	0.338528	0.844	0.862	1.05642e-22	MKI67-IL2RA+	ATP6V0E1
PHF11	5.32856e-27	0.428307	0.605	0.616	1.11202e-22	MKI67-IL2RA+	PHF11
TMEM59	7.85273e-27	0.26973	0.75	0.807	1.63879e-22	MKI67-IL2RA+	TMEM59
GRAP2	9.27998e-27	0.271395	0.285	0.308	1.93664e-22	MKI67-IL2RA+	GRAP2
KDSR	1.41902e-26	0.383482	0.459	0.475	2.96136e-22	MKI67-IL2RA+	KDSR
PRMT2	1.84017e-26	0.316185	0.661	0.686	3.84025e-22	MKI67-IL2RA+	PRMT2
TNFRSF14	3.772e-26	0.267628	0.503	0.542	7.87178e-22	MKI67-IL2RA+	TNFRSF14
SYNE2	4.61693e-26	0.541105	0.873	0.874	9.63507e-22	MKI67-IL2RA+	SYNE2
HLA-F	7.76951e-26	0.501176	0.748	0.745	1.62142e-21	MKI67-IL2RA+	HLA-F
IL2RB	8.19531e-26	0.348812	0.551	0.566	1.71028e-21	MKI67-IL2RA+	IL2RB
TRADD	1.54984e-25	0.290809	0.48	0.519	3.23437e-21	MKI67-IL2RA+	TRADD
USP15	2.75036e-25	0.354436	0.816	0.837	5.73973e-21	MKI67-IL2RA+	USP15
ARL6IP5	3.43041e-25	0.494794	0.941	0.925	7.15893e-21	MKI67-IL2RA+	ARL6IP5
CD44	4.82574e-25	0.303069	0.766	0.8	1.00708e-20	MKI67-IL2RA+	CD44
CTSS	5.47284e-25	0.337575	0.651	0.684	1.14213e-20	MKI67-IL2RA+	CTSS
XAF1	5.6354e-25	0.743649	0.546	0.445	1.17605e-20	MKI67-IL2RA+	XAF1
PAG1	5.8378e-25	0.270679	0.498	0.55	1.21829e-20	MKI67-IL2RA+	PAG1
RAB8B	5.8769e-25	0.307798	0.571	0.619	1.22645e-20	MKI67-IL2RA+	RAB8B
ISG15	8.98252e-25	0.873968	0.78	0.74	1.87456e-20	MKI67-IL2RA+	ISG15
CALCOCO2	9.4373e-25	0.312727	0.619	0.657	1.96947e-20	MKI67-IL2RA+	CALCOCO2
CASP8	3.90991e-24	0.355927	0.655	0.661	8.1596e-20	MKI67-IL2RA+	CASP8
SERPINB1	4.91394e-24	0.326106	0.588	0.638	1.02549e-19	MKI67-IL2RA+	SERPINB1
SAMD9	4.94675e-24	0.442704	0.652	0.651	1.03234e-19	MKI67-IL2RA+	SAMD9
IFI35	5.37828e-24	0.362586	0.425	0.467	1.12239e-19	MKI67-IL2RA+	IFI35
SAMSN1	6.10569e-24	0.576148	0.698	0.649	1.2742e-19	MKI67-IL2RA+	SAMSN1
RGS1	1.01881e-23	0.853152	0.633	0.531	2.12616e-19	MKI67-IL2RA+	RGS1
GSTK1	1.60719e-23	0.318503	0.768	0.801	3.35405e-19	MKI67-IL2RA+	GSTK1
NBDY	2.00612e-23	0.252846	0.43	0.48	4.18656e-19	MKI67-IL2RA+	NBDY
PNRC1	2.1016e-23	0.320271	0.861	0.82	4.38582e-19	MKI67-IL2RA+	PNRC1
CD3E	2.36597e-23	0.257291	0.904	0.93	4.93755e-19	MKI67-IL2RA+	CD3E
EIF2AK2	3.67718e-23	0.346776	0.479	0.561	7.6739e-19	MKI67-IL2RA+	EIF2AK2
TPT1	4.55505e-23	0.277753	0.999	1	9.50594e-19	MKI67-IL2RA+	TPT1
RORA	4.80176e-23	0.32969	0.662	0.715	1.00208e-18	MKI67-IL2RA+	RORA
IL32	5.43236e-23	0.55056	0.984	0.987	1.13368e-18	MKI67-IL2RA+	IL32
CLDND1	5.87475e-23	0.342959	0.712	0.765	1.226e-18	MKI67-IL2RA+	CLDND1
N4BP2L2	1.25665e-22	0.286178	0.827	0.863	2.62251e-18	MKI67-IL2RA+	N4BP2L2
CD48	1.3111e-22	0.301826	0.814	0.838	2.73613e-18	MKI67-IL2RA+	CD48
TAPBP	1.44148e-22	0.40755	0.667	0.693	3.00823e-18	MKI67-IL2RA+	TAPBP
TXNIP	1.69325e-22	0.264145	0.753	0.745	3.53365e-18	MKI67-IL2RA+	TXNIP
PDE4B	2.13425e-22	0.509516	0.603	0.53	4.45397e-18	MKI67-IL2RA+	PDE4B
NUB1	3.05693e-22	0.38862	0.491	0.513	6.37951e-18	MKI67-IL2RA+	NUB1
KAT2B	3.39134e-22	0.277738	0.289	0.291	7.07739e-18	MKI67-IL2RA+	KAT2B
TRIM22	3.47514e-22	0.56577	0.589	0.426	7.25226e-18	MKI67-IL2RA+	TRIM22
DTX3L	4.41332e-22	0.273095	0.402	0.448	9.21015e-18	MKI67-IL2RA+	DTX3L
OPTN	4.92172e-22	0.258719	0.734	0.782	1.02711e-17	MKI67-IL2RA+	OPTN
IDI1	5.02693e-22	0.315938	0.558	0.633	1.04907e-17	MKI67-IL2RA+	IDI1
ATXN1	1.12456e-21	0.25915	0.463	0.513	2.34685e-17	MKI67-IL2RA+	ATXN1
SAMHD1	1.16184e-21	0.428207	0.822	0.796	2.42464e-17	MKI67-IL2RA+	SAMHD1
RABAC1	1.39892e-21	0.292624	0.719	0.753	2.91941e-17	MKI67-IL2RA+	RABAC1
FRMD4B	2.02789e-21	0.43132	0.477	0.49	4.23199e-17	MKI67-IL2RA+	FRMD4B
TTN	2.44042e-21	0.310684	0.433	0.439	5.09291e-17	MKI67-IL2RA+	TTN
IFIH1	2.70995e-21	0.333021	0.338	0.36	5.65539e-17	MKI67-IL2RA+	IFIH1
APOL6	3.01242e-21	0.503473	0.629	0.625	6.28661e-17	MKI67-IL2RA+	APOL6
MKRN1	3.0534e-21	0.338709	0.526	0.567	6.37215e-17	MKI67-IL2RA+	MKRN1
RFLNB	5.10175e-21	0.267976	0.321	0.332	1.06468e-16	MKI67-IL2RA+	RFLNB
IFI6	5.24574e-21	0.573138	0.465	0.485	1.09473e-16	MKI67-IL2RA+	IFI6
CD7	5.75217e-21	0.49941	0.603	0.597	1.20042e-16	MKI67-IL2RA+	CD7
LINC01943	5.99178e-21	0.403057	0.6	0.623	1.25042e-16	MKI67-IL2RA+	LINC01943
PIM1	6.85025e-21	0.29033	0.578	0.619	1.42958e-16	MKI67-IL2RA+	PIM1
SNX6	7.20751e-21	0.259098	0.708	0.781	1.50414e-16	MKI67-IL2RA+	SNX6
ZNF267	7.45217e-21	0.490991	0.503	0.462	1.55519e-16	MKI67-IL2RA+	ZNF267
AC133644.2	1.1393e-20	0.458014	0.389	0.29	2.37761e-16	MKI67-IL2RA+	AC133644.2
CD3D	1.27765e-20	0.436908	0.955	0.953	2.66632e-16	MKI67-IL2RA+	CD3D
ARHGAP25	1.68134e-20	0.282226	0.471	0.477	3.50878e-16	MKI67-IL2RA+	ARHGAP25
PPM1K	1.96876e-20	0.252349	0.468	0.538	4.10861e-16	MKI67-IL2RA+	PPM1K
AC058791.1	2.3725e-20	0.314184	0.301	0.288	4.95117e-16	MKI67-IL2RA+	AC058791.1
VPS13C	2.7435e-20	0.258544	0.607	0.656	5.72541e-16	MKI67-IL2RA+	VPS13C
LCP2	2.96335e-20	0.301419	0.61	0.672	6.18421e-16	MKI67-IL2RA+	LCP2
KLF6	3.78291e-20	0.572112	0.724	0.658	7.89456e-16	MKI67-IL2RA+	KLF6
IL2RG	3.86944e-20	0.288504	0.775	0.81	8.07514e-16	MKI67-IL2RA+	IL2RG
MX1	4.04486e-20	0.570567	0.539	0.505	8.44123e-16	MKI67-IL2RA+	MX1
CD53	4.15253e-20	0.277222	0.752	0.783	8.66591e-16	MKI67-IL2RA+	CD53
RNASET2	5.43785e-20	0.276434	0.636	0.639	1.13483e-15	MKI67-IL2RA+	RNASET2
RNF19A	6.03097e-20	0.328542	0.603	0.62	1.2586e-15	MKI67-IL2RA+	RNF19A
OAS1	7.09806e-20	0.30451	0.283	0.294	1.48129e-15	MKI67-IL2RA+	OAS1
BIRC3	7.87388e-20	0.432167	0.824	0.844	1.6432e-15	MKI67-IL2RA+	BIRC3
RBCK1	3.29292e-19	0.273167	0.491	0.526	6.87199e-15	MKI67-IL2RA+	RBCK1
SOCS1	4.35998e-19	0.846526	0.641	0.53	9.09884e-15	MKI67-IL2RA+	SOCS1
ANKRD12	4.52961e-19	0.479029	0.938	0.916	9.45284e-15	MKI67-IL2RA+	ANKRD12
UBE2L6	5.50298e-19	0.287268	0.577	0.637	1.14842e-14	MKI67-IL2RA+	UBE2L6
LPP	6.16488e-19	0.274193	0.275	0.259	1.28655e-14	MKI67-IL2RA+	LPP
RARRES3	8.15901e-19	0.513424	0.677	0.547	1.7027e-14	MKI67-IL2RA+	RARRES3
DYNLT1	9.89672e-19	0.308578	0.554	0.604	2.06535e-14	MKI67-IL2RA+	DYNLT1
MAF	1.08219e-18	0.371021	0.477	0.463	2.25843e-14	MKI67-IL2RA+	MAF
DDHD1	1.61729e-18	0.287379	0.507	0.564	3.37513e-14	MKI67-IL2RA+	DDHD1
CCSER2	1.78689e-18	0.29617	0.49	0.496	3.72907e-14	MKI67-IL2RA+	CCSER2
CARD16	2.20474e-18	0.303965	0.613	0.625	4.60107e-14	MKI67-IL2RA+	CARD16
GBP4	2.54658e-18	0.663677	0.631	0.61	5.31446e-14	MKI67-IL2RA+	GBP4
TRBC2	4.2087e-18	0.320032	0.869	0.915	8.78313e-14	MKI67-IL2RA+	TRBC2
TNFSF10	4.32514e-18	0.377166	0.454	0.468	9.02614e-14	MKI67-IL2RA+	TNFSF10
PARP9	4.73916e-18	0.448824	0.459	0.414	9.89016e-14	MKI67-IL2RA+	PARP9
SMCHD1	4.76551e-18	0.379092	0.886	0.893	9.94514e-14	MKI67-IL2RA+	SMCHD1
IL1R1	6.43437e-18	0.338213	0.245	0.27	1.34279e-13	MKI67-IL2RA+	IL1R1
ARL4C	8.66108e-18	0.423779	0.945	0.916	1.80748e-13	MKI67-IL2RA+	ARL4C
RHOH	1.33602e-17	0.283042	0.587	0.616	2.78815e-13	MKI67-IL2RA+	RHOH
OAS3	1.445e-17	0.266361	0.187	0.193	3.01556e-13	MKI67-IL2RA+	OAS3
CISH	1.80426e-17	0.520759	0.445	0.318	3.76531e-13	MKI67-IL2RA+	CISH
TNFRSF9	2.4146e-17	0.387912	0.279	0.328	5.03903e-13	MKI67-IL2RA+	TNFRSF9
XRN1	4.38173e-17	0.352159	0.62	0.654	9.14423e-13	MKI67-IL2RA+	XRN1
ADTRP	6.08514e-17	0.25209	0.348	0.377	1.26991e-12	MKI67-IL2RA+	ADTRP
STK17B	8.4978e-17	0.491199	0.888	0.855	1.77341e-12	MKI67-IL2RA+	STK17B
CREBRF	1.00632e-16	0.279801	0.518	0.474	2.1001e-12	MKI67-IL2RA+	CREBRF
GADD45B	1.0854e-16	0.3745	0.39	0.314	2.26512e-12	MKI67-IL2RA+	GADD45B
CREM	1.6637e-16	0.571769	0.642	0.614	3.47198e-12	MKI67-IL2RA+	CREM
NSD3	1.9956e-16	0.301482	0.85	0.872	4.16461e-12	MKI67-IL2RA+	NSD3
SOCS2	2.42386e-16	0.347246	0.282	0.249	5.05836e-12	MKI67-IL2RA+	SOCS2
TYMP	2.63959e-16	0.810878	0.618	0.584	5.50856e-12	MKI67-IL2RA+	TYMP
LYZ	5.63222e-16	0.315361	0.311	0.291	1.17539e-11	MKI67-IL2RA+	LYZ
EVA1B	5.66158e-16	0.290488	0.233	0.253	1.18152e-11	MKI67-IL2RA+	EVA1B
ARID5A	6.34292e-16	0.311524	0.458	0.449	1.3237e-11	MKI67-IL2RA+	ARID5A
IFIT5	6.48825e-16	0.33103	0.257	0.208	1.35403e-11	MKI67-IL2RA+	IFIT5
CLIP1	8.24154e-16	0.278098	0.542	0.583	1.71993e-11	MKI67-IL2RA+	CLIP1
CMTM6	1.14126e-15	0.552199	0.759	0.746	2.3817e-11	MKI67-IL2RA+	CMTM6
CD63	1.16749e-15	0.441939	0.672	0.684	2.43643e-11	MKI67-IL2RA+	CD63
SH3BGRL3	2.06879e-15	0.299758	0.978	0.978	4.31736e-11	MKI67-IL2RA+	SH3BGRL3
UGP2	4.29364e-15	0.263965	0.711	0.714	8.96039e-11	MKI67-IL2RA+	UGP2
IFITM2	5.31426e-15	0.442095	0.581	0.555	1.10903e-10	MKI67-IL2RA+	IFITM2
SP100	9.7197e-15	0.353526	0.813	0.828	2.0284e-10	MKI67-IL2RA+	SP100
IRF1	1.66467e-14	0.621232	0.855	0.848	3.474e-10	MKI67-IL2RA+	IRF1
HAPLN3	2.18307e-14	0.372084	0.36	0.332	4.55585e-10	MKI67-IL2RA+	HAPLN3
PARP14	2.22124e-14	0.378309	0.659	0.683	4.63551e-10	MKI67-IL2RA+	PARP14
CASP1	3.47783e-14	0.260527	0.349	0.316	7.25789e-10	MKI67-IL2RA+	CASP1
CXCR6	3.8655e-14	0.358839	0.195	0.126	8.06692e-10	MKI67-IL2RA+	CXCR6
FLT3LG	5.79481e-14	0.288246	0.4	0.366	1.20932e-09	MKI67-IL2RA+	FLT3LG
UBC	7.34417e-14	0.398956	0.969	0.96	1.53265e-09	MKI67-IL2RA+	UBC
LY6E	1.11936e-13	0.45447	0.702	0.697	2.336e-09	MKI67-IL2RA+	LY6E
GBP2	2.31897e-13	0.292842	0.788	0.78	4.83946e-09	MKI67-IL2RA+	GBP2
GBP1	2.42068e-13	0.791651	0.738	0.677	5.05172e-09	MKI67-IL2RA+	GBP1
DRAP1	3.16534e-13	0.329503	0.782	0.786	6.60574e-09	MKI67-IL2RA+	DRAP1
LPAR6	5.47617e-13	0.341229	0.331	0.244	1.14282e-08	MKI67-IL2RA+	LPAR6
CXCR4	8.0339e-13	0.359881	0.688	0.623	1.6766e-08	MKI67-IL2RA+	CXCR4
ITGB1	1.09334e-12	0.281848	0.711	0.75	2.28169e-08	MKI67-IL2RA+	ITGB1
PHPT1	1.36526e-12	0.283252	0.557	0.601	2.84917e-08	MKI67-IL2RA+	PHPT1
BST2	1.57708e-12	0.464751	0.663	0.657	3.2912e-08	MKI67-IL2RA+	BST2
SOS1	2.07218e-12	0.459354	0.438	0.389	4.32444e-08	MKI67-IL2RA+	SOS1
DYNLRB1	3.04279e-12	0.257534	0.773	0.796	6.35e-08	MKI67-IL2RA+	DYNLRB1
GZMM	6.03156e-12	0.251583	0.247	0.213	1.25873e-07	MKI67-IL2RA+	GZMM
S100A11	8.68101e-12	0.261735	0.87	0.875	1.81164e-07	MKI67-IL2RA+	S100A11
IFIT3	9.54796e-12	1.10004	0.374	0.126	1.99256e-07	MKI67-IL2RA+	IFIT3
TNFRSF18	1.12814e-11	0.801744	0.483	0.45	2.35432e-07	MKI67-IL2RA+	TNFRSF18
MIR155HG	1.15433e-11	0.300648	0.186	0.198	2.40897e-07	MKI67-IL2RA+	MIR155HG
MEOX1	1.40997e-11	0.272421	0.124	0.061	2.94248e-07	MKI67-IL2RA+	MEOX1
DDX5	1.93613e-11	0.333351	0.988	0.98	4.04052e-07	MKI67-IL2RA+	DDX5
MYL12B	2.50905e-11	0.30453	0.95	0.962	5.23614e-07	MKI67-IL2RA+	MYL12B
STAT1	5.54823e-11	0.678093	0.829	0.79	1.15786e-06	MKI67-IL2RA+	STAT1
DDX60	6.07056e-11	0.451716	0.248	0.12	1.26686e-06	MKI67-IL2RA+	DDX60
PFDN5	1.50526e-10	0.256477	0.984	0.981	3.14132e-06	MKI67-IL2RA+	PFDN5
CAST	2.2501e-10	0.325354	0.893	0.876	4.69573e-06	MKI67-IL2RA+	CAST
FOXP3	4.6203e-10	0.25501	0.712	0.726	9.6421e-06	MKI67-IL2RA+	FOXP3
PSME2	1.0044e-09	0.259995	0.799	0.816	2.09608e-05	MKI67-IL2RA+	PSME2
GLRX	2.19891e-09	0.365533	0.742	0.76	4.58891e-05	MKI67-IL2RA+	GLRX
TAP1	2.71131e-09	0.297311	0.649	0.674	5.65823e-05	MKI67-IL2RA+	TAP1
RAB11FIP1	6.48489e-09	0.407083	0.741	0.688	0.000135333	MKI67-IL2RA+	RAB11FIP1
HPGD	1.10149e-08	0.396953	0.248	0.201	0.000229871	MKI67-IL2RA+	HPGD
LTA	2.62795e-08	0.939562	0.424	0.337	0.000548427	MKI67-IL2RA+	LTA
MYL12A	7.85481e-08	0.350775	0.969	0.96	0.00163922	MKI67-IL2RA+	MYL12A
RPS27	6.34479e-38	0.920729	1	0.999	1.32409e-33	MKI67-IL2RA-	RPS27
RPL30	1.12346e-34	0.745925	1	0.999	2.34456e-30	MKI67-IL2RA-	RPL30
RPL34	4.96559e-30	0.780583	1	0.999	1.03627e-25	MKI67-IL2RA-	RPL34
SARAF	1.74265e-27	0.720312	0.938	0.934	3.63674e-23	MKI67-IL2RA-	SARAF
GIMAP7	1.13411e-25	0.954554	0.909	0.767	2.36677e-21	MKI67-IL2RA-	GIMAP7
TPT11	2.19564e-25	0.554853	1	0.999	4.58209e-21	MKI67-IL2RA-	TPT1
RPL11	6.59015e-25	0.526415	1	0.999	1.3753e-20	MKI67-IL2RA-	RPL11
RPL32	5.086e-23	0.632313	1	0.999	1.0614e-18	MKI67-IL2RA-	RPL32
RPS29	9.97e-23	0.719119	0.997	0.998	2.08064e-18	MKI67-IL2RA-	RPS29
PIK3IP1	1.08498e-21	0.630236	0.533	0.494	2.26425e-17	MKI67-IL2RA-	PIK3IP1
RPL21	1.41555e-21	0.726828	1	0.999	2.95411e-17	MKI67-IL2RA-	RPL21
RPS12	2.11401e-21	0.590008	1	1	4.41173e-17	MKI67-IL2RA-	RPS12
RPL41	2.32695e-21	0.565312	1	0.999	4.85611e-17	MKI67-IL2RA-	RPL41
C6orf48	5.6693e-21	0.598796	0.535	0.476	1.18313e-16	MKI67-IL2RA-	C6orf48
RPL39	6.3863e-21	0.605218	1	0.997	1.33276e-16	MKI67-IL2RA-	RPL39
RPL13	8.28752e-21	0.495551	1	0.999	1.72952e-16	MKI67-IL2RA-	RPL13
PPP2R5C	9.21309e-21	0.490966	0.686	0.702	1.92268e-16	MKI67-IL2RA-	PPP2R5C
RPS27A	1.82269e-20	0.470388	1	0.999	3.80377e-16	MKI67-IL2RA-	RPS27A
PDCD4	2.2726e-20	0.502966	0.603	0.599	4.74269e-16	MKI67-IL2RA-	PDCD4
LEPROTL1	2.54241e-20	0.447424	0.773	0.794	5.30575e-16	MKI67-IL2RA-	LEPROTL1
MALAT11	1.22921e-19	0.780404	1	1	2.56523e-15	MKI67-IL2RA-	MALAT1
PIK3R1	1.93697e-19	0.516888	0.564	0.607	4.04227e-15	MKI67-IL2RA-	PIK3R1
SNRPN	4.6852e-19	0.405645	0.411	0.416	9.77754e-15	MKI67-IL2RA-	SNRPN
RPL10	5.57463e-19	0.394325	1	0.998	1.16337e-14	MKI67-IL2RA-	RPL10
RPL38	1.01634e-18	0.722313	1	0.989	2.121e-14	MKI67-IL2RA-	RPL38
RPS13	2.7741e-18	0.551231	0.997	0.999	5.78927e-14	MKI67-IL2RA-	RPS13
ZFAND6	3.76313e-18	0.258253	0.365	0.467	7.85327e-14	MKI67-IL2RA-	ZFAND6
IL7R	9.07898e-18	1.2625	0.578	0.294	1.89469e-13	MKI67-IL2RA-	IL7R
KIAA1551	1.62301e-17	0.569327	0.7	0.722	3.38706e-13	MKI67-IL2RA-	KIAA1551
TOMM7	1.76214e-17	0.507417	0.952	0.979	3.67742e-13	MKI67-IL2RA-	TOMM7
SNHG12	3.03348e-17	0.543173	0.246	0.22	6.33058e-13	MKI67-IL2RA-	SNHG12
ZFAS1	6.64959e-17	0.539213	0.768	0.834	1.3877e-12	MKI67-IL2RA-	ZFAS1
CCDC66	7.11197e-17	0.467573	0.397	0.402	1.4842e-12	MKI67-IL2RA-	CCDC66
RPL19	8.20337e-17	0.382099	1	0.999	1.71196e-12	MKI67-IL2RA-	RPL19
TTC3	1.5333e-16	0.505271	0.496	0.549	3.19984e-12	MKI67-IL2RA-	TTC3
BIRC2	1.7704e-16	0.462827	0.343	0.327	3.69464e-12	MKI67-IL2RA-	BIRC2
RPS14	2.04631e-16	0.406226	1	0.998	4.27045e-12	MKI67-IL2RA-	RPS14
FAU	3.70135e-16	0.407128	1	0.999	7.72435e-12	MKI67-IL2RA-	FAU
KAT6A	3.74864e-16	0.273664	0.374	0.474	7.82304e-12	MKI67-IL2RA-	KAT6A
RPL35A	5.84571e-16	0.557705	1	0.998	1.21994e-11	MKI67-IL2RA-	RPL35A
NR3C1	6.08331e-16	0.42848	0.428	0.471	1.26953e-11	MKI67-IL2RA-	NR3C1
RPS3A	9.1878e-16	0.550011	1	0.999	1.9174e-11	MKI67-IL2RA-	RPS3A
PTPN4	9.73015e-16	0.362107	0.289	0.273	2.03059e-11	MKI67-IL2RA-	PTPN4
RPS28	9.88267e-16	0.537778	0.997	0.998	2.06241e-11	MKI67-IL2RA-	RPS28
CIRBP	1.4149e-15	0.415493	0.748	0.825	2.95275e-11	MKI67-IL2RA-	CIRBP
SELENOW	1.67387e-15	0.255587	0.422	0.549	3.49319e-11	MKI67-IL2RA-	SELENOW
PLEKHO1	1.73911e-15	0.276138	0.348	0.415	3.62934e-11	MKI67-IL2RA-	PLEKHO1
PNRC11	2.01136e-15	0.554513	0.861	0.842	4.19752e-11	MKI67-IL2RA-	PNRC1
TCF7	2.60544e-15	0.758394	0.377	0.166	5.4373e-11	MKI67-IL2RA-	TCF7
CNOT6L	2.62774e-15	0.375173	0.456	0.514	5.48384e-11	MKI67-IL2RA-	CNOT6L
ITM2A	3.91338e-15	0.329096	0.368	0.406	8.16684e-11	MKI67-IL2RA-	ITM2A
RPS25	4.12665e-15	0.407038	1	0.999	8.61191e-11	MKI67-IL2RA-	RPS25
NOP53	4.15334e-15	0.483133	0.858	0.874	8.66759e-11	MKI67-IL2RA-	NOP53
AAK1	4.31381e-15	0.493174	0.637	0.641	9.00248e-11	MKI67-IL2RA-	AAK1
RPL37	5.38771e-15	0.550904	0.997	0.999	1.12436e-10	MKI67-IL2RA-	RPL37
MTERF4	9.27117e-15	0.387428	0.408	0.484	1.9348e-10	MKI67-IL2RA-	MTERF4
VAMP2	1.48133e-14	0.4888	0.66	0.645	3.0914e-10	MKI67-IL2RA-	VAMP2
GIMAP1	2.16415e-14	0.566134	0.527	0.426	4.51637e-10	MKI67-IL2RA-	GIMAP1
ATM	2.76661e-14	0.403121	0.538	0.607	5.77364e-10	MKI67-IL2RA-	ATM
PASK	2.89316e-14	0.644926	0.295	0.263	6.03773e-10	MKI67-IL2RA-	PASK
LEF1	3.51842e-14	0.547682	0.482	0.438	7.34259e-10	MKI67-IL2RA-	LEF1
RPS26	3.64541e-14	0.623063	0.997	0.999	7.60761e-10	MKI67-IL2RA-	RPS26
MBP	3.96024e-14	0.516419	0.657	0.654	8.26462e-10	MKI67-IL2RA-	MBP
RPS23	4.01348e-14	0.426977	1	0.999	8.37574e-10	MKI67-IL2RA-	RPS23
RPS3	4.25183e-14	0.42109	1	0.998	8.87315e-10	MKI67-IL2RA-	RPS3
TNRC6B	4.25679e-14	0.297761	0.513	0.626	8.8835e-10	MKI67-IL2RA-	TNRC6B
ORMDL1	6.53546e-14	0.269157	0.598	0.707	1.36388e-09	MKI67-IL2RA-	ORMDL1
RPLP2	6.8073e-14	0.477812	1	0.998	1.42062e-09	MKI67-IL2RA-	RPLP2
RPS15A	9.29041e-14	0.392776	1	0.999	1.93881e-09	MKI67-IL2RA-	RPS15A
PNISR	1.26741e-13	0.276464	0.768	0.864	2.64496e-09	MKI67-IL2RA-	PNISR
RPL13A	1.39621e-13	0.458076	1	0.999	2.91376e-09	MKI67-IL2RA-	RPL13A
GIMAP4	1.55521e-13	0.324816	0.671	0.65	3.24556e-09	MKI67-IL2RA-	GIMAP4
RPL26	1.7556e-13	0.47861	1	0.998	3.66376e-09	MKI67-IL2RA-	RPL26
FBXO34	1.85587e-13	0.323724	0.224	0.231	3.87302e-09	MKI67-IL2RA-	FBXO34
RPL9	2.07193e-13	0.590047	0.997	0.998	4.32391e-09	MKI67-IL2RA-	RPL9
PDE3B	2.09781e-13	0.478122	0.518	0.513	4.37792e-09	MKI67-IL2RA-	PDE3B
EIF4A2	2.544e-13	0.344396	0.654	0.714	5.30907e-09	MKI67-IL2RA-	EIF4A2
IRF2BP2	2.88124e-13	0.260668	0.278	0.345	6.01285e-09	MKI67-IL2RA-	IRF2BP2
TMEM204	3.13423e-13	0.467735	0.261	0.178	6.54082e-09	MKI67-IL2RA-	TMEM204
ANXA2R	4.21496e-13	0.28066	0.292	0.308	8.79619e-09	MKI67-IL2RA-	ANXA2R
GCC2	4.89043e-13	0.314482	0.623	0.731	1.02058e-08	MKI67-IL2RA-	GCC2
CAMK4	8.22271e-13	0.324318	0.473	0.532	1.716e-08	MKI67-IL2RA-	CAMK4
GIMAP2	9.75107e-13	0.336901	0.314	0.316	2.03495e-08	MKI67-IL2RA-	GIMAP2
C12orf57	1.30724e-12	0.614175	0.748	0.767	2.72808e-08	MKI67-IL2RA-	C12orf57
CDKN1B	1.98508e-12	0.271518	0.555	0.643	4.14266e-08	MKI67-IL2RA-	CDKN1B
SHPRH	2.13126e-12	0.264259	0.278	0.358	4.44772e-08	MKI67-IL2RA-	SHPRH
BBX	2.53477e-12	0.341404	0.388	0.459	5.28981e-08	MKI67-IL2RA-	BBX
ANKRD121	4.07487e-12	0.273661	0.864	0.941	8.50385e-08	MKI67-IL2RA-	ANKRD12
MAP3K1	4.28943e-12	0.259003	0.365	0.452	8.9516e-08	MKI67-IL2RA-	MAP3K1
SVIP	5.49447e-12	0.316615	0.456	0.528	1.14664e-07	MKI67-IL2RA-	SVIP
FBLN5	7.6314e-12	0.336116	0.15	0.098	1.5926e-07	MKI67-IL2RA-	FBLN5
SNHG8	7.70096e-12	0.511689	0.564	0.569	1.60711e-07	MKI67-IL2RA-	SNHG8
NSMCE3	8.68753e-12	0.330436	0.323	0.352	1.813e-07	MKI67-IL2RA-	NSMCE3
EIF4B	1.01056e-11	0.338685	0.739	0.812	2.10893e-07	MKI67-IL2RA-	EIF4B
OTUD6B-AS1	1.11759e-11	0.385788	0.411	0.409	2.33229e-07	MKI67-IL2RA-	OTUD6B-AS1
TBCC	1.62117e-11	0.296734	0.32	0.348	3.38323e-07	MKI67-IL2RA-	TBCC
STK4	1.62622e-11	0.317017	0.805	0.883	3.39376e-07	MKI67-IL2RA-	STK4
SEC62	1.66455e-11	0.275713	0.7	0.81	3.47375e-07	MKI67-IL2RA-	SEC62
UPP1	1.69598e-11	0.28591	0.385	0.456	3.53934e-07	MKI67-IL2RA-	UPP1
YPEL3	1.83427e-11	0.30361	0.547	0.594	3.82793e-07	MKI67-IL2RA-	YPEL3
GPR183	2.22143e-11	0.268711	0.309	0.372	4.63591e-07	MKI67-IL2RA-	GPR183
EVI2A	2.35399e-11	0.301283	0.292	0.313	4.91255e-07	MKI67-IL2RA-	EVI2A
CWF19L2	2.51753e-11	0.312017	0.337	0.374	5.25384e-07	MKI67-IL2RA-	CWF19L2
SYNE1	2.69198e-11	0.332165	0.351	0.396	5.6179e-07	MKI67-IL2RA-	SYNE1
RPS10	3.06531e-11	0.59553	0.966	0.974	6.39699e-07	MKI67-IL2RA-	RPS10
PHF3	4.00204e-11	0.301483	0.547	0.632	8.35185e-07	MKI67-IL2RA-	PHF3
IL16	6.14047e-11	0.314771	0.363	0.372	1.28145e-06	MKI67-IL2RA-	IL16
EPB41	6.35138e-11	0.457474	0.731	0.752	1.32547e-06	MKI67-IL2RA-	EPB41
CXCR41	7.42641e-11	0.373214	0.626	0.669	1.54982e-06	MKI67-IL2RA-	CXCR4
AC245297.3	7.61218e-11	0.347336	0.354	0.314	1.58859e-06	MKI67-IL2RA-	AC245297.3
ZFP36L2	7.7113e-11	0.538322	0.601	0.553	1.60927e-06	MKI67-IL2RA-	ZFP36L2
ZC3H6	1.10432e-10	0.268932	0.178	0.207	2.3046e-06	MKI67-IL2RA-	ZC3H6
RPL17	1.28516e-10	0.262065	0.47	0.555	2.68201e-06	MKI67-IL2RA-	RPL17
RPL14	1.48358e-10	0.340295	0.997	0.998	3.09609e-06	MKI67-IL2RA-	RPL14
SORL1	1.74292e-10	0.634798	0.51	0.424	3.63729e-06	MKI67-IL2RA-	SORL1
EPC1	1.80295e-10	0.310078	0.606	0.672	3.76257e-06	MKI67-IL2RA-	EPC1
MPHOSPH8	3.32406e-10	0.297023	0.717	0.796	6.93698e-06	MKI67-IL2RA-	MPHOSPH8
IDS	4.28711e-10	0.294934	0.533	0.594	8.94676e-06	MKI67-IL2RA-	IDS
PFDN51	5.00901e-10	0.33021	0.958	0.988	1.04533e-05	MKI67-IL2RA-	PFDN5
SRSF5	6.8459e-10	0.280973	0.924	0.96	1.42867e-05	MKI67-IL2RA-	SRSF5
EPB41L4A-AS1	9.82297e-10	0.266571	0.283	0.306	2.04996e-05	MKI67-IL2RA-	EPB41L4A-AS1
SRSF8	1.13105e-09	0.274123	0.292	0.341	2.36038e-05	MKI67-IL2RA-	SRSF8
SESN3	1.26014e-09	0.744487	0.476	0.43	2.62978e-05	MKI67-IL2RA-	SESN3
RIPOR2	1.29535e-09	0.269607	0.586	0.689	2.70327e-05	MKI67-IL2RA-	RIPOR2
RNASET21	1.47928e-09	0.312166	0.612	0.642	3.08711e-05	MKI67-IL2RA-	RNASET2
SF1	1.91173e-09	0.342756	0.717	0.775	3.98959e-05	MKI67-IL2RA-	SF1
RPL36	2.06161e-09	0.521983	1	0.998	4.30237e-05	MKI67-IL2RA-	RPL36
CLEC2B	2.64433e-09	0.27238	0.331	0.361	5.51844e-05	MKI67-IL2RA-	CLEC2B
ISCU	4.86611e-09	0.266882	0.649	0.705	0.000101551	MKI67-IL2RA-	ISCU
IRS2	4.94488e-09	0.327327	0.159	0.089	0.000103195	MKI67-IL2RA-	IRS2
TXNIP1	7.42312e-09	0.458515	0.748	0.75	0.000154913	MKI67-IL2RA-	TXNIP
R3HDM2	9.59011e-09	0.281163	0.32	0.355	0.000200136	MKI67-IL2RA-	R3HDM2
RPS21	1.20215e-08	0.62213	1	0.996	0.000250877	MKI67-IL2RA-	RPS21
RPL18	1.21387e-08	0.261872	0.997	0.998	0.000253322	MKI67-IL2RA-	RPL18
RPS8	1.31346e-08	0.306733	1	0.999	0.000274106	MKI67-IL2RA-	RPS8
ITM2B1	1.43123e-08	0.415263	0.975	0.961	0.000298683	MKI67-IL2RA-	ITM2B
CD481	1.72378e-08	0.259978	0.79	0.829	0.000359737	MKI67-IL2RA-	CD48
CHD7	2.25046e-08	0.283905	0.142	0.086	0.000469649	MKI67-IL2RA-	CHD7
TMEM123	2.77804e-08	0.289053	0.759	0.825	0.000579749	MKI67-IL2RA-	TMEM123
UBXN7	3.06192e-08	0.256891	0.21	0.292	0.000638992	MKI67-IL2RA-	UBXN7
CFAP36	3.06527e-08	0.315559	0.255	0.266	0.000639692	MKI67-IL2RA-	CFAP36
EEF1D	3.48975e-08	0.269779	0.975	0.984	0.000728276	MKI67-IL2RA-	EEF1D
RPS16	5.93201e-08	0.334429	0.997	0.998	0.00123795	MKI67-IL2RA-	RPS16
CREBRF1	5.98315e-08	0.378454	0.507	0.499	0.00124862	MKI67-IL2RA-	CREBRF
RPS15	8.40382e-08	0.266775	1	0.999	0.00175379	MKI67-IL2RA-	RPS15
EVI2B	9.11936e-08	0.314291	0.425	0.447	0.00190312	MKI67-IL2RA-	EVI2B
ZNF44	9.18017e-08	0.326561	0.136	0.107	0.00191581	MKI67-IL2RA-	ZNF44
CNBP	1.06632e-07	0.289869	0.807	0.866	0.00222531	MKI67-IL2RA-	CNBP
GIMAP6	1.64771e-07	0.251925	0.221	0.217	0.0034386	MKI67-IL2RA-	GIMAP6
RGCC	1.72578e-07	0.315134	0.448	0.491	0.00360153	MKI67-IL2RA-	RGCC
RPL22	2.08182e-07	0.415691	1	0.998	0.00434454	MKI67-IL2RA-	RPL22
RPS6	2.19024e-07	0.461838	1	0.999	0.00457082	MKI67-IL2RA-	RPS6
PABPC1	2.21841e-07	0.408204	0.941	0.955	0.0046296	MKI67-IL2RA-	PABPC1
RPS18	2.8537e-07	0.394739	1	1	0.00595538	MKI67-IL2RA-	RPS18
MAML2	2.90188e-07	0.294261	0.204	0.175	0.00605594	MKI67-IL2RA-	MAML2
SELENOM	3.2113e-07	0.442592	0.309	0.163	0.00670165	MKI67-IL2RA-	SELENOM
RPS20	4.183e-07	0.362307	0.989	0.997	0.0087295	MKI67-IL2RA-	RPS20
CD55	4.80027e-07	0.259255	0.297	0.351	0.0100177	MKI67-IL2RA-	CD55
MXI1	5.14894e-07	0.297427	0.241	0.244	0.0107453	MKI67-IL2RA-	MXI1
RTKN2	5.56338e-07	0.401557	0.64	0.576	0.0116102	MKI67-IL2RA-	RTKN2
BEX4	7.62793e-07	0.288172	0.238	0.235	0.0159187	MKI67-IL2RA-	BEX4
RPL3	9.00852e-07	0.40723	1	0.998	0.0187999	MKI67-IL2RA-	RPL3
RPL5	1.00253e-06	0.348037	0.994	0.999	0.0209219	MKI67-IL2RA-	RPL5
FAM102A	1.1021e-06	0.348981	0.348	0.364	0.0229998	MKI67-IL2RA-	FAM102A
ZNF766	1.10483e-06	0.264515	0.201	0.22	0.0230568	MKI67-IL2RA-	ZNF766
STK38	1.2677e-06	0.262123	0.36	0.404	0.0264557	MKI67-IL2RA-	STK38
EMB	1.34638e-06	0.283769	0.646	0.707	0.0280976	MKI67-IL2RA-	EMB
MTRNR2L12	1.79103e-06	0.420305	0.938	0.956	0.0373771	MKI67-IL2RA-	MTRNR2L12
ZFP14	1.93587e-06	0.25571	0.133	0.114	0.0403997	MKI67-IL2RA-	ZFP14
TGIF1	2.35096e-06	0.324627	0.144	0.06	0.0490621	MKI67-IL2RA-	TGIF1
MKI67	0	2.77639	1	0.005	0	MKI67+IL2RA+	MKI67
HMGB1	5.74117e-204	1.86827	1	0.941	1.19812e-199	MKI67+IL2RA+	HMGB1
STMN1	1.72111e-198	2.3897	0.907	0.328	3.59178e-194	MKI67+IL2RA+	STMN1
HMGN2	4.27658e-197	1.68653	0.981	0.721	8.92479e-193	MKI67+IL2RA+	HMGN2
TUBA1B	2.26286e-190	1.8506	0.869	0.608	4.72237e-186	MKI67+IL2RA+	TUBA1B
HMGB2	2.73919e-188	2.63445	0.922	0.462	5.71641e-184	MKI67+IL2RA+	HMGB2
H2AFZ	3.193e-181	1.8437	0.968	0.763	6.66347e-177	MKI67+IL2RA+	H2AFZ
TYMS	1.95154e-176	1.8801	0.78	0.038	4.07267e-172	MKI67+IL2RA+	TYMS
DUT	5.91033e-175	2.07826	0.934	0.417	1.23343e-170	MKI67+IL2RA+	DUT
BIRC5	3.37112e-167	1.15117	0.67	0.007	7.0352e-163	MKI67+IL2RA+	BIRC5
TK1	2.75953e-164	1.16994	0.741	0.025	5.75887e-160	MKI67+IL2RA+	TK1
RRM2	4.76816e-162	1.56646	0.701	0.014	9.95068e-158	MKI67+IL2RA+	RRM2
CLSPN	2.16149e-161	1.29407	0.686	0.023	4.51081e-157	MKI67+IL2RA+	CLSPN
TOP2A	4.65412e-156	2.17776	0.688	0.026	9.71268e-152	MKI67+IL2RA+	TOP2A
PCLAF	3.06096e-155	1.68756	0.85	0.087	6.38792e-151	MKI67+IL2RA+	PCLAF
TUBB	8.31264e-154	1.5666	0.877	0.577	1.73477e-149	MKI67+IL2RA+	TUBB
CENPF	1.08981e-153	1.97654	0.795	0.059	2.27432e-149	MKI67+IL2RA+	CENPF
ZWINT	1.23179e-147	0.843718	0.669	0.027	2.57063e-143	MKI67+IL2RA+	ZWINT
CDKN3	3.07478e-147	1.01647	0.68	0.03	6.41677e-143	MKI67+IL2RA+	CDKN3
MYBL2	4.21605e-145	0.722693	0.6	0.005	8.79848e-141	MKI67+IL2RA+	MYBL2
BRCA1	1.82101e-144	0.885892	0.672	0.026	3.80027e-140	MKI67+IL2RA+	BRCA1
CENPW	4.32523e-138	0.951848	0.71	0.055	9.02632e-134	MKI67+IL2RA+	CENPW
SHCBP1	5.06601e-137	0.628036	0.561	0.005	1.05723e-132	MKI67+IL2RA+	SHCBP1
CENPU	8.98519e-136	0.987589	0.689	0.049	1.87512e-131	MKI67+IL2RA+	CENPU
CEP55	1.40382e-134	1.16162	0.689	0.042	2.92964e-130	MKI67+IL2RA+	CEP55
GTSE1	5.41101e-134	0.886875	0.551	0.005	1.12922e-129	MKI67+IL2RA+	GTSE1
NCAPG	1.11634e-133	0.90718	0.595	0.013	2.32969e-129	MKI67+IL2RA+	NCAPG
PTMA	4.86168e-133	0.865652	1	0.999	1.01458e-128	MKI67+IL2RA+	PTMA
CCNB2	8.81851e-133	0.970889	0.61	0.013	1.84034e-128	MKI67+IL2RA+	CCNB2
YBX1	2.38114e-132	1.05252	0.998	0.949	4.9692e-128	MKI67+IL2RA+	YBX1
MCM4	2.614e-132	1.06642	0.714	0.058	5.45516e-128	MKI67+IL2RA+	MCM4
ASF1B	3.87495e-131	0.503653	0.532	0.008	8.08663e-127	MKI67+IL2RA+	ASF1B
ESCO2	4.56262e-131	0.794023	0.564	0.008	9.52172e-127	MKI67+IL2RA+	ESCO2
DLGAP5	1.8445e-130	1.18293	0.557	0.006	3.84928e-126	MKI67+IL2RA+	DLGAP5
CDCA5	1.62824e-128	0.611204	0.54	0.006	3.39798e-124	MKI67+IL2RA+	CDCA5
ORC6	1.6906e-127	0.692512	0.616	0.03	3.52811e-123	MKI67+IL2RA+	ORC6
ANP32B	8.53715e-127	1.20491	0.991	0.81	1.78162e-122	MKI67+IL2RA+	ANP32B
RANBP1	8.62772e-127	1.30322	0.913	0.469	1.80052e-122	MKI67+IL2RA+	RANBP1
TPX2	1.08622e-126	1.46159	0.669	0.042	2.26683e-122	MKI67+IL2RA+	TPX2
RAN	1.53979e-126	1.20051	0.985	0.775	3.21339e-122	MKI67+IL2RA+	RAN
FEN1	1.10426e-125	0.923305	0.693	0.084	2.30447e-121	MKI67+IL2RA+	FEN1
FANCI	1.15971e-125	0.703057	0.648	0.051	2.42019e-121	MKI67+IL2RA+	FANCI
HMGB3	1.19058e-125	0.879431	0.729	0.068	2.48462e-121	MKI67+IL2RA+	HMGB3
MCM10	3.71383e-125	0.64034	0.549	0.008	7.75039e-121	MKI67+IL2RA+	MCM10
ASPM	5.21105e-125	1.49648	0.623	0.027	1.08749e-120	MKI67+IL2RA+	ASPM
MND1	3.79197e-124	0.641482	0.574	0.011	7.91346e-120	MKI67+IL2RA+	MND1
FAM111B	5.59576e-122	0.954373	0.555	0.018	1.16778e-117	MKI67+IL2RA+	FAM111B
CHEK1	1.60776e-121	0.85751	0.705	0.058	3.35524e-117	MKI67+IL2RA+	CHEK1
UBE2T	5.11914e-121	0.728042	0.629	0.046	1.06831e-116	MKI67+IL2RA+	UBE2T
MCM7	1.13091e-120	1.04795	0.72	0.083	2.36009e-116	MKI67+IL2RA+	MCM7
GINS2	1.59274e-120	0.854755	0.646	0.047	3.3239e-116	MKI67+IL2RA+	GINS2
NUSAP1	2.10435e-120	1.64921	0.744	0.092	4.39157e-116	MKI67+IL2RA+	NUSAP1
CCNA2	3.15351e-120	0.838731	0.57	0.014	6.58105e-116	MKI67+IL2RA+	CCNA2
KIF11	4.26103e-120	0.996712	0.619	0.03	8.89234e-116	MKI67+IL2RA+	KIF11
SGO1	4.8177e-120	0.648506	0.606	0.037	1.00541e-115	MKI67+IL2RA+	SGO1
PBK	5.99007e-120	0.506736	0.481	0.002	1.25007e-115	MKI67+IL2RA+	PBK
CDCA8	8.10775e-120	0.665904	0.521	0.008	1.69201e-115	MKI67+IL2RA+	CDCA8
HNRNPAB	1.00056e-119	1.40239	0.894	0.507	2.08807e-115	MKI67+IL2RA+	HNRNPAB
SPC25	1.95413e-118	0.606243	0.483	0.002	4.07807e-114	MKI67+IL2RA+	SPC25
HIST1H1B	4.9969e-118	3.27396	0.678	0.054	1.0428e-113	MKI67+IL2RA+	HIST1H1B
ANP32E	1.23042e-117	1.32046	0.945	0.536	2.56777e-113	MKI67+IL2RA+	ANP32E
DHFR	1.05303e-116	0.975576	0.731	0.075	2.19756e-112	MKI67+IL2RA+	DHFR
HMMR	1.16689e-115	1.22072	0.585	0.018	2.43519e-111	MKI67+IL2RA+	HMMR
CENPN	1.72455e-115	0.55101	0.617	0.036	3.59896e-111	MKI67+IL2RA+	CENPN
LRR1	1.90378e-115	0.479999	0.629	0.082	3.973e-111	MKI67+IL2RA+	LRR1
GGH	2.60815e-115	0.422085	0.513	0.018	5.44295e-111	MKI67+IL2RA+	GGH
KIF15	6.82144e-115	0.628332	0.517	0.007	1.42357e-110	MKI67+IL2RA+	KIF15
SMC2	1.05875e-114	1.31261	0.786	0.164	2.20951e-110	MKI67+IL2RA+	SMC2
NCAPG2	1.25012e-114	0.562487	0.597	0.053	2.60887e-110	MKI67+IL2RA+	NCAPG2
DIAPH3	1.56786e-113	0.551093	0.508	0.007	3.27197e-109	MKI67+IL2RA+	DIAPH3
RAD51AP1	2.73105e-113	0.483994	0.523	0.023	5.69943e-109	MKI67+IL2RA+	RAD51AP1
BRCA2	4.00998e-113	0.49853	0.604	0.071	8.36842e-109	MKI67+IL2RA+	BRCA2
CHAF1A	4.66044e-113	0.596279	0.606	0.044	9.72586e-109	MKI67+IL2RA+	CHAF1A
KIFC1	4.31689e-112	0.520967	0.487	0.004	9.00893e-108	MKI67+IL2RA+	KIFC1
MAD2L1	7.58164e-112	0.834474	0.716	0.092	1.58221e-107	MKI67+IL2RA+	MAD2L1
CENPH	1.27915e-111	0.597454	0.682	0.082	2.66946e-107	MKI67+IL2RA+	CENPH
DTYMK	2.85191e-111	0.777753	0.735	0.147	5.95166e-107	MKI67+IL2RA+	DTYMK
LIG1	3.92797e-111	0.480679	0.61	0.075	8.19727e-107	MKI67+IL2RA+	LIG1
CDC6	1.15618e-110	0.452317	0.473	0.007	2.41283e-106	MKI67+IL2RA+	CDC6
ATAD5	1.61402e-110	0.774281	0.703	0.111	3.3683e-106	MKI67+IL2RA+	ATAD5
HIST1H4C	2.13067e-110	2.89959	0.968	0.678	4.4465e-106	MKI67+IL2RA+	HIST1H4C
DTL	5.29213e-110	0.574059	0.521	0.014	1.10441e-105	MKI67+IL2RA+	DTL
UHRF1	1.04095e-109	0.44815	0.47	0.007	2.17236e-105	MKI67+IL2RA+	UHRF1
PCNA	1.25713e-109	1.46435	0.756	0.159	2.62351e-105	MKI67+IL2RA+	PCNA
FOXM1	4.3896e-109	0.377998	0.477	0.014	9.16065e-105	MKI67+IL2RA+	FOXM1
GMNN	5.69718e-109	1.1282	0.752	0.112	1.18894e-104	MKI67+IL2RA+	GMNN
CCNB1	3.20754e-108	1.12573	0.58	0.029	6.69381e-104	MKI67+IL2RA+	CCNB1
SPDL1	6.95255e-108	0.483245	0.562	0.042	1.45093e-103	MKI67+IL2RA+	SPDL1
CDT1	8.29328e-108	0.652738	0.636	0.035	1.73072e-103	MKI67+IL2RA+	CDT1
LMNB1	1.69487e-107	1.17261	0.833	0.194	3.53703e-103	MKI67+IL2RA+	LMNB1
E2F8	2.02848e-107	0.492117	0.439	0.001	4.23324e-103	MKI67+IL2RA+	E2F8
HIST1H2AH	2.65271e-107	1.1454	0.519	0.013	5.53593e-103	MKI67+IL2RA+	HIST1H2AH
MCM2	3.22967e-107	0.505725	0.532	0.018	6.74e-103	MKI67+IL2RA+	MCM2
KIF4A	5.99196e-107	0.477938	0.47	0.003	1.25046e-102	MKI67+IL2RA+	KIF4A
UBE2C	1.82128e-106	1.00087	0.494	0.01	3.80083e-102	MKI67+IL2RA+	UBE2C
KNL1	1.8357e-106	0.801544	0.606	0.052	3.83093e-102	MKI67+IL2RA+	KNL1
AURKB	2.06016e-106	0.612767	0.521	0.013	4.29936e-102	MKI67+IL2RA+	AURKB
MCM3	2.97828e-106	1.13208	0.778	0.163	6.21537e-102	MKI67+IL2RA+	MCM3
CDK1	6.57029e-106	0.816079	0.515	0.017	1.37115e-101	MKI67+IL2RA+	CDK1
BUB1B	7.14285e-106	0.469261	0.466	0.01	1.49064e-101	MKI67+IL2RA+	BUB1B
HIRIP3	8.50665e-106	0.480022	0.633	0.095	1.77525e-101	MKI67+IL2RA+	HIRIP3
DNA2	2.63007e-105	0.357529	0.468	0.011	5.4887e-101	MKI67+IL2RA+	DNA2
DSCC1	3.72268e-105	0.385996	0.468	0.01	7.76887e-101	MKI67+IL2RA+	DSCC1
RFC3	4.86685e-105	0.417929	0.551	0.053	1.01566e-100	MKI67+IL2RA+	RFC3
HIST1H3G	8.15234e-105	1.38826	0.492	0.007	1.70131e-100	MKI67+IL2RA+	HIST1H3G
TEX30	8.85202e-105	0.299383	0.534	0.068	1.84733e-100	MKI67+IL2RA+	TEX30
KIF2C	1.36213e-104	0.554032	0.491	0.01	2.84263e-100	MKI67+IL2RA+	KIF2C
CENPA	1.48167e-104	0.555948	0.464	0.004	3.09209e-100	MKI67+IL2RA+	CENPA
MCM5	2.07533e-104	0.746554	0.703	0.108	4.33101e-100	MKI67+IL2RA+	MCM5
NCAPD3	2.14947e-104	0.632148	0.67	0.113	4.48572e-100	MKI67+IL2RA+	NCAPD3
CENPE	2.7377e-104	1.35052	0.642	0.06	5.7133e-100	MKI67+IL2RA+	CENPE
CIP2A	5.30524e-104	0.422661	0.525	0.028	1.10715e-99	MKI67+IL2RA+	CIP2A
SGO2	6.42261e-104	0.754872	0.636	0.077	1.34033e-99	MKI67+IL2RA+	SGO2
MIS18A	1.81244e-103	0.373053	0.559	0.066	3.78239e-99	MKI67+IL2RA+	MIS18A
WDR76	5.58652e-103	0.567825	0.627	0.078	1.16585e-98	MKI67+IL2RA+	WDR76
TTK	6.50536e-103	0.413622	0.453	0.009	1.3576e-98	MKI67+IL2RA+	TTK
PTTG1	1.07501e-102	1.405	0.911	0.369	2.24344e-98	MKI67+IL2RA+	PTTG1
CTNNAL1	3.39652e-102	0.667365	0.657	0.075	7.08819e-98	MKI67+IL2RA+	CTNNAL1
PRIM1	5.10346e-102	0.433625	0.667	0.119	1.06504e-97	MKI67+IL2RA+	PRIM1
CDC45	6.68245e-102	0.382474	0.445	0.007	1.39456e-97	MKI67+IL2RA+	CDC45
HSPD1	7.16359e-102	1.46127	0.958	0.616	1.49497e-97	MKI67+IL2RA+	HSPD1
BUB1	1.69428e-101	0.627004	0.532	0.029	3.5358e-97	MKI67+IL2RA+	BUB1
C21orf58	2.41504e-101	0.417641	0.473	0.019	5.03994e-97	MKI67+IL2RA+	C21orf58
MELK	2.68599e-101	0.373304	0.447	0.01	5.60539e-97	MKI67+IL2RA+	MELK
NUF2	4.13954e-101	0.782236	0.589	0.039	8.63881e-97	MKI67+IL2RA+	NUF2
HSP90AA1	5.48019e-101	1.0176	0.996	0.956	1.14366e-96	MKI67+IL2RA+	HSP90AA1
RMI2	7.0494e-101	0.495888	0.544	0.03	1.47114e-96	MKI67+IL2RA+	RMI2
HIST1H3B	8.19509e-101	1.24667	0.485	0.009	1.71023e-96	MKI67+IL2RA+	HIST1H3B
CDC20	1.87755e-100	0.559914	0.438	0.003	3.91825e-96	MKI67+IL2RA+	CDC20
NME1	3.18352e-100	1.15963	0.807	0.251	6.64369e-96	MKI67+IL2RA+	NME1
CCDC34	7.08982e-100	0.654518	0.617	0.058	1.47957e-95	MKI67+IL2RA+	CCDC34
PPIH	1.51375e-99	0.286855	0.674	0.169	3.15904e-95	MKI67+IL2RA+	PPIH
TMEM106C	1.84995e-99	0.694279	0.689	0.101	3.86067e-95	MKI67+IL2RA+	TMEM106C
GPN3	2.80854e-99	0.266281	0.6	0.129	5.86114e-95	MKI67+IL2RA+	GPN3
KIF23	4.54771e-99	0.653764	0.481	0.011	9.49061e-95	MKI67+IL2RA+	KIF23
SNRPD1	9.71359e-99	1.03799	0.949	0.568	2.02713e-94	MKI67+IL2RA+	SNRPD1
FABP5	2.63114e-98	1.32973	0.835	0.251	5.49093e-94	MKI67+IL2RA+	FABP5
NASP	5.34229e-98	1.14432	0.892	0.55	1.11488e-93	MKI67+IL2RA+	NASP
SKA3	9.7338e-98	0.32939	0.419	0.007	2.03135e-93	MKI67+IL2RA+	SKA3
NSD2	1.00865e-97	0.585271	0.678	0.11	2.10495e-93	MKI67+IL2RA+	NSD2
HELLS	1.02067e-97	1.24772	0.841	0.215	2.13003e-93	MKI67+IL2RA+	HELLS
LMNB2	2.18705e-97	0.369882	0.511	0.053	4.56415e-93	MKI67+IL2RA+	LMNB2
MSH2	2.87818e-97	0.50831	0.686	0.13	6.00648e-93	MKI67+IL2RA+	MSH2
LDHA	4.39527e-97	1.21168	0.987	0.745	9.17249e-93	MKI67+IL2RA+	LDHA
H2AFX	6.75081e-97	0.833385	0.625	0.062	1.40883e-92	MKI67+IL2RA+	H2AFX
CDCA7	1.96387e-96	0.598325	0.634	0.078	4.0984e-92	MKI67+IL2RA+	CDCA7
STIL	2.06952e-96	0.285301	0.403	0.014	4.31889e-92	MKI67+IL2RA+	STIL
HJURP	3.0016e-96	0.537063	0.415	0.002	6.26403e-92	MKI67+IL2RA+	HJURP
SMC4	5.35174e-96	1.46193	0.858	0.341	1.11685e-91	MKI67+IL2RA+	SMC4
RBBP8	2.30946e-95	0.632822	0.665	0.089	4.81961e-91	MKI67+IL2RA+	RBBP8
E2F1	2.39514e-95	0.418859	0.496	0.031	4.99842e-91	MKI67+IL2RA+	E2F1
TFDP1	3.40047e-95	0.72951	0.771	0.145	7.09644e-91	MKI67+IL2RA+	TFDP1
PRR11	4.48114e-95	0.471811	0.477	0.012	9.3517e-91	MKI67+IL2RA+	PRR11
HIST1H2AL	5.32156e-95	1.44373	0.517	0.023	1.11056e-90	MKI67+IL2RA+	HIST1H2AL
RFC2	1.03128e-94	0.44149	0.602	0.093	2.15218e-90	MKI67+IL2RA+	RFC2
CKAP2L	1.04097e-94	0.412809	0.411	0.004	2.1724e-90	MKI67+IL2RA+	CKAP2L
TRIP13	1.30947e-94	0.265028	0.4	0.007	2.73274e-90	MKI67+IL2RA+	TRIP13
SNRNP25	4.61084e-94	0.587613	0.737	0.157	9.62237e-90	MKI67+IL2RA+	SNRNP25
POLA1	1.10438e-93	0.275444	0.483	0.047	2.30472e-89	MKI67+IL2RA+	POLA1
BCL2L12	7.15907e-93	0.366932	0.598	0.096	1.49403e-88	MKI67+IL2RA+	BCL2L12
TIPIN	1.17185e-92	0.352359	0.572	0.094	2.44553e-88	MKI67+IL2RA+	TIPIN
KIF14	1.2218e-92	0.489639	0.407	0.003	2.54977e-88	MKI67+IL2RA+	KIF14
ACTL6A	1.63646e-92	0.300896	0.691	0.193	3.41514e-88	MKI67+IL2RA+	ACTL6A
RPP30	2.05128e-92	0.250757	0.703	0.206	4.28082e-88	MKI67+IL2RA+	RPP30
CKS1B	2.43443e-92	0.861207	0.678	0.12	5.08041e-88	MKI67+IL2RA+	CKS1B
TUBG1	3.79771e-92	0.295894	0.464	0.046	7.92544e-88	MKI67+IL2RA+	TUBG1
TROAP	4.89301e-92	0.37699	0.447	0.009	1.02112e-87	MKI67+IL2RA+	TROAP
FBXO5	6.31541e-92	0.814979	0.578	0.065	1.31796e-87	MKI67+IL2RA+	FBXO5
UBE2S	1.51446e-91	1.49752	0.814	0.283	3.16053e-87	MKI67+IL2RA+	UBE2S
TMPO	2.21061e-91	1.11746	0.919	0.567	4.61332e-87	MKI67+IL2RA+	TMPO
CDCA3	3.00138e-91	0.382224	0.396	0.002	6.26359e-87	MKI67+IL2RA+	CDCA3
HNRNPA2B1	3.48098e-91	0.651425	0.996	0.964	7.26445e-87	MKI67+IL2RA+	HNRNPA2B1
RPL39L	5.0789e-91	0.290862	0.595	0.137	1.05992e-86	MKI67+IL2RA+	RPL39L
NABP2	5.47366e-91	0.360092	0.661	0.138	1.1423e-86	MKI67+IL2RA+	NABP2
PKMYT1	7.40308e-91	0.308435	0.388	0.002	1.54495e-86	MKI67+IL2RA+	PKMYT1
PPIA	1.34282e-90	0.784986	1	0.96	2.80233e-86	MKI67+IL2RA+	PPIA
POLQ	3.61374e-90	0.356916	0.402	0.006	7.54151e-86	MKI67+IL2RA+	POLQ
BRI3BP	6.72291e-90	0.41802	0.583	0.085	1.403e-85	MKI67+IL2RA+	BRI3BP
ITGB3BP	1.52151e-89	0.264038	0.587	0.122	3.17525e-85	MKI67+IL2RA+	ITGB3BP
PHF19	2.42376e-89	1.2377	0.867	0.278	5.05814e-85	MKI67+IL2RA+	PHF19
SLC43A3	3.50337e-89	0.335306	0.453	0.039	7.31118e-85	MKI67+IL2RA+	SLC43A3
AIFM1	3.80561e-89	0.388871	0.665	0.146	7.94192e-85	MKI67+IL2RA+	AIFM1
AURKA	4.0671e-89	0.824307	0.547	0.042	8.48763e-85	MKI67+IL2RA+	AURKA
HIST1H3F	5.01013e-89	0.566794	0.409	0.005	1.04556e-84	MKI67+IL2RA+	HIST1H3F
MCM6	6.04041e-89	0.816689	0.742	0.151	1.26057e-84	MKI67+IL2RA+	MCM6
CDCA2	7.14171e-89	0.551441	0.451	0.012	1.4904e-84	MKI67+IL2RA+	CDCA2
WDHD1	1.00392e-88	0.414812	0.504	0.034	2.09509e-84	MKI67+IL2RA+	WDHD1
LSM4	1.14114e-88	0.889338	0.867	0.342	2.38145e-84	MKI67+IL2RA+	LSM4
CCDC18	1.41767e-88	0.355785	0.528	0.065	2.95854e-84	MKI67+IL2RA+	CCDC18
ECT2	1.96247e-88	0.370836	0.428	0.018	4.09548e-84	MKI67+IL2RA+	ECT2
TTF2	4.43472e-88	0.648988	0.691	0.139	9.25482e-84	MKI67+IL2RA+	TTF2
DPM1	7.18194e-88	0.26075	0.689	0.202	1.4988e-83	MKI67+IL2RA+	DPM1
KIF22	7.21893e-88	0.36886	0.574	0.093	1.50652e-83	MKI67+IL2RA+	KIF22
SNRPB	7.56745e-88	0.871643	0.966	0.673	1.57925e-83	MKI67+IL2RA+	SNRPB
COPRS	7.88555e-88	0.380344	0.574	0.089	1.64564e-83	MKI67+IL2RA+	COPRS
SAE1	1.02416e-87	0.469224	0.706	0.171	2.13731e-83	MKI67+IL2RA+	SAE1
TCF19	1.32794e-87	0.291403	0.415	0.019	2.77127e-83	MKI67+IL2RA+	TCF19
DSN1	1.53633e-87	0.259422	0.443	0.044	3.20616e-83	MKI67+IL2RA+	DSN1
RFC4	1.73043e-87	0.687666	0.682	0.115	3.61122e-83	MKI67+IL2RA+	RFC4
POC1A	2.63407e-87	0.267212	0.407	0.012	5.49705e-83	MKI67+IL2RA+	POC1A
FANCD2	2.79673e-87	0.319253	0.468	0.038	5.8365e-83	MKI67+IL2RA+	FANCD2
RRM1	2.86707e-87	0.910987	0.741	0.162	5.98329e-83	MKI67+IL2RA+	RRM1
TOPBP1	3.6522e-87	0.540087	0.752	0.222	7.62177e-83	MKI67+IL2RA+	TOPBP1
MAGOHB	4.08003e-87	0.291499	0.64	0.181	8.51461e-83	MKI67+IL2RA+	MAGOHB
ATAD2	5.35856e-87	1.08877	0.748	0.16	1.11828e-82	MKI67+IL2RA+	ATAD2
SASS6	6.64467e-87	0.310749	0.534	0.084	1.38668e-82	MKI67+IL2RA+	SASS6
MTHFD1	6.64946e-87	0.571048	0.657	0.106	1.38768e-82	MKI67+IL2RA+	MTHFD1
ACOT7	6.99457e-87	0.307025	0.483	0.053	1.4597e-82	MKI67+IL2RA+	ACOT7
KNTC1	1.14786e-86	0.325404	0.462	0.037	2.39547e-82	MKI67+IL2RA+	KNTC1
CSE1L	1.57716e-86	0.366289	0.578	0.103	3.29138e-82	MKI67+IL2RA+	CSE1L
MRPS11	2.03476e-86	0.269084	0.746	0.246	4.24634e-82	MKI67+IL2RA+	MRPS11
EIF4EBP1	2.07627e-86	0.394209	0.572	0.095	4.33296e-82	MKI67+IL2RA+	EIF4EBP1
PARPBP	2.08605e-86	0.312786	0.458	0.035	4.35338e-82	MKI67+IL2RA+	PARPBP
SSRP1	2.80314e-86	0.833088	0.805	0.239	5.84988e-82	MKI67+IL2RA+	SSRP1
IFI27L1	2.82684e-86	0.337018	0.595	0.094	5.89934e-82	MKI67+IL2RA+	IFI27L1
KPNA2	3.54823e-86	0.859675	0.644	0.111	7.40481e-82	MKI67+IL2RA+	KPNA2
POLE2	5.84064e-86	0.262223	0.4	0.018	1.21888e-81	MKI67+IL2RA+	POLE2
DDX39A	7.35377e-86	0.589016	0.801	0.313	1.53466e-81	MKI67+IL2RA+	DDX39A
AHCY	8.00485e-86	0.370589	0.568	0.086	1.67053e-81	MKI67+IL2RA+	AHCY
MAT2A	8.16122e-86	0.408158	0.72	0.225	1.70316e-81	MKI67+IL2RA+	MAT2A
SKA1	1.24124e-85	0.291169	0.369	0.006	2.59035e-81	MKI67+IL2RA+	SKA1
VRK1	1.92433e-85	0.539902	0.752	0.22	4.01588e-81	MKI67+IL2RA+	VRK1
GINS4	2.01505e-85	0.255146	0.411	0.02	4.2052e-81	MKI67+IL2RA+	GINS4
NEIL3	2.14909e-85	0.416869	0.453	0.015	4.48493e-81	MKI67+IL2RA+	NEIL3
CYC1	4.35272e-85	0.489658	0.799	0.272	9.08368e-81	MKI67+IL2RA+	CYC1
POLD2	4.43079e-85	0.374907	0.589	0.127	9.24661e-81	MKI67+IL2RA+	POLD2
ACADVL	4.70871e-85	0.251845	0.716	0.239	9.82661e-81	MKI67+IL2RA+	ACADVL
NUDT1	6.2707e-85	0.812349	0.875	0.351	1.30863e-80	MKI67+IL2RA+	NUDT1
MTFR2	7.80879e-85	0.253527	0.379	0.009	1.62962e-80	MKI67+IL2RA+	MTFR2
UQCC2	7.85253e-85	0.560267	0.811	0.272	1.63874e-80	MKI67+IL2RA+	UQCC2
BLM	9.34743e-85	0.399851	0.612	0.113	1.95072e-80	MKI67+IL2RA+	BLM
PXMP2	9.74509e-85	0.261913	0.477	0.064	2.0337e-80	MKI67+IL2RA+	PXMP2
WEE1	1.07357e-84	0.419334	0.559	0.067	2.24044e-80	MKI67+IL2RA+	WEE1
CHAC2	1.37801e-84	0.28253	0.472	0.055	2.87578e-80	MKI67+IL2RA+	CHAC2
PIGX	1.76429e-84	0.380925	0.659	0.157	3.68189e-80	MKI67+IL2RA+	PIGX
UBA1	2.49514e-84	0.316792	0.691	0.191	5.20712e-80	MKI67+IL2RA+	UBA1
HIST1H2AJ	3.52119e-84	0.482253	0.405	0.006	7.34837e-80	MKI67+IL2RA+	HIST1H2AJ
FH	7.4529e-84	0.383361	0.631	0.133	1.55534e-79	MKI67+IL2RA+	FH
SLC25A5	9.85056e-84	1.04718	0.973	0.613	2.05571e-79	MKI67+IL2RA+	SLC25A5
SNRPA	1.29307e-83	0.358746	0.689	0.182	2.6985e-79	MKI67+IL2RA+	SNRPA
CENPM	1.57041e-83	0.934669	0.742	0.118	3.2773e-79	MKI67+IL2RA+	CENPM
LRRC59	1.57081e-83	0.310427	0.695	0.209	3.27812e-79	MKI67+IL2RA+	LRRC59
CDCA4	1.71917e-83	0.340971	0.536	0.075	3.58774e-79	MKI67+IL2RA+	CDCA4
NDC80	2.35436e-83	0.757159	0.614	0.086	4.91332e-79	MKI67+IL2RA+	NDC80
EBNA1BP2	2.65002e-83	0.543073	0.731	0.229	5.53033e-79	MKI67+IL2RA+	EBNA1BP2
RFC5	3.46775e-83	0.252486	0.441	0.041	7.23685e-79	MKI67+IL2RA+	RFC5
ARHGAP11A	3.80384e-83	0.465063	0.527	0.059	7.93823e-79	MKI67+IL2RA+	ARHGAP11A
ALYREF	4.93878e-83	0.649081	0.733	0.198	1.03067e-78	MKI67+IL2RA+	ALYREF
CTPS1	6.8834e-83	0.351507	0.521	0.078	1.4365e-78	MKI67+IL2RA+	CTPS1
MCUR1	7.72371e-83	0.425424	0.712	0.19	1.61186e-78	MKI67+IL2RA+	MCUR1
TRAP1	8.82218e-83	0.291518	0.492	0.082	1.8411e-78	MKI67+IL2RA+	TRAP1
AKR1B1	1.1888e-82	0.372954	0.68	0.161	2.48091e-78	MKI67+IL2RA+	AKR1B1
SLC25A11	1.20114e-82	0.269003	0.661	0.202	2.50665e-78	MKI67+IL2RA+	SLC25A11
CMSS1	1.56785e-82	0.320847	0.581	0.155	3.27194e-78	MKI67+IL2RA+	CMSS1
GTF2F2	1.92673e-82	0.253139	0.703	0.227	4.02089e-78	MKI67+IL2RA+	GTF2F2
CCDC137	1.9584e-82	0.270519	0.68	0.204	4.08698e-78	MKI67+IL2RA+	CCDC137
TXN	3.67177e-82	1.03831	0.992	0.807	7.66262e-78	MKI67+IL2RA+	TXN
XRCC2	4.16373e-82	0.278588	0.371	0.012	8.68929e-78	MKI67+IL2RA+	XRCC2
HAT1	5.49934e-82	0.371355	0.716	0.218	1.14766e-77	MKI67+IL2RA+	HAT1
UCK2	8.32164e-82	0.304999	0.455	0.038	1.73664e-77	MKI67+IL2RA+	UCK2
SMC1A	1.06712e-81	0.944841	0.833	0.334	2.22696e-77	MKI67+IL2RA+	SMC1A
WDR54	1.21538e-81	0.303141	0.672	0.162	2.53638e-77	MKI67+IL2RA+	WDR54
RAD51C	1.21645e-81	0.373358	0.672	0.173	2.53862e-77	MKI67+IL2RA+	RAD51C
SPAG5	2.10181e-81	0.263003	0.356	0.006	4.38627e-77	MKI67+IL2RA+	SPAG5
HDAC2	2.46351e-81	0.283226	0.706	0.219	5.14111e-77	MKI67+IL2RA+	HDAC2
LYRM4	3.06033e-81	0.321321	0.657	0.169	6.38661e-77	MKI67+IL2RA+	LYRM4
PCNT	3.45429e-81	0.250589	0.551	0.122	7.20876e-77	MKI67+IL2RA+	PCNT
CKS2	3.66471e-81	1.26161	0.773	0.183	7.64787e-77	MKI67+IL2RA+	CKS2
IMPDH2	4.1277e-81	0.396673	0.71	0.222	8.6141e-77	MKI67+IL2RA+	IMPDH2
HAUS6	5.64852e-81	0.2821	0.644	0.168	1.17879e-76	MKI67+IL2RA+	HAUS6
BOLA3	5.69706e-81	0.410064	0.812	0.311	1.18892e-76	MKI67+IL2RA+	BOLA3
PGAM1	8.43108e-81	1.08475	0.949	0.504	1.75948e-76	MKI67+IL2RA+	PGAM1
C19orf48	8.64631e-81	0.34978	0.585	0.109	1.8044e-76	MKI67+IL2RA+	C19orf48
DHX15	1.06573e-80	0.321947	0.723	0.225	2.22408e-76	MKI67+IL2RA+	DHX15
GGCT	1.23492e-80	0.621475	0.773	0.205	2.57716e-76	MKI67+IL2RA+	GGCT
ANAPC15	1.44678e-80	0.488878	0.801	0.254	3.01929e-76	MKI67+IL2RA+	ANAPC15
MAZ	1.5444e-80	0.295017	0.725	0.249	3.22302e-76	MKI67+IL2RA+	MAZ
PSMG1	1.68481e-80	0.491656	0.686	0.154	3.51603e-76	MKI67+IL2RA+	PSMG1
SKA2	2.28402e-80	0.581854	0.801	0.235	4.76653e-76	MKI67+IL2RA+	SKA2
CDCA7L	2.35732e-80	0.667283	0.714	0.119	4.91948e-76	MKI67+IL2RA+	CDCA7L
SNRPG	2.70333e-80	0.746149	0.977	0.757	5.64158e-76	MKI67+IL2RA+	SNRPG
HDGF	3.59774e-80	0.695946	0.869	0.327	7.50812e-76	MKI67+IL2RA+	HDGF
CENPJ	4.46639e-80	0.310803	0.455	0.045	9.32091e-76	MKI67+IL2RA+	CENPJ
SF3B3	5.12685e-80	0.264214	0.659	0.186	1.06992e-75	MKI67+IL2RA+	SF3B3
NUP37	5.5117e-80	0.353052	0.667	0.154	1.15024e-75	MKI67+IL2RA+	NUP37
CCP110	6.0274e-80	0.303048	0.519	0.089	1.25786e-75	MKI67+IL2RA+	CCP110
POP7	7.9784e-80	0.330114	0.661	0.178	1.66501e-75	MKI67+IL2RA+	POP7
SAC3D1	8.55928e-80	0.393009	0.54	0.077	1.78624e-75	MKI67+IL2RA+	SAC3D1
NCAPD2	1.03071e-79	0.644076	0.661	0.099	2.15099e-75	MKI67+IL2RA+	NCAPD2
CCNE1	1.13339e-79	0.420079	0.481	0.03	2.36527e-75	MKI67+IL2RA+	CCNE1
PLK1	1.53999e-79	0.510007	0.403	0.007	3.21381e-75	MKI67+IL2RA+	PLK1
RMI1	1.55449e-79	0.342435	0.504	0.053	3.24407e-75	MKI67+IL2RA+	RMI1
CHCHD2	1.65429e-79	0.705872	0.998	0.926	3.45234e-75	MKI67+IL2RA+	CHCHD2
PAICS	1.80127e-79	0.746273	0.725	0.183	3.75907e-75	MKI67+IL2RA+	PAICS
MASTL	2.42504e-79	0.259477	0.407	0.032	5.06082e-75	MKI67+IL2RA+	MASTL
HAUS1	2.567e-79	0.451163	0.777	0.226	5.35708e-75	MKI67+IL2RA+	HAUS1
HTRA2	2.80542e-79	0.288796	0.574	0.121	5.85462e-75	MKI67+IL2RA+	HTRA2
TIMELESS	2.99905e-79	0.293531	0.436	0.029	6.25873e-75	MKI67+IL2RA+	TIMELESS
LCP1	3.42768e-79	0.901542	0.998	0.774	7.15322e-75	MKI67+IL2RA+	LCP1
RCC2	4.15743e-79	0.375366	0.619	0.129	8.67615e-75	MKI67+IL2RA+	RCC2
NEK2	4.24526e-79	0.264403	0.35	0.002	8.85943e-75	MKI67+IL2RA+	NEK2
PDHA1	4.27579e-79	0.296619	0.695	0.223	8.92315e-75	MKI67+IL2RA+	PDHA1
CDK4	5.38476e-79	0.376464	0.659	0.17	1.12374e-74	MKI67+IL2RA+	CDK4
TIMM17A	6.50913e-79	0.291451	0.708	0.227	1.35839e-74	MKI67+IL2RA+	TIMM17A
HIST1H2AG	6.90097e-79	1.27961	0.606	0.079	1.44016e-74	MKI67+IL2RA+	HIST1H2AG
KIF18A	7.7675e-79	0.282836	0.386	0.018	1.621e-74	MKI67+IL2RA+	KIF18A
GLO1	7.93974e-79	0.352646	0.784	0.266	1.65695e-74	MKI67+IL2RA+	GLO1
NCAPH	8.0736e-79	0.478823	0.551	0.063	1.68488e-74	MKI67+IL2RA+	NCAPH
RNASEH1	1.05202e-78	0.269502	0.653	0.179	2.19546e-74	MKI67+IL2RA+	RNASEH1
C20orf27	1.12315e-78	0.276817	0.513	0.099	2.3439e-74	MKI67+IL2RA+	C20orf27
NUCKS1	1.40598e-78	0.959346	0.968	0.675	2.93415e-74	MKI67+IL2RA+	NUCKS1
PDXK	1.42887e-78	0.274743	0.674	0.204	2.98191e-74	MKI67+IL2RA+	PDXK
AL441992.1	1.45803e-78	0.29853	0.54	0.082	3.04277e-74	MKI67+IL2RA+	AL441992.1
PAFAH1B3	1.57919e-78	0.343449	0.71	0.201	3.29562e-74	MKI67+IL2RA+	PAFAH1B3
MRPL23	1.62019e-78	0.330216	0.71	0.214	3.38118e-74	MKI67+IL2RA+	MRPL23
RACGAP1	1.64187e-78	0.394597	0.447	0.033	3.42641e-74	MKI67+IL2RA+	RACGAP1
NOLC1	1.99339e-78	0.473493	0.659	0.176	4.16e-74	MKI67+IL2RA+	NOLC1
PRKDC	2.04865e-78	0.924019	0.907	0.51	4.27532e-74	MKI67+IL2RA+	PRKDC
FAM192A	2.52587e-78	0.293487	0.706	0.222	5.27124e-74	MKI67+IL2RA+	FAM192A
MZT1	4.49721e-78	0.272981	0.712	0.242	9.38522e-74	MKI67+IL2RA+	MZT1
HNRNPD	4.95505e-78	0.803858	0.973	0.747	1.03407e-73	MKI67+IL2RA+	HNRNPD
FARSB	6.38157e-78	0.289964	0.502	0.088	1.33177e-73	MKI67+IL2RA+	FARSB
RABL6	8.00334e-78	0.406479	0.773	0.25	1.67022e-73	MKI67+IL2RA+	RABL6
RAD18	1.04286e-77	0.260298	0.498	0.082	2.17635e-73	MKI67+IL2RA+	RAD18
HSP90AB1	1.76364e-77	0.794579	0.992	0.931	3.68054e-73	MKI67+IL2RA+	HSP90AB1
XRCC5	2.01156e-77	0.815249	0.987	0.797	4.19793e-73	MKI67+IL2RA+	XRCC5
MRPL19	2.56177e-77	0.275889	0.748	0.267	5.34616e-73	MKI67+IL2RA+	MRPL19
FAM96A	2.73441e-77	0.263822	0.767	0.265	5.70644e-73	MKI67+IL2RA+	FAM96A
CEP152	3.2283e-77	0.34713	0.523	0.074	6.73713e-73	MKI67+IL2RA+	CEP152
SRRT	3.78626e-77	0.439412	0.758	0.238	7.90155e-73	MKI67+IL2RA+	SRRT
KPNA3	5.65564e-77	0.331498	0.72	0.227	1.18028e-72	MKI67+IL2RA+	KPNA3
KHSRP	6.93873e-77	0.346219	0.636	0.157	1.44804e-72	MKI67+IL2RA+	KHSRP
POLR3K	8.6612e-77	0.404489	0.741	0.231	1.80751e-72	MKI67+IL2RA+	POLR3K
PNP	9.15835e-77	0.304479	0.561	0.113	1.91126e-72	MKI67+IL2RA+	PNP
SNX10	1.40797e-76	0.322875	0.767	0.283	2.93828e-72	MKI67+IL2RA+	SNX10
ENO1	1.45933e-76	0.982992	1	0.855	3.04547e-72	MKI67+IL2RA+	ENO1
ERI1	1.68986e-76	0.39276	0.686	0.17	3.52657e-72	MKI67+IL2RA+	ERI1
NTAN1	2.0694e-76	0.280017	0.767	0.283	4.31864e-72	MKI67+IL2RA+	NTAN1
CIT	2.43275e-76	0.255505	0.322	0.005	5.0769e-72	MKI67+IL2RA+	CIT
VMA21	3.08622e-76	0.281674	0.784	0.301	6.44064e-72	MKI67+IL2RA+	VMA21
KMT5A	3.91531e-76	0.30527	0.64	0.161	8.17085e-72	MKI67+IL2RA+	KMT5A
ANLN	5.061e-76	0.285513	0.322	0.001	1.05618e-71	MKI67+IL2RA+	ANLN
POLD3	6.45456e-76	0.548825	0.674	0.138	1.347e-71	MKI67+IL2RA+	POLD3
FANCA	6.8865e-76	0.259309	0.42	0.039	1.43714e-71	MKI67+IL2RA+	FANCA
ZNF326	7.79829e-76	0.284607	0.682	0.199	1.62743e-71	MKI67+IL2RA+	ZNF326
TOMM40	9.10898e-76	0.443029	0.669	0.194	1.90095e-71	MKI67+IL2RA+	TOMM40
PELP1	1.06065e-75	0.335268	0.555	0.102	2.21347e-71	MKI67+IL2RA+	PELP1
GRK2	2.00676e-75	0.392378	0.807	0.291	4.18792e-71	MKI67+IL2RA+	GRK2
GOT2	2.14151e-75	0.535385	0.699	0.165	4.46912e-71	MKI67+IL2RA+	GOT2
EXOSC8	2.76705e-75	0.383429	0.739	0.261	5.77455e-71	MKI67+IL2RA+	EXOSC8
HMGA1	2.80685e-75	0.941748	0.812	0.207	5.85762e-71	MKI67+IL2RA+	HMGA1
PABPN1	3.18963e-75	0.281432	0.775	0.28	6.65644e-71	MKI67+IL2RA+	PABPN1
DNAJC9	3.98097e-75	0.789527	0.788	0.291	8.30789e-71	MKI67+IL2RA+	DNAJC9
UTP11	6.10521e-75	0.384092	0.71	0.213	1.2741e-70	MKI67+IL2RA+	UTP11
PDS5A	7.04193e-75	0.282316	0.782	0.306	1.46958e-70	MKI67+IL2RA+	PDS5A
ISOC2	9.07367e-75	0.257886	0.521	0.123	1.89358e-70	MKI67+IL2RA+	ISOC2
SRSF2	1.45408e-74	0.772933	0.92	0.543	3.03452e-70	MKI67+IL2RA+	SRSF2
TCOF1	1.7008e-74	0.300568	0.598	0.162	3.54941e-70	MKI67+IL2RA+	TCOF1
FAM207A	3.1271e-74	0.356369	0.708	0.21	6.52594e-70	MKI67+IL2RA+	FAM207A
AK2	3.34686e-74	0.25336	0.629	0.174	6.98456e-70	MKI67+IL2RA+	AK2
PTPN6	3.81955e-74	0.326083	0.786	0.28	7.97102e-70	MKI67+IL2RA+	PTPN6
DCUN1D5	4.05218e-74	0.454828	0.777	0.24	8.45649e-70	MKI67+IL2RA+	DCUN1D5
MRPS25	5.22666e-74	0.294114	0.614	0.151	1.09075e-69	MKI67+IL2RA+	MRPS25
SRSF3	5.287e-74	0.665134	0.97	0.822	1.10334e-69	MKI67+IL2RA+	SRSF3
ODC1	5.86709e-74	0.501799	0.733	0.243	1.2244e-69	MKI67+IL2RA+	ODC1
SNRNP40	8.60872e-74	0.277123	0.708	0.248	1.79655e-69	MKI67+IL2RA+	SNRNP40
MRPL12	1.11579e-73	0.438498	0.67	0.179	2.32855e-69	MKI67+IL2RA+	MRPL12
APOBEC3C	1.21666e-73	0.387824	0.831	0.286	2.53905e-69	MKI67+IL2RA+	APOBEC3C
DCTPP1	1.52354e-73	0.580396	0.742	0.231	3.17948e-69	MKI67+IL2RA+	DCTPP1
UCHL5	1.72373e-73	0.337191	0.705	0.226	3.59725e-69	MKI67+IL2RA+	UCHL5
LRRCC1	2.21706e-73	0.27868	0.434	0.045	4.62679e-69	MKI67+IL2RA+	LRRCC1
RMDN1	2.43766e-73	0.285578	0.741	0.254	5.08715e-69	MKI67+IL2RA+	RMDN1
TMED8	3.12101e-73	0.266467	0.547	0.118	6.51323e-69	MKI67+IL2RA+	TMED8
DECR1	3.18399e-73	0.284191	0.884	0.404	6.64467e-69	MKI67+IL2RA+	DECR1
PPIF	4.76622e-73	0.27942	0.6	0.164	9.94662e-69	MKI67+IL2RA+	PPIF
C12orf75	5.2547e-73	1.12599	0.924	0.387	1.0966e-68	MKI67+IL2RA+	C12orf75
DCPS	1.02194e-72	0.326075	0.759	0.25	2.13269e-68	MKI67+IL2RA+	DCPS
MRPL37	1.11568e-72	0.445117	0.691	0.174	2.32832e-68	MKI67+IL2RA+	MRPL37
NCL	1.22871e-72	0.932168	0.996	0.914	2.56419e-68	MKI67+IL2RA+	NCL
DDX1	1.26238e-72	0.262164	0.725	0.276	2.63447e-68	MKI67+IL2RA+	DDX1
PMVK	1.44474e-72	0.475635	0.792	0.27	3.01503e-68	MKI67+IL2RA+	PMVK
ACAA2	1.57794e-72	0.283878	0.801	0.309	3.293e-68	MKI67+IL2RA+	ACAA2
CBX5	1.62171e-72	0.862577	0.873	0.383	3.38434e-68	MKI67+IL2RA+	CBX5
TADA3	1.67028e-72	0.322448	0.784	0.272	3.48572e-68	MKI67+IL2RA+	TADA3
UBAP2L	1.78413e-72	0.293321	0.688	0.227	3.72331e-68	MKI67+IL2RA+	UBAP2L
ACADM	1.8504e-72	0.396206	0.754	0.237	3.86161e-68	MKI67+IL2RA+	ACADM
CCNE2	3.0696e-72	0.424906	0.411	0.032	6.40594e-68	MKI67+IL2RA+	CCNE2
RNF126	3.82562e-72	0.295955	0.682	0.221	7.98368e-68	MKI67+IL2RA+	RNF126
DNMT1	4.49073e-72	0.919432	0.871	0.395	9.3717e-68	MKI67+IL2RA+	DNMT1
TCERG1	5.59834e-72	0.467974	0.746	0.228	1.16832e-67	MKI67+IL2RA+	TCERG1
YEATS4	5.78777e-72	0.400729	0.703	0.216	1.20785e-67	MKI67+IL2RA+	YEATS4
BZW2	5.8089e-72	0.369116	0.612	0.151	1.21226e-67	MKI67+IL2RA+	BZW2
FAM136A	6.95144e-72	0.456233	0.756	0.24	1.4507e-67	MKI67+IL2RA+	FAM136A
EZH2	1.02608e-71	0.768817	0.744	0.198	2.14132e-67	MKI67+IL2RA+	EZH2
RPA3	1.09738e-71	0.90985	0.909	0.418	2.29013e-67	MKI67+IL2RA+	RPA3
PTBP1	1.29323e-71	0.358136	0.735	0.253	2.69885e-67	MKI67+IL2RA+	PTBP1
ACTB	1.50178e-71	0.81509	1	0.997	3.13407e-67	MKI67+IL2RA+	ACTB
TXLNA	1.69647e-71	0.290819	0.72	0.231	3.54036e-67	MKI67+IL2RA+	TXLNA
SAP30	1.78289e-71	0.339765	0.616	0.141	3.72072e-67	MKI67+IL2RA+	SAP30
ATIC	1.80216e-71	0.338998	0.682	0.207	3.76094e-67	MKI67+IL2RA+	ATIC
SAMD1	2.67209e-71	0.282106	0.508	0.099	5.57639e-67	MKI67+IL2RA+	SAMD1
HNRNPLL	2.8843e-71	0.254816	0.644	0.194	6.01925e-67	MKI67+IL2RA+	HNRNPLL
C1orf35	3.05578e-71	0.268503	0.614	0.165	6.37711e-67	MKI67+IL2RA+	C1orf35
MRPS26	3.73454e-71	0.441727	0.739	0.234	7.79361e-67	MKI67+IL2RA+	MRPS26
UPF3B	4.29206e-71	0.304646	0.657	0.193	8.9571e-67	MKI67+IL2RA+	UPF3B
CENPK	4.40964e-71	0.3849	0.758	0.237	9.20247e-67	MKI67+IL2RA+	CENPK
SNX5	4.54922e-71	0.399713	0.828	0.296	9.49377e-67	MKI67+IL2RA+	SNX5
SMARCA4	4.78323e-71	0.299666	0.636	0.182	9.98213e-67	MKI67+IL2RA+	SMARCA4
BARD1	6.03546e-71	0.449469	0.676	0.162	1.25954e-66	MKI67+IL2RA+	BARD1
MYB	6.27547e-71	0.403881	0.636	0.178	1.30963e-66	MKI67+IL2RA+	MYB
NOC3L	6.96559e-71	0.31689	0.655	0.197	1.45365e-66	MKI67+IL2RA+	NOC3L
ATP5MC3	1.50488e-70	0.91361	0.985	0.722	3.14053e-66	MKI67+IL2RA+	ATP5MC3
PRELID3B	1.52421e-70	0.270798	0.756	0.283	3.18088e-66	MKI67+IL2RA+	PRELID3B
PDS5B	2.26612e-70	0.26082	0.716	0.253	4.72916e-66	MKI67+IL2RA+	PDS5B
NTHL1	3.02899e-70	0.267891	0.564	0.124	6.32121e-66	MKI67+IL2RA+	NTHL1
TRIM28	3.26709e-70	0.278839	0.608	0.179	6.81809e-66	MKI67+IL2RA+	TRIM28
GMPS	3.7747e-70	0.405031	0.739	0.235	7.87742e-66	MKI67+IL2RA+	GMPS
MRPL40	3.78943e-70	0.302945	0.771	0.294	7.90816e-66	MKI67+IL2RA+	MRPL40
IKBIP	3.92533e-70	0.276268	0.659	0.197	8.19176e-66	MKI67+IL2RA+	IKBIP
ESYT1	4.00345e-70	0.339679	0.682	0.198	8.35481e-66	MKI67+IL2RA+	ESYT1
GPATCH4	4.09092e-70	0.265096	0.714	0.285	8.53733e-66	MKI67+IL2RA+	GPATCH4
IMMT	5.10872e-70	0.462428	0.866	0.344	1.06614e-65	MKI67+IL2RA+	IMMT
ATP13A3	5.23744e-70	0.424902	0.818	0.291	1.093e-65	MKI67+IL2RA+	ATP13A3
NUTF2	5.36462e-70	0.340213	0.778	0.295	1.11954e-65	MKI67+IL2RA+	NUTF2
CENPX	5.50304e-70	0.417068	0.759	0.275	1.14843e-65	MKI67+IL2RA+	CENPX
SHMT2	7.51825e-70	0.350076	0.731	0.234	1.56898e-65	MKI67+IL2RA+	SHMT2
MRPL51	7.53603e-70	0.821576	0.96	0.603	1.57269e-65	MKI67+IL2RA+	MRPL51
EIF4A3	1.05157e-69	0.421121	0.814	0.334	2.19451e-65	MKI67+IL2RA+	EIF4A3
PGP	1.08179e-69	0.403236	0.746	0.263	2.25759e-65	MKI67+IL2RA+	PGP
GAR1	1.1474e-69	0.330499	0.665	0.208	2.39452e-65	MKI67+IL2RA+	GAR1
TCTEX1D2	1.24437e-69	0.250039	0.555	0.131	2.59688e-65	MKI67+IL2RA+	TCTEX1D2
EIF5A	1.25968e-69	0.724221	0.947	0.668	2.62882e-65	MKI67+IL2RA+	EIF5A
TUBA1C	1.48574e-69	0.566258	0.689	0.268	3.10059e-65	MKI67+IL2RA+	TUBA1C
TUBB4B	1.54997e-69	0.836569	0.786	0.467	3.23464e-65	MKI67+IL2RA+	TUBB4B
EBP	1.84422e-69	0.459849	0.773	0.274	3.84871e-65	MKI67+IL2RA+	EBP
MRPL16	2.41038e-69	0.365243	0.816	0.321	5.03022e-65	MKI67+IL2RA+	MRPL16
WBP4	2.76036e-69	0.347051	0.71	0.225	5.7606e-65	MKI67+IL2RA+	WBP4
PTPN11	2.80605e-69	0.309229	0.814	0.329	5.85595e-65	MKI67+IL2RA+	PTPN11
NDUFB6	3.0709e-69	0.353015	0.812	0.351	6.40866e-65	MKI67+IL2RA+	NDUFB6
RANGAP1	3.2695e-69	0.294155	0.6	0.17	6.82311e-65	MKI67+IL2RA+	RANGAP1
PSMD1	3.37141e-69	0.698507	0.852	0.341	7.0358e-65	MKI67+IL2RA+	PSMD1
UQCRC1	3.8875e-69	0.42507	0.741	0.241	8.11283e-65	MKI67+IL2RA+	UQCRC1
HMGN1	4.9349e-69	0.712755	0.981	0.749	1.02986e-64	MKI67+IL2RA+	HMGN1
SNRPA1	5.69065e-69	0.489698	0.818	0.356	1.18758e-64	MKI67+IL2RA+	SNRPA1
TPGS2	6.12296e-69	0.414403	0.807	0.282	1.2778e-64	MKI67+IL2RA+	TPGS2
KIF21A	7.20836e-69	0.256881	0.458	0.085	1.50431e-64	MKI67+IL2RA+	KIF21A
DHX9	7.84765e-69	0.297633	0.807	0.378	1.63773e-64	MKI67+IL2RA+	DHX9
OXCT1	8.96599e-69	0.442174	0.771	0.238	1.87111e-64	MKI67+IL2RA+	OXCT1
MCTS1	9.97926e-69	0.364672	0.782	0.271	2.08257e-64	MKI67+IL2RA+	MCTS1
CRYBG1	1.21452e-68	0.255292	0.752	0.291	2.53458e-64	MKI67+IL2RA+	CRYBG1
HINT2	1.32523e-68	0.443455	0.788	0.245	2.76562e-64	MKI67+IL2RA+	HINT2
COMMD4	1.3639e-68	0.304434	0.744	0.249	2.84631e-64	MKI67+IL2RA+	COMMD4
C1QBP	1.6249e-68	0.761975	0.936	0.551	3.391e-64	MKI67+IL2RA+	C1QBP
VBP1	1.84249e-68	0.294497	0.807	0.348	3.84509e-64	MKI67+IL2RA+	VBP1
DAZAP1	1.95535e-68	0.322972	0.733	0.273	4.08062e-64	MKI67+IL2RA+	DAZAP1
NUP62	1.962e-68	0.304853	0.667	0.211	4.0945e-64	MKI67+IL2RA+	NUP62
HSPE1	2.04706e-68	0.858941	0.934	0.655	4.27201e-64	MKI67+IL2RA+	HSPE1
TDG	2.05218e-68	0.278324	0.754	0.29	4.2827e-64	MKI67+IL2RA+	TDG
HNRNPC	2.42362e-68	0.752486	0.994	0.793	5.05786e-64	MKI67+IL2RA+	HNRNPC
PPP6R1	2.76392e-68	0.254534	0.667	0.213	5.76803e-64	MKI67+IL2RA+	PPP6R1
MPHOSPH9	3.77283e-68	0.264948	0.545	0.127	7.87351e-64	MKI67+IL2RA+	MPHOSPH9
SMC6	4.23814e-68	0.316909	0.727	0.252	8.84457e-64	MKI67+IL2RA+	SMC6
TFRC	4.37865e-68	0.96494	0.881	0.309	9.1378e-64	MKI67+IL2RA+	TFRC
ETFA	4.62828e-68	0.323521	0.782	0.302	9.65876e-64	MKI67+IL2RA+	ETFA
ITGB1BP1	4.93963e-68	0.464958	0.86	0.349	1.03085e-63	MKI67+IL2RA+	ITGB1BP1
P4HB	4.99148e-68	0.291839	0.818	0.353	1.04167e-63	MKI67+IL2RA+	P4HB
UBE2A	5.57419e-68	0.341503	0.805	0.314	1.16328e-63	MKI67+IL2RA+	UBE2A
CBR3	5.6562e-68	0.26829	0.496	0.087	1.18039e-63	MKI67+IL2RA+	CBR3
RAB27A	5.85438e-68	0.251182	0.763	0.29	1.22175e-63	MKI67+IL2RA+	RAB27A
TMA16	6.05161e-68	0.302008	0.663	0.211	1.26291e-63	MKI67+IL2RA+	TMA16
ACAT2	6.73663e-68	0.302292	0.735	0.284	1.40587e-63	MKI67+IL2RA+	ACAT2
CCDC167	7.79047e-68	0.72171	0.881	0.342	1.62579e-63	MKI67+IL2RA+	CCDC167
MSH6	8.98368e-68	0.607029	0.652	0.149	1.8748e-63	MKI67+IL2RA+	MSH6
NET1	9.29509e-68	0.25666	0.455	0.058	1.93979e-63	MKI67+IL2RA+	NET1
HIST1H4D	1.25211e-67	0.367162	0.364	0.012	2.61302e-63	MKI67+IL2RA+	HIST1H4D
SNRPE	1.93981e-67	0.735511	0.943	0.578	4.04819e-63	MKI67+IL2RA+	SNRPE
RUVBL1	2.21205e-67	0.554224	0.799	0.268	4.61633e-63	MKI67+IL2RA+	RUVBL1
COPS3	2.24217e-67	0.368023	0.737	0.257	4.67919e-63	MKI67+IL2RA+	COPS3
CMAS	2.32393e-67	0.263063	0.691	0.227	4.84981e-63	MKI67+IL2RA+	CMAS
SRSF1	2.37702e-67	0.340955	0.803	0.326	4.96059e-63	MKI67+IL2RA+	SRSF1
C12orf45	2.43304e-67	0.263754	0.625	0.189	5.0775e-63	MKI67+IL2RA+	C12orf45
PFN1	2.76186e-67	0.685529	1	0.969	5.76372e-63	MKI67+IL2RA+	PFN1
FAM120A	2.94255e-67	0.38622	0.818	0.315	6.14081e-63	MKI67+IL2RA+	FAM120A
EWSR1	3.06014e-67	0.297012	0.816	0.36	6.3862e-63	MKI67+IL2RA+	EWSR1
EEF1E1	3.21479e-67	0.422929	0.716	0.249	6.70894e-63	MKI67+IL2RA+	EEF1E1
KNSTRN	3.32309e-67	0.265743	0.39	0.041	6.93495e-63	MKI67+IL2RA+	KNSTRN
GCLM	3.39435e-67	0.287418	0.595	0.155	7.08368e-63	MKI67+IL2RA+	GCLM
RBBP7	3.47594e-67	0.454221	0.833	0.343	7.25394e-63	MKI67+IL2RA+	RBBP7
CCT5	4.46186e-67	0.746405	0.915	0.546	9.31145e-63	MKI67+IL2RA+	CCT5
CCNF	5.61931e-67	0.309953	0.364	0.016	1.17269e-62	MKI67+IL2RA+	CCNF
CDC123	5.76135e-67	0.447239	0.86	0.357	1.20234e-62	MKI67+IL2RA+	CDC123
MRPL15	7.3794e-67	0.341114	0.678	0.205	1.54001e-62	MKI67+IL2RA+	MRPL15
ILF2	7.95451e-67	0.637471	0.841	0.344	1.66003e-62	MKI67+IL2RA+	ILF2
DEPDC1	8.1653e-67	0.319114	0.32	0.004	1.70402e-62	MKI67+IL2RA+	DEPDC1
RRP1B	9.47082e-67	0.464659	0.845	0.345	1.97647e-62	MKI67+IL2RA+	RRP1B
IPO5	1.11245e-66	0.34978	0.642	0.189	2.32158e-62	MKI67+IL2RA+	IPO5
RPL26L1	1.17904e-66	0.460778	0.803	0.281	2.46053e-62	MKI67+IL2RA+	RPL26L1
HNRNPA3	2.22329e-66	0.643463	0.981	0.831	4.63979e-62	MKI67+IL2RA+	HNRNPA3
HSBP1	2.27151e-66	0.263902	0.822	0.361	4.74041e-62	MKI67+IL2RA+	HSBP1
POLR2H	2.79997e-66	0.50281	0.769	0.246	5.84325e-62	MKI67+IL2RA+	POLR2H
TPI1	4.37635e-66	1.0615	0.966	0.719	9.13301e-62	MKI67+IL2RA+	TPI1
ZDHHC12	4.44492e-66	0.376983	0.72	0.224	9.2761e-62	MKI67+IL2RA+	ZDHHC12
LAMTOR2	4.73652e-66	0.314566	0.896	0.416	9.88465e-62	MKI67+IL2RA+	LAMTOR2
HIST1H2AK	6.61258e-66	0.490779	0.405	0.026	1.37998e-61	MKI67+IL2RA+	HIST1H2AK
H2AFJ	7.04158e-66	0.307989	0.773	0.272	1.46951e-61	MKI67+IL2RA+	H2AFJ
PKM	7.30852e-66	0.954001	0.96	0.612	1.52521e-61	MKI67+IL2RA+	PKM
PFKP	7.78775e-66	0.351506	0.748	0.283	1.62523e-61	MKI67+IL2RA+	PFKP
NAA38	8.01894e-66	0.530206	0.871	0.354	1.67347e-61	MKI67+IL2RA+	NAA38
LSM5	8.22717e-66	0.664082	0.9	0.449	1.71693e-61	MKI67+IL2RA+	LSM5
LRRFIP2	1.15888e-65	0.256198	0.667	0.224	2.41847e-61	MKI67+IL2RA+	LRRFIP2
GTPBP4	1.24042e-65	0.324981	0.761	0.301	2.58864e-61	MKI67+IL2RA+	GTPBP4
H2AFV	1.72559e-65	0.870133	0.973	0.645	3.60113e-61	MKI67+IL2RA+	H2AFV
CBX1	2.31379e-65	0.336091	0.712	0.265	4.82864e-61	MKI67+IL2RA+	CBX1
CLPP	2.33938e-65	0.285331	0.828	0.369	4.88206e-61	MKI67+IL2RA+	CLPP
CKAP5	2.36612e-65	0.420948	0.595	0.139	4.93786e-61	MKI67+IL2RA+	CKAP5
BAG2	2.66147e-65	0.340239	0.532	0.094	5.55423e-61	MKI67+IL2RA+	BAG2
MTCH2	4.3527e-65	0.420817	0.725	0.222	9.08365e-61	MKI67+IL2RA+	MTCH2
BANF1	4.64539e-65	0.493589	0.826	0.362	9.69446e-61	MKI67+IL2RA+	BANF1
GART	4.91787e-65	0.398532	0.716	0.229	1.02631e-60	MKI67+IL2RA+	GART
CCT6A	5.93578e-65	0.703609	0.92	0.541	1.23874e-60	MKI67+IL2RA+	CCT6A
LYPLA1	6.64656e-65	0.343917	0.869	0.381	1.38707e-60	MKI67+IL2RA+	LYPLA1
ATP2A2	6.68466e-65	0.27045	0.689	0.231	1.39502e-60	MKI67+IL2RA+	ATP2A2
IARS	6.76769e-65	0.296858	0.627	0.187	1.41235e-60	MKI67+IL2RA+	IARS
C16orf87	7.7687e-65	0.468676	0.75	0.23	1.62125e-60	MKI67+IL2RA+	C16orf87
E2F2	8.34642e-65	0.305944	0.381	0.018	1.74181e-60	MKI67+IL2RA+	E2F2
CARHSP1	1.01255e-64	0.770042	0.905	0.37	2.1131e-60	MKI67+IL2RA+	CARHSP1
MRPL13	1.06372e-64	0.516378	0.858	0.343	2.21987e-60	MKI67+IL2RA+	MRPL13
PSMD2	1.09851e-64	0.508459	0.833	0.348	2.29247e-60	MKI67+IL2RA+	PSMD2
HNRNPUL1	1.46103e-64	0.39386	0.854	0.363	3.04903e-60	MKI67+IL2RA+	HNRNPUL1
KDM1A	1.64589e-64	0.279639	0.598	0.158	3.4348e-60	MKI67+IL2RA+	KDM1A
DBI	1.76291e-64	0.719926	0.983	0.743	3.67901e-60	MKI67+IL2RA+	DBI
HSPH1	1.93611e-64	0.742925	0.744	0.257	4.04047e-60	MKI67+IL2RA+	HSPH1
F5	2.02988e-64	0.314094	0.689	0.225	4.23615e-60	MKI67+IL2RA+	F5
PYCARD	2.59293e-64	0.262175	0.884	0.43	5.41118e-60	MKI67+IL2RA+	PYCARD
MYL6B	3.19034e-64	0.340057	0.752	0.234	6.65793e-60	MKI67+IL2RA+	MYL6B
HSD17B10	3.24307e-64	0.393475	0.784	0.318	6.76796e-60	MKI67+IL2RA+	HSD17B10
TIMM8B	3.86606e-64	0.319299	0.826	0.364	8.06808e-60	MKI67+IL2RA+	TIMM8B
RPL22L1	5.15087e-64	0.948881	0.854	0.405	1.07494e-59	MKI67+IL2RA+	RPL22L1
ARPP19	5.23249e-64	0.300484	0.905	0.447	1.09197e-59	MKI67+IL2RA+	ARPP19
PARP1	5.43846e-64	0.882868	0.979	0.598	1.13495e-59	MKI67+IL2RA+	PARP1
HNRNPR	5.44984e-64	0.697664	0.968	0.684	1.13733e-59	MKI67+IL2RA+	HNRNPR
TIPRL	5.69569e-64	0.308643	0.852	0.383	1.18863e-59	MKI67+IL2RA+	TIPRL
RARS	6.12372e-64	0.274456	0.699	0.237	1.27796e-59	MKI67+IL2RA+	RARS
PABPC4	6.27741e-64	0.276581	0.773	0.314	1.31003e-59	MKI67+IL2RA+	PABPC4
HNRNPL	6.53006e-64	0.276999	0.714	0.266	1.36276e-59	MKI67+IL2RA+	HNRNPL
MICAL2	6.77888e-64	0.261233	0.593	0.166	1.41468e-59	MKI67+IL2RA+	MICAL2
LRPPRC	9.27433e-64	0.411578	0.742	0.267	1.93546e-59	MKI67+IL2RA+	LRPPRC
ACAT1	9.80589e-64	0.3904	0.712	0.223	2.04639e-59	MKI67+IL2RA+	ACAT1
POLR2E	1.10464e-63	0.344144	0.731	0.269	2.30527e-59	MKI67+IL2RA+	POLR2E
SQLE	1.34096e-63	0.316109	0.562	0.158	2.79844e-59	MKI67+IL2RA+	SQLE
MRPS16	1.50257e-63	0.320667	0.775	0.305	3.13572e-59	MKI67+IL2RA+	MRPS16
HIST1H2BH	1.51508e-63	0.682055	0.464	0.034	3.16181e-59	MKI67+IL2RA+	HIST1H2BH
SET	1.76556e-63	0.807438	0.983	0.867	3.68454e-59	MKI67+IL2RA+	SET
TAGLN2	2.44822e-63	0.831031	0.955	0.673	5.10918e-59	MKI67+IL2RA+	TAGLN2
HPRT1	3.02194e-63	0.378791	0.792	0.303	6.30649e-59	MKI67+IL2RA+	HPRT1
POLE3	3.17471e-63	0.380494	0.816	0.362	6.6253e-59	MKI67+IL2RA+	POLE3
UBE2V2	3.3438e-63	0.318226	0.809	0.33	6.97817e-59	MKI67+IL2RA+	UBE2V2
RAD23B	4.07186e-63	0.265842	0.811	0.351	8.49756e-59	MKI67+IL2RA+	RAD23B
INSIG1	4.08316e-63	0.416262	0.64	0.167	8.52115e-59	MKI67+IL2RA+	INSIG1
AC084033.3	5.87993e-63	0.321171	0.562	0.109	1.22708e-58	MKI67+IL2RA+	AC084033.3
MXD3	7.0718e-63	0.301802	0.364	0.019	1.47581e-58	MKI67+IL2RA+	MXD3
MLEC	7.90638e-63	0.392263	0.812	0.341	1.64998e-58	MKI67+IL2RA+	MLEC
CYTOR	8.06125e-63	0.4091	0.968	0.503	1.6823e-58	MKI67+IL2RA+	CYTOR
NQO1	8.55889e-63	0.361956	0.489	0.067	1.78615e-58	MKI67+IL2RA+	NQO1
TXN2	1.14654e-62	0.440396	0.835	0.309	2.39272e-58	MKI67+IL2RA+	TXN2
MRPL3	1.46346e-62	0.422522	0.794	0.319	3.05409e-58	MKI67+IL2RA+	MRPL3
2011-09-01	1.48342e-62	0.338416	0.587	0.147	3.09575e-58	MKI67+IL2RA+	2011-09-01
INCENP	1.99047e-62	0.270419	0.36	0.022	4.15391e-58	MKI67+IL2RA+	INCENP
SLC7A5	2.07264e-62	0.257026	0.4	0.069	4.3254e-58	MKI67+IL2RA+	SLC7A5
HIST1H4E	2.18772e-62	0.361536	0.426	0.051	4.56555e-58	MKI67+IL2RA+	HIST1H4E
CCDC124	2.20022e-62	0.258096	0.667	0.233	4.59163e-58	MKI67+IL2RA+	CCDC124
SRPK1	3.48104e-62	0.515682	0.862	0.344	7.26458e-58	MKI67+IL2RA+	SRPK1
THOC7	3.54572e-62	0.387154	0.917	0.456	7.39957e-58	MKI67+IL2RA+	THOC7
LYAR	3.74327e-62	0.678063	0.733	0.226	7.81183e-58	MKI67+IL2RA+	LYAR
PSMD14	3.74746e-62	0.545127	0.856	0.358	7.82058e-58	MKI67+IL2RA+	PSMD14
EIF2AK1	3.75556e-62	0.304295	0.841	0.366	7.83749e-58	MKI67+IL2RA+	EIF2AK1
ENSA	4.09309e-62	0.25051	0.903	0.481	8.54187e-58	MKI67+IL2RA+	ENSA
TIMM10	6.27816e-62	0.389791	0.684	0.227	1.31019e-57	MKI67+IL2RA+	TIMM10
MRPL11	1.02392e-61	0.493747	0.848	0.359	2.13682e-57	MKI67+IL2RA+	MRPL11
UBA2	1.12141e-61	0.364311	0.864	0.398	2.34027e-57	MKI67+IL2RA+	UBA2
SNRPF	1.31417e-61	0.724729	0.949	0.625	2.74254e-57	MKI67+IL2RA+	SNRPF
XPO1	1.33295e-61	0.57029	0.826	0.34	2.78174e-57	MKI67+IL2RA+	XPO1
CACYBP	1.35058e-61	0.900509	0.956	0.59	2.81853e-57	MKI67+IL2RA+	CACYBP
EIF2S1	1.44088e-61	0.421509	0.811	0.346	3.00697e-57	MKI67+IL2RA+	EIF2S1
FDPS	1.45522e-61	0.581677	0.85	0.378	3.0369e-57	MKI67+IL2RA+	FDPS
MRTO4	1.54332e-61	0.394056	0.634	0.208	3.22076e-57	MKI67+IL2RA+	MRTO4
MRPL14	1.63336e-61	0.392617	0.864	0.397	3.40866e-57	MKI67+IL2RA+	MRPL14
CYCS	1.69132e-61	0.682434	0.875	0.535	3.52961e-57	MKI67+IL2RA+	CYCS
IRF4	1.72767e-61	0.621419	0.661	0.177	3.60546e-57	MKI67+IL2RA+	IRF4
TCP1	1.96945e-61	0.562889	0.877	0.41	4.11004e-57	MKI67+IL2RA+	TCP1
ADI1	2.64386e-61	0.291097	0.773	0.287	5.51748e-57	MKI67+IL2RA+	ADI1
GALM	3.71323e-61	0.840379	0.856	0.262	7.74914e-57	MKI67+IL2RA+	GALM
PSMD11	3.74968e-61	0.283812	0.848	0.398	7.8252e-57	MKI67+IL2RA+	PSMD11
NPM3	3.94177e-61	0.3184	0.419	0.055	8.22607e-57	MKI67+IL2RA+	NPM3
OLA1	4.31568e-61	0.299258	0.775	0.312	9.00638e-57	MKI67+IL2RA+	OLA1
ZBTB32	4.53503e-61	0.441598	0.553	0.096	9.46416e-57	MKI67+IL2RA+	ZBTB32
GRSF1	5.57661e-61	0.28149	0.748	0.294	1.16378e-56	MKI67+IL2RA+	GRSF1
DCAF13	6.13494e-61	0.288067	0.737	0.289	1.2803e-56	MKI67+IL2RA+	DCAF13
NAA50	9.06964e-61	0.371315	0.761	0.291	1.89274e-56	MKI67+IL2RA+	NAA50
LARP1	1.01097e-60	0.25966	0.737	0.303	2.1098e-56	MKI67+IL2RA+	LARP1
ITGAE	1.04703e-60	0.638481	0.794	0.243	2.18506e-56	MKI67+IL2RA+	ITGAE
FAM111A	1.13853e-60	0.541263	0.703	0.222	2.376e-56	MKI67+IL2RA+	FAM111A
EIF4H	1.29823e-60	0.268527	0.866	0.431	2.70928e-56	MKI67+IL2RA+	EIF4H
YWHAQ	1.33687e-60	0.713374	0.919	0.465	2.78992e-56	MKI67+IL2RA+	YWHAQ
HIBCH	1.69315e-60	0.252198	0.616	0.19	3.53344e-56	MKI67+IL2RA+	HIBCH
DKC1	1.70724e-60	0.537691	0.722	0.241	3.56284e-56	MKI67+IL2RA+	DKC1
CEP57	1.77034e-60	0.361969	0.837	0.354	3.69452e-56	MKI67+IL2RA+	CEP57
ANAPC11	2.07357e-60	0.462088	0.924	0.516	4.32733e-56	MKI67+IL2RA+	ANAPC11
MRPL22	3.0254e-60	0.327906	0.799	0.34	6.31371e-56	MKI67+IL2RA+	MRPL22
CMC2	3.34269e-60	0.278437	0.792	0.345	6.97586e-56	MKI67+IL2RA+	CMC2
SLC9A3R1	3.36332e-60	0.468063	0.852	0.35	7.01891e-56	MKI67+IL2RA+	SLC9A3R1
PSMD3	4.44594e-60	0.276729	0.655	0.216	9.27823e-56	MKI67+IL2RA+	PSMD3
HIST1H2AB	4.58163e-60	0.298896	0.301	0.004	9.5614e-56	MKI67+IL2RA+	HIST1H2AB
SNRPC	5.37949e-60	0.397697	0.89	0.447	1.12265e-55	MKI67+IL2RA+	SNRPC
EIF3B	5.63302e-60	0.387634	0.769	0.306	1.17555e-55	MKI67+IL2RA+	EIF3B
HDAC1	1.03756e-59	0.332209	0.86	0.405	2.16529e-55	MKI67+IL2RA+	HDAC1
NUDCD2	1.2208e-59	0.33283	0.765	0.298	2.54768e-55	MKI67+IL2RA+	NUDCD2
CHCHD1	1.26803e-59	0.280087	0.883	0.435	2.64624e-55	MKI67+IL2RA+	CHCHD1
PSMC3	1.81092e-59	0.429082	0.847	0.401	3.77921e-55	MKI67+IL2RA+	PSMC3
NDUFV1	1.81953e-59	0.35077	0.689	0.239	3.79717e-55	MKI67+IL2RA+	NDUFV1
MRPL18	1.87453e-59	0.36674	0.809	0.341	3.91195e-55	MKI67+IL2RA+	MRPL18
EIF4G1	2.02626e-59	0.432199	0.72	0.254	4.22861e-55	MKI67+IL2RA+	EIF4G1
PRDX3	2.42111e-59	0.804623	0.867	0.362	5.05262e-55	MKI67+IL2RA+	PRDX3
USP1	2.63178e-59	0.661045	0.847	0.405	5.49227e-55	MKI67+IL2RA+	USP1
DEK	2.88235e-59	0.835658	0.973	0.78	6.01518e-55	MKI67+IL2RA+	DEK
YWHAG	2.95963e-59	0.291245	0.693	0.239	6.17645e-55	MKI67+IL2RA+	YWHAG
IPO7	3.01813e-59	0.300434	0.708	0.261	6.29853e-55	MKI67+IL2RA+	IPO7
SFT2D1	3.07855e-59	0.26678	0.809	0.368	6.42463e-55	MKI67+IL2RA+	SFT2D1
MRPS33	3.28213e-59	0.301632	0.854	0.391	6.84948e-55	MKI67+IL2RA+	MRPS33
CISD2	5.41997e-59	0.270422	0.82	0.371	1.13109e-54	MKI67+IL2RA+	CISD2
YWHAH	5.72569e-59	0.710531	0.951	0.481	1.19489e-54	MKI67+IL2RA+	YWHAH
DBF4	7.47405e-59	0.408521	0.794	0.319	1.55976e-54	MKI67+IL2RA+	DBF4
AC007952.4	9.30862e-59	0.352354	0.509	0.095	1.94262e-54	MKI67+IL2RA+	AC007952.4
GNB1	1.26075e-58	0.308292	0.903	0.469	2.63107e-54	MKI67+IL2RA+	GNB1
SERBP1	1.31717e-58	0.744659	0.991	0.846	2.74881e-54	MKI67+IL2RA+	SERBP1
HIST1H2BB	1.46729e-58	0.279114	0.29	0.003	3.06208e-54	MKI67+IL2RA+	HIST1H2BB
CCT2	1.6165e-58	0.663511	0.892	0.481	3.37347e-54	MKI67+IL2RA+	CCT2
KIF20B	1.63392e-58	0.76592	0.746	0.243	3.40983e-54	MKI67+IL2RA+	KIF20B
NUDT21	1.64854e-58	0.421182	0.852	0.365	3.44033e-54	MKI67+IL2RA+	NUDT21
MRPL4	1.65807e-58	0.45349	0.722	0.253	3.46023e-54	MKI67+IL2RA+	MRPL4
RCSD1	2.55846e-58	0.32383	0.911	0.465	5.33925e-54	MKI67+IL2RA+	RCSD1
PSMB5	3.13785e-58	0.328291	0.761	0.297	6.54838e-54	MKI67+IL2RA+	PSMB5
UCHL3	4.01869e-58	0.306127	0.695	0.244	8.38661e-54	MKI67+IL2RA+	UCHL3
NOP14	4.5497e-58	0.320038	0.708	0.27	9.49478e-54	MKI67+IL2RA+	NOP14
HNRNPM	4.90238e-58	0.601517	0.958	0.726	1.02308e-53	MKI67+IL2RA+	HNRNPM
RALY	5.92583e-58	0.308277	0.811	0.36	1.23666e-53	MKI67+IL2RA+	RALY
POLR2F	6.21306e-58	0.262721	0.805	0.376	1.2966e-53	MKI67+IL2RA+	POLR2F
PLCG2	7.68216e-58	0.344253	0.723	0.422	1.60319e-53	MKI67+IL2RA+	PLCG2
TSR1	8.11232e-58	0.251982	0.536	0.147	1.69296e-53	MKI67+IL2RA+	TSR1
SNRNP70	8.71884e-58	0.399734	0.78	0.331	1.81954e-53	MKI67+IL2RA+	SNRNP70
MRPS12	1.27651e-57	0.362476	0.831	0.385	2.66396e-53	MKI67+IL2RA+	MRPS12
UBE2J1	1.30495e-57	0.299907	0.665	0.212	2.72329e-53	MKI67+IL2RA+	UBE2J1
CKAP2	1.37048e-57	0.503017	0.722	0.22	2.86005e-53	MKI67+IL2RA+	CKAP2
ACIN1	1.38347e-57	0.265872	0.866	0.43	2.88717e-53	MKI67+IL2RA+	ACIN1
SUCLG1	1.45468e-57	0.306788	0.847	0.39	3.03577e-53	MKI67+IL2RA+	SUCLG1
SMS	1.50821e-57	0.463149	0.818	0.332	3.14749e-53	MKI67+IL2RA+	SMS
TACC1	1.58812e-57	0.303142	0.826	0.371	3.31425e-53	MKI67+IL2RA+	TACC1
CISD1	2.38417e-57	0.29064	0.672	0.234	4.97552e-53	MKI67+IL2RA+	CISD1
MRPL27	4.21795e-57	0.410057	0.824	0.343	8.80244e-53	MKI67+IL2RA+	MRPL27
PHB	5.43942e-57	0.434266	0.831	0.431	1.13515e-52	MKI67+IL2RA+	PHB
HIST1H2BC	5.65449e-57	0.540221	0.502	0.062	1.18004e-52	MKI67+IL2RA+	HIST1H2BC
EPB41L2	7.29924e-57	0.299729	0.411	0.063	1.52328e-52	MKI67+IL2RA+	EPB41L2
PRDX1	7.6026e-57	0.754758	0.985	0.778	1.58659e-52	MKI67+IL2RA+	PRDX1
SRSF10	8.65132e-57	0.511434	0.915	0.565	1.80544e-52	MKI67+IL2RA+	SRSF10
CCDC25	8.72981e-57	0.265677	0.794	0.345	1.82182e-52	MKI67+IL2RA+	CCDC25
TPM3	8.77753e-57	0.710629	0.998	0.886	1.83178e-52	MKI67+IL2RA+	TPM3
CTCF	1.05213e-56	0.366431	0.871	0.403	2.1957e-52	MKI67+IL2RA+	CTCF
MRPL36	1.38617e-56	0.395317	0.803	0.334	2.8928e-52	MKI67+IL2RA+	MRPL36
CALR	1.3883e-56	0.533072	0.947	0.71	2.89724e-52	MKI67+IL2RA+	CALR
RNASEH2B	1.44852e-56	0.392999	0.909	0.466	3.02291e-52	MKI67+IL2RA+	RNASEH2B
ATP1B3	1.61164e-56	0.484247	0.852	0.39	3.36332e-52	MKI67+IL2RA+	ATP1B3
FIBP	1.74464e-56	0.404862	0.799	0.307	3.6409e-52	MKI67+IL2RA+	FIBP
SRSF7	1.81166e-56	0.631161	0.947	0.741	3.78076e-52	MKI67+IL2RA+	SRSF7
OXSR1	2.00924e-56	0.266767	0.661	0.227	4.19309e-52	MKI67+IL2RA+	OXSR1
RNASEH2C	2.02625e-56	0.507623	0.883	0.407	4.22857e-52	MKI67+IL2RA+	RNASEH2C
ETF1	2.02879e-56	0.38545	0.75	0.295	4.23387e-52	MKI67+IL2RA+	ETF1
IFI27L2	2.24579e-56	0.315989	0.92	0.481	4.68675e-52	MKI67+IL2RA+	IFI27L2
HDAC7	2.99086e-56	0.416148	0.731	0.241	6.24162e-52	MKI67+IL2RA+	HDAC7
ANXA6	3.13325e-56	0.364476	0.797	0.345	6.53877e-52	MKI67+IL2RA+	ANXA6
ANAPC5	4.26548e-56	0.296325	0.843	0.399	8.90163e-52	MKI67+IL2RA+	ANAPC5
ATOX1	6.56201e-56	0.433305	0.9	0.41	1.36943e-51	MKI67+IL2RA+	ATOX1
SNF8	6.66724e-56	0.331287	0.886	0.453	1.39139e-51	MKI67+IL2RA+	SNF8
ASXL1	6.755e-56	0.397102	0.883	0.438	1.4097e-51	MKI67+IL2RA+	ASXL1
CAPRIN1	7.24029e-56	0.521045	0.896	0.409	1.51098e-51	MKI67+IL2RA+	CAPRIN1
PSMB2	7.39896e-56	0.523293	0.909	0.479	1.54409e-51	MKI67+IL2RA+	PSMB2
HIST1H3H	8.55619e-56	0.319898	0.331	0.019	1.78559e-51	MKI67+IL2RA+	HIST1H3H
LSM6	8.70347e-56	0.258338	0.884	0.475	1.81633e-51	MKI67+IL2RA+	LSM6
PSMB7	9.46698e-56	0.278376	0.864	0.437	1.97566e-51	MKI67+IL2RA+	PSMB7
HIST1H2BF	1.0193e-55	0.576358	0.422	0.032	2.12719e-51	MKI67+IL2RA+	HIST1H2BF
NETO2	1.04053e-55	0.269917	0.426	0.073	2.17149e-51	MKI67+IL2RA+	NETO2
CD59	1.84017e-55	0.287937	0.754	0.319	3.84026e-51	MKI67+IL2RA+	CD59
JPT1	1.84939e-55	0.920571	0.958	0.571	3.85949e-51	MKI67+IL2RA+	JPT1
PSMA7	2.927e-55	0.502254	0.996	0.933	6.10835e-51	MKI67+IL2RA+	PSMA7
RBM17	3.05568e-55	0.504592	0.953	0.587	6.37691e-51	MKI67+IL2RA+	RBM17
PARK7	3.0824e-55	0.692408	0.998	0.839	6.43267e-51	MKI67+IL2RA+	PARK7
CBX3	3.41286e-55	0.705218	0.964	0.706	7.1223e-51	MKI67+IL2RA+	CBX3
PRDM1	3.77967e-55	0.354592	0.862	0.406	7.88779e-51	MKI67+IL2RA+	PRDM1
UFD1	4.21271e-55	0.339501	0.888	0.466	8.7915e-51	MKI67+IL2RA+	UFD1
LSM3	4.42949e-55	0.568645	0.919	0.519	9.2439e-51	MKI67+IL2RA+	LSM3
LIMS1	9.36518e-55	0.364929	0.917	0.449	1.95442e-50	MKI67+IL2RA+	LIMS1
HIST1H4H	9.93131e-55	0.550363	0.432	0.043	2.07256e-50	MKI67+IL2RA+	HIST1H4H
GAPDH	1.12862e-54	1.00508	1	0.951	2.35533e-50	MKI67+IL2RA+	GAPDH
GPI	1.28669e-54	0.574088	0.854	0.323	2.68519e-50	MKI67+IL2RA+	GPI
RAD23A	1.388e-54	0.309174	0.847	0.439	2.89661e-50	MKI67+IL2RA+	RAD23A
PSMA4	2.23998e-54	0.63409	0.97	0.617	4.67462e-50	MKI67+IL2RA+	PSMA4
MYO1G	2.35275e-54	0.446826	0.845	0.362	4.90994e-50	MKI67+IL2RA+	MYO1G
FKBP3	2.43564e-54	0.536607	0.864	0.371	5.08294e-50	MKI67+IL2RA+	FKBP3
PPP1R7	2.81785e-54	0.274086	0.875	0.447	5.88057e-50	MKI67+IL2RA+	PPP1R7
COX8A	3.17011e-54	0.603009	0.985	0.779	6.61569e-50	MKI67+IL2RA+	COX8A
DESI1	3.3019e-54	0.407244	0.794	0.322	6.89073e-50	MKI67+IL2RA+	DESI1
CFL1	4.26369e-54	0.533435	0.998	0.969	8.8979e-50	MKI67+IL2RA+	CFL1
CLINT1	7.0771e-54	0.418291	0.907	0.461	1.47692e-49	MKI67+IL2RA+	CLINT1
ETFB	7.12248e-54	0.512774	0.928	0.477	1.48639e-49	MKI67+IL2RA+	ETFB
STOML2	7.15012e-54	0.488048	0.805	0.319	1.49216e-49	MKI67+IL2RA+	STOML2
SPTBN1	7.83615e-54	0.401289	0.754	0.283	1.63533e-49	MKI67+IL2RA+	SPTBN1
XRCC6	1.16905e-53	0.568932	0.936	0.585	2.4397e-49	MKI67+IL2RA+	XRCC6
ANP32A	1.21105e-53	0.635605	0.936	0.554	2.52734e-49	MKI67+IL2RA+	ANP32A
MAN1A1	1.34568e-53	0.299828	0.568	0.14	2.80829e-49	MKI67+IL2RA+	MAN1A1
HSPA4	1.60319e-53	0.3927	0.831	0.376	3.3457e-49	MKI67+IL2RA+	HSPA4
PERP	1.65742e-53	0.294687	0.566	0.134	3.45888e-49	MKI67+IL2RA+	PERP
AHSA1	1.80185e-53	0.286044	0.695	0.286	3.76028e-49	MKI67+IL2RA+	AHSA1
SUPT16H	2.1678e-53	0.751527	0.913	0.51	4.52397e-49	MKI67+IL2RA+	SUPT16H
MPC2	2.38541e-53	0.415209	0.892	0.436	4.9781e-49	MKI67+IL2RA+	MPC2
PSMD12	2.49227e-53	0.313056	0.85	0.431	5.20112e-49	MKI67+IL2RA+	PSMD12
ACP1	3.32309e-53	0.355277	0.892	0.457	6.93496e-49	MKI67+IL2RA+	ACP1
CCAR1	3.45948e-53	0.494876	0.828	0.335	7.21958e-49	MKI67+IL2RA+	CCAR1
CASP3	3.9208e-53	0.331835	0.826	0.37	8.18231e-49	MKI67+IL2RA+	CASP3
SMARCC1	4.99817e-53	0.406226	0.841	0.382	1.04307e-48	MKI67+IL2RA+	SMARCC1
SFXN1	5.60417e-53	0.266715	0.809	0.367	1.16953e-48	MKI67+IL2RA+	SFXN1
GNL3	5.90257e-53	0.341332	0.689	0.288	1.23181e-48	MKI67+IL2RA+	GNL3
HLA-DMA	5.95002e-53	0.411436	0.678	0.217	1.24171e-48	MKI67+IL2RA+	HLA-DMA
NUDT5	7.00035e-53	0.386974	0.862	0.411	1.4609e-48	MKI67+IL2RA+	NUDT5
ICOS	1.00067e-52	0.409478	0.78	0.335	2.0883e-48	MKI67+IL2RA+	ICOS
HTATIP2	1.07079e-52	0.2789	0.835	0.409	2.23462e-48	MKI67+IL2RA+	HTATIP2
PSMD4	1.22382e-52	0.27021	0.926	0.528	2.55399e-48	MKI67+IL2RA+	PSMD4
ACSL4	1.24042e-52	0.532633	0.754	0.248	2.58864e-48	MKI67+IL2RA+	ACSL4
SIVA1	1.26386e-52	0.635717	0.856	0.5	2.63755e-48	MKI67+IL2RA+	SIVA1
IGHM	2.00397e-52	0.910455	0.621	0.101	4.18209e-48	MKI67+IL2RA+	IGHM
LSM2	2.05783e-52	0.642537	0.905	0.422	4.29448e-48	MKI67+IL2RA+	LSM2
PTGES3	2.22107e-52	0.521572	0.981	0.853	4.63516e-48	MKI67+IL2RA+	PTGES3
AMD1	2.60236e-52	0.265565	0.812	0.413	5.43087e-48	MKI67+IL2RA+	AMD1
HMGN3	3.32419e-52	0.437519	0.792	0.309	6.93726e-48	MKI67+IL2RA+	HMGN3
EIF1AX	4.04599e-52	0.510629	0.902	0.555	8.44358e-48	MKI67+IL2RA+	EIF1AX
H2AFY	4.15949e-52	0.696141	0.89	0.474	8.68045e-48	MKI67+IL2RA+	H2AFY
NUDC	5.08487e-52	0.554488	0.898	0.525	1.06116e-47	MKI67+IL2RA+	NUDC
ARPC4	5.12875e-52	0.322083	0.924	0.517	1.07032e-47	MKI67+IL2RA+	ARPC4
NOP56	5.61121e-52	0.57804	0.828	0.4	1.171e-47	MKI67+IL2RA+	NOP56
HIST1H1A	7.87881e-52	0.518644	0.348	0.021	1.64423e-47	MKI67+IL2RA+	HIST1H1A
TIMM13	9.73876e-52	0.524154	0.79	0.311	2.03238e-47	MKI67+IL2RA+	TIMM13
HNRNPH1	1.15997e-51	0.322993	0.898	0.504	2.42075e-47	MKI67+IL2RA+	HNRNPH1
CCT7	1.23107e-51	0.376373	0.843	0.46	2.56913e-47	MKI67+IL2RA+	CCT7
PRDX2	1.28847e-51	0.677566	0.983	0.701	2.68891e-47	MKI67+IL2RA+	PRDX2
UQCRQ	1.40059e-51	0.574031	0.936	0.582	2.92289e-47	MKI67+IL2RA+	UQCRQ
COA6	2.54565e-51	0.252115	0.811	0.371	5.31252e-47	MKI67+IL2RA+	COA6
CENPV	2.90699e-51	0.268013	0.354	0.035	6.06659e-47	MKI67+IL2RA+	CENPV
MTHFD2	2.91017e-51	0.540313	0.843	0.334	6.07323e-47	MKI67+IL2RA+	MTHFD2
RECQL	2.96435e-51	0.43455	0.879	0.43	6.1863e-47	MKI67+IL2RA+	RECQL
HIST2H2BF	3.11362e-51	0.294561	0.311	0.015	6.49781e-47	MKI67+IL2RA+	HIST2H2BF
SLIRP	5.04145e-51	0.409911	0.862	0.458	1.0521e-46	MKI67+IL2RA+	SLIRP
CLTC	5.10189e-51	0.336811	0.812	0.364	1.06471e-46	MKI67+IL2RA+	CLTC
RDX	5.13369e-51	0.387381	0.805	0.324	1.07135e-46	MKI67+IL2RA+	RDX
PCMT1	5.40025e-51	0.286546	0.845	0.433	1.12698e-46	MKI67+IL2RA+	PCMT1
CCT3	6.57009e-51	0.637149	0.919	0.576	1.37111e-46	MKI67+IL2RA+	CCT3
SNX9	7.12158e-51	0.449477	0.744	0.286	1.4862e-46	MKI67+IL2RA+	SNX9
SRSF4	8.42121e-51	0.540596	0.932	0.508	1.75742e-46	MKI67+IL2RA+	SRSF4
SLBP	8.75475e-51	0.680871	0.778	0.306	1.82703e-46	MKI67+IL2RA+	SLBP
STRAP	9.28638e-51	0.332703	0.828	0.393	1.93798e-46	MKI67+IL2RA+	STRAP
NHP2	9.33821e-51	0.495568	0.824	0.415	1.94879e-46	MKI67+IL2RA+	NHP2
ADK	1.53972e-50	0.354024	0.782	0.315	3.21323e-46	MKI67+IL2RA+	ADK
MRPS15	1.81298e-50	0.522736	0.892	0.43	3.78351e-46	MKI67+IL2RA+	MRPS15
ADRM1	2.18846e-50	0.30173	0.818	0.403	4.5671e-46	MKI67+IL2RA+	ADRM1
EED	2.29442e-50	0.330881	0.693	0.267	4.78822e-46	MKI67+IL2RA+	EED
TMEM160	2.63619e-50	0.376478	0.917	0.514	5.50147e-46	MKI67+IL2RA+	TMEM160
VDAC3	3.46703e-50	0.716107	0.905	0.438	7.23535e-46	MKI67+IL2RA+	VDAC3
HTATSF1	9.29862e-50	0.557253	0.867	0.414	1.94053e-45	MKI67+IL2RA+	HTATSF1
PTMS	1.10098e-49	0.501181	0.652	0.176	2.29764e-45	MKI67+IL2RA+	PTMS
UQCRC2	1.73788e-49	0.397022	0.879	0.437	3.62679e-45	MKI67+IL2RA+	UQCRC2
CDC25B	2.00144e-49	0.377644	0.621	0.199	4.1768e-45	MKI67+IL2RA+	CDC25B
ILF3	2.39688e-49	0.466467	0.814	0.387	5.00205e-45	MKI67+IL2RA+	ILF3
PDCD5	2.52745e-49	0.63654	0.928	0.621	5.27453e-45	MKI67+IL2RA+	PDCD5
RBBP4	2.76265e-49	0.403574	0.875	0.443	5.76538e-45	MKI67+IL2RA+	RBBP4
CNN2	3.73467e-49	0.325301	0.818	0.379	7.79388e-45	MKI67+IL2RA+	CNN2
UBE2N	3.98426e-49	0.310445	0.919	0.541	8.31476e-45	MKI67+IL2RA+	UBE2N
CDK6	4.06465e-49	0.63375	0.718	0.22	8.48251e-45	MKI67+IL2RA+	CDK6
VDAC1	5.23823e-49	0.730662	0.953	0.573	1.09317e-44	MKI67+IL2RA+	VDAC1
EIF5B	5.83745e-49	0.515093	0.956	0.644	1.21822e-44	MKI67+IL2RA+	EIF5B
RNPS1	6.21977e-49	0.376815	0.866	0.447	1.298e-44	MKI67+IL2RA+	RNPS1
UBE2M	7.50517e-49	0.35597	0.828	0.388	1.56625e-44	MKI67+IL2RA+	UBE2M
VPS29	8.68986e-49	0.331457	0.866	0.448	1.81349e-44	MKI67+IL2RA+	VPS29
GLRX5	9.13037e-49	0.424893	0.833	0.388	1.90542e-44	MKI67+IL2RA+	GLRX5
ENY2	9.83528e-49	0.387355	0.919	0.513	2.05253e-44	MKI67+IL2RA+	ENY2
SMC3	1.20621e-48	0.732988	0.93	0.583	2.51724e-44	MKI67+IL2RA+	SMC3
USP14	1.963e-48	0.372851	0.83	0.424	4.09659e-44	MKI67+IL2RA+	USP14
SSNA1	2.04737e-48	0.339081	0.883	0.478	4.27265e-44	MKI67+IL2RA+	SSNA1
AP2S1	2.14741e-48	0.539564	0.945	0.497	4.48143e-44	MKI67+IL2RA+	AP2S1
TACC3	2.14997e-48	0.508523	0.693	0.225	4.48678e-44	MKI67+IL2RA+	TACC3
DUSP4	2.69075e-48	0.836484	0.788	0.249	5.61533e-44	MKI67+IL2RA+	DUSP4
GTF3A	3.3864e-48	0.658459	0.968	0.739	7.06707e-44	MKI67+IL2RA+	GTF3A
PSMA2	3.44644e-48	0.369982	0.894	0.495	7.19238e-44	MKI67+IL2RA+	PSMA2
PDAP1	3.47047e-48	0.425348	0.919	0.51	7.24253e-44	MKI67+IL2RA+	PDAP1
ANXA2	4.29677e-48	0.47381	0.947	0.63	8.96692e-44	MKI67+IL2RA+	ANXA2
TAF15	4.74797e-48	0.358579	0.85	0.444	9.90854e-44	MKI67+IL2RA+	TAF15
MDH1	4.77771e-48	0.43114	0.905	0.511	9.9706e-44	MKI67+IL2RA+	MDH1
MZT2B	6.6306e-48	0.633119	0.987	0.806	1.38374e-43	MKI67+IL2RA+	MZT2B
SYNCRIP	6.66437e-48	0.626375	0.869	0.493	1.39079e-43	MKI67+IL2RA+	SYNCRIP
UBE2L3	8.27596e-48	0.361199	0.972	0.626	1.72711e-43	MKI67+IL2RA+	UBE2L3
FBL	1.31704e-47	0.413738	0.826	0.438	2.74854e-43	MKI67+IL2RA+	FBL
GARS	1.70893e-47	0.335228	0.742	0.317	3.56636e-43	MKI67+IL2RA+	GARS
MZB1	3.39967e-47	0.257421	0.453	0.097	7.09478e-43	MKI67+IL2RA+	MZB1
UNG	4.18252e-47	0.284005	0.42	0.077	8.7285e-43	MKI67+IL2RA+	UNG
PRDX6	4.20597e-47	0.259591	0.924	0.548	8.77744e-43	MKI67+IL2RA+	PRDX6
PHB2	6.42862e-47	0.467769	0.884	0.43	1.34159e-42	MKI67+IL2RA+	PHB2
MRPS36	9.66881e-47	0.250298	0.848	0.442	2.01778e-42	MKI67+IL2RA+	MRPS36
HLA-DQB1	1.08777e-46	0.442664	0.61	0.229	2.27006e-42	MKI67+IL2RA+	HLA-DQB1
BAZ1B	1.17248e-46	0.505443	0.816	0.362	2.44686e-42	MKI67+IL2RA+	BAZ1B
PMAIP1	1.25346e-46	0.61859	0.788	0.343	2.61585e-42	MKI67+IL2RA+	PMAIP1
TXNRD1	1.31712e-46	0.606184	0.864	0.403	2.74869e-42	MKI67+IL2RA+	TXNRD1
RAB8A	1.32111e-46	0.339263	0.845	0.422	2.75702e-42	MKI67+IL2RA+	RAB8A
PA2G4	1.47814e-46	0.581323	0.958	0.779	3.08472e-42	MKI67+IL2RA+	PA2G4
SUZ12	1.73068e-46	0.518736	0.858	0.449	3.61175e-42	MKI67+IL2RA+	SUZ12
RALBP1	1.77436e-46	0.292424	0.894	0.471	3.70291e-42	MKI67+IL2RA+	RALBP1
ASB2	1.8676e-46	0.367662	0.61	0.163	3.8975e-42	MKI67+IL2RA+	ASB2
NDUFAF8	2.38791e-46	0.326866	0.822	0.419	4.98333e-42	MKI67+IL2RA+	NDUFAF8
WDR1	2.42184e-46	0.416263	0.888	0.447	5.05413e-42	MKI67+IL2RA+	WDR1
EIF3A	2.88684e-46	0.712907	0.983	0.746	6.02455e-42	MKI67+IL2RA+	EIF3A
NDUFA2	3.47931e-46	0.376671	0.953	0.565	7.26098e-42	MKI67+IL2RA+	NDUFA2
COX6C	3.74665e-46	0.508518	0.991	0.847	7.81889e-42	MKI67+IL2RA+	COX6C
ATP5MC1	3.95922e-46	0.486409	0.883	0.493	8.2625e-42	MKI67+IL2RA+	ATP5MC1
NDUFB7	4.28369e-46	0.314242	0.947	0.609	8.93964e-42	MKI67+IL2RA+	NDUFB7
TXNDC17	5.31712e-46	0.680868	0.903	0.489	1.10963e-41	MKI67+IL2RA+	TXNDC17
ARHGDIA	6.07343e-46	0.343326	0.869	0.485	1.26746e-41	MKI67+IL2RA+	ARHGDIA
GNG5	9.41554e-46	0.648919	0.981	0.716	1.96493e-41	MKI67+IL2RA+	GNG5
SRM	1.01303e-45	0.566218	0.727	0.318	2.11408e-41	MKI67+IL2RA+	SRM
RPLP0	1.21248e-45	0.504563	1	0.992	2.53033e-41	MKI67+IL2RA+	RPLP0
DNAJC15	1.27734e-45	0.309981	0.938	0.537	2.66567e-41	MKI67+IL2RA+	DNAJC15
HSPA9	1.33149e-45	0.403189	0.82	0.425	2.77869e-41	MKI67+IL2RA+	HSPA9
ATP5F1A	1.42554e-45	0.588066	0.972	0.627	2.97495e-41	MKI67+IL2RA+	ATP5F1A
PRMT1	1.66327e-45	0.397969	0.795	0.425	3.47107e-41	MKI67+IL2RA+	PRMT1
NDUFA12	1.74126e-45	0.430296	0.96	0.614	3.63384e-41	MKI67+IL2RA+	NDUFA12
BRD7	1.77792e-45	0.254062	0.903	0.527	3.71035e-41	MKI67+IL2RA+	BRD7
NPM1	2.21783e-45	0.701741	1	0.984	4.6284e-41	MKI67+IL2RA+	NPM1
NDUFB3	2.57164e-45	0.368376	0.92	0.553	5.36675e-41	MKI67+IL2RA+	NDUFB3
VCP	2.76776e-45	0.334261	0.896	0.494	5.77604e-41	MKI67+IL2RA+	VCP
PPA1	2.94999e-45	0.672239	0.956	0.61	6.15633e-41	MKI67+IL2RA+	PPA1
ERH	2.99119e-45	0.470308	0.939	0.665	6.24232e-41	MKI67+IL2RA+	ERH
MIS18BP1	7.4355e-45	0.552417	0.797	0.306	1.55171e-40	MKI67+IL2RA+	MIS18BP1
NONO	1.20172e-44	0.470868	0.884	0.467	2.50788e-40	MKI67+IL2RA+	NONO
TALDO1	1.64883e-44	0.74746	0.945	0.58	3.44095e-40	MKI67+IL2RA+	TALDO1
LGALS1	1.70238e-44	1.01695	0.96	0.559	3.5527e-40	MKI67+IL2RA+	LGALS1
TFAM	2.03557e-44	0.268412	0.797	0.407	4.24804e-40	MKI67+IL2RA+	TFAM
MDH2	2.3457e-44	0.382116	0.932	0.525	4.89524e-40	MKI67+IL2RA+	MDH2
LSM7	2.34797e-44	0.453095	0.953	0.645	4.89998e-40	MKI67+IL2RA+	LSM7
MZT2A	2.58034e-44	0.622627	0.985	0.633	5.3849e-40	MKI67+IL2RA+	MZT2A
SRP9	2.58444e-44	0.417866	0.922	0.549	5.39347e-40	MKI67+IL2RA+	SRP9
TXNL4A	2.63069e-44	0.424048	0.903	0.491	5.48999e-40	MKI67+IL2RA+	TXNL4A
HIST1H2AC	3.0368e-44	0.376169	0.542	0.143	6.3375e-40	MKI67+IL2RA+	HIST1H2AC
EIF3I	3.1383e-44	0.360641	0.932	0.54	6.54933e-40	MKI67+IL2RA+	EIF3I
NDUFAB1	3.76041e-44	0.541072	0.922	0.586	7.8476e-40	MKI67+IL2RA+	NDUFAB1
TRA2B	4.05673e-44	0.253456	0.902	0.553	8.46599e-40	MKI67+IL2RA+	TRA2B
PSMC1	4.06967e-44	0.358242	0.888	0.507	8.493e-40	MKI67+IL2RA+	PSMC1
UBTF	4.40071e-44	0.292159	0.795	0.386	9.18384e-40	MKI67+IL2RA+	UBTF
GDI2	5.5368e-44	0.403453	0.902	0.496	1.15548e-39	MKI67+IL2RA+	GDI2
PTPN7	6.99883e-44	0.451059	0.866	0.424	1.46059e-39	MKI67+IL2RA+	PTPN7
SRP72	1.15959e-43	0.307973	0.854	0.457	2.41995e-39	MKI67+IL2RA+	SRP72
LBR	1.23663e-43	0.692302	0.945	0.544	2.58073e-39	MKI67+IL2RA+	LBR
CHD4	1.2795e-43	0.374943	0.875	0.466	2.67019e-39	MKI67+IL2RA+	CHD4
YWHAE	1.36564e-43	0.597843	0.947	0.598	2.84996e-39	MKI67+IL2RA+	YWHAE
HNRNPA1	1.87369e-43	0.539984	0.998	0.891	3.91019e-39	MKI67+IL2RA+	HNRNPA1
NDUFA6	1.94372e-43	0.32728	0.894	0.534	4.05635e-39	MKI67+IL2RA+	NDUFA6
NDUFS6	2.6791e-43	0.517473	0.943	0.638	5.59102e-39	MKI67+IL2RA+	NDUFS6
HIST1H1C	3.58557e-43	1.64842	0.924	0.468	7.48273e-39	MKI67+IL2RA+	HIST1H1C
SEC11C	3.60997e-43	0.896501	0.958	0.617	7.53364e-39	MKI67+IL2RA+	SEC11C
SLC27A2	3.81653e-43	0.27964	0.402	0.057	7.96472e-39	MKI67+IL2RA+	SLC27A2
SLTM	5.42475e-43	0.471562	0.955	0.583	1.13209e-38	MKI67+IL2RA+	SLTM
RAD21	5.6231e-43	0.704885	0.949	0.703	1.17348e-38	MKI67+IL2RA+	RAD21
POMP	5.87497e-43	0.472956	0.989	0.742	1.22605e-38	MKI67+IL2RA+	POMP
PSMA3	7.79353e-43	0.373807	0.938	0.626	1.62643e-38	MKI67+IL2RA+	PSMA3
CALM3	7.82212e-43	0.799569	0.981	0.639	1.6324e-38	MKI67+IL2RA+	CALM3
ATP5MF	8.44944e-43	0.503967	0.981	0.717	1.76331e-38	MKI67+IL2RA+	ATP5MF
HIST1H1D	1.06893e-42	1.94405	0.873	0.472	2.23075e-38	MKI67+IL2RA+	HIST1H1D
COX17	1.1773e-42	0.313238	0.949	0.621	2.45691e-38	MKI67+IL2RA+	COX17
SEC11A	1.28283e-42	0.316878	0.966	0.618	2.67714e-38	MKI67+IL2RA+	SEC11A
COX7B	1.80649e-42	0.339878	0.975	0.729	3.76995e-38	MKI67+IL2RA+	COX7B
SRI	2.19541e-42	0.31331	0.913	0.538	4.58161e-38	MKI67+IL2RA+	SRI
PPP1R14B	2.77712e-42	0.486384	0.809	0.458	5.79558e-38	MKI67+IL2RA+	PPP1R14B
PIM3	3.46285e-42	0.263407	0.682	0.317	7.22662e-38	MKI67+IL2RA+	PIM3
ABCF1	3.59358e-42	0.293295	0.898	0.523	7.49944e-38	MKI67+IL2RA+	ABCF1
SUB1	4.29979e-42	0.606869	0.998	0.901	8.97322e-38	MKI67+IL2RA+	SUB1
SFPQ	5.07639e-42	0.556246	0.96	0.715	1.05939e-37	MKI67+IL2RA+	SFPQ
RBM3	1.16141e-41	0.383388	0.977	0.738	2.42374e-37	MKI67+IL2RA+	RBM3
UQCRH	1.21386e-41	0.586005	0.992	0.825	2.5332e-37	MKI67+IL2RA+	UQCRH
CCT8	1.35764e-41	0.657275	0.958	0.627	2.83325e-37	MKI67+IL2RA+	CCT8
POLR2J	1.49796e-41	0.26883	0.909	0.539	3.12609e-37	MKI67+IL2RA+	POLR2J
BATF3	1.68509e-41	0.328333	0.305	0.065	3.51661e-37	MKI67+IL2RA+	BATF3
HADHA	1.83931e-41	0.540679	0.953	0.563	3.83846e-37	MKI67+IL2RA+	HADHA
ATP5PF	4.05294e-41	0.527421	0.97	0.766	8.45808e-37	MKI67+IL2RA+	ATP5PF
STIP1	4.09964e-41	0.426832	0.824	0.427	8.55555e-37	MKI67+IL2RA+	STIP1
MRPL52	4.23932e-41	0.469738	0.903	0.514	8.84704e-37	MKI67+IL2RA+	MRPL52
PSMC5	4.9521e-41	0.309846	0.93	0.591	1.03345e-36	MKI67+IL2RA+	PSMC5
HNRNPU	6.90552e-41	0.538443	0.979	0.863	1.44111e-36	MKI67+IL2RA+	HNRNPU
ELOC	9.06103e-41	0.353873	0.907	0.538	1.89095e-36	MKI67+IL2RA+	ELOC
SF3B2	9.64867e-41	0.263335	0.913	0.579	2.01358e-36	MKI67+IL2RA+	SF3B2
MYC	9.73703e-41	0.329003	0.515	0.182	2.03202e-36	MKI67+IL2RA+	MYC
BAX	1.55811e-40	0.263645	0.911	0.534	3.25162e-36	MKI67+IL2RA+	BAX
COTL1	1.99011e-40	0.753501	0.953	0.545	4.15317e-36	MKI67+IL2RA+	COTL1
MBD2	2.2478e-40	0.540913	0.938	0.562	4.69094e-36	MKI67+IL2RA+	MBD2
SLC25A3	2.56023e-40	0.536962	0.991	0.794	5.34295e-36	MKI67+IL2RA+	SLC25A3
SIRPG	4.31634e-40	0.322954	0.634	0.212	9.00777e-36	MKI67+IL2RA+	SIRPG
CAP1	4.51533e-40	0.567739	0.985	0.667	9.42303e-36	MKI67+IL2RA+	CAP1
MINOS1	5.19393e-40	0.256305	0.902	0.545	1.08392e-35	MKI67+IL2RA+	MINOS1
PNN	5.21187e-40	0.41352	0.936	0.6	1.08766e-35	MKI67+IL2RA+	PNN
COX5A	5.48566e-40	0.677284	0.972	0.68	1.1448e-35	MKI67+IL2RA+	COX5A
G3BP1	5.66315e-40	0.310965	0.886	0.526	1.18184e-35	MKI67+IL2RA+	G3BP1
BUD31	6.35798e-40	0.302343	0.894	0.507	1.32685e-35	MKI67+IL2RA+	BUD31
HSPB11	8.05178e-40	0.478365	0.85	0.425	1.68033e-35	MKI67+IL2RA+	HSPB11
EPRS	8.34261e-40	0.298885	0.852	0.469	1.74102e-35	MKI67+IL2RA+	EPRS
FLNA	8.66275e-40	0.386385	0.881	0.507	1.80783e-35	MKI67+IL2RA+	FLNA
PRELID1	8.74835e-40	0.569772	0.966	0.735	1.82569e-35	MKI67+IL2RA+	PRELID1
ARPC5	1.15968e-39	0.711788	0.996	0.796	2.42013e-35	MKI67+IL2RA+	ARPC5
UBE2I	1.20602e-39	0.375526	0.936	0.607	2.51684e-35	MKI67+IL2RA+	UBE2I
SUMO1	1.3536e-39	0.314667	0.945	0.606	2.82483e-35	MKI67+IL2RA+	SUMO1
SNRPD3	1.90226e-39	0.485342	0.915	0.574	3.96982e-35	MKI67+IL2RA+	SNRPD3
PSMD7	2.39451e-39	0.431998	0.93	0.584	4.99711e-35	MKI67+IL2RA+	PSMD7
CD70	2.69628e-39	0.436627	0.602	0.204	5.62686e-35	MKI67+IL2RA+	CD70
RBMX	4.7578e-39	0.313221	0.911	0.585	9.92904e-35	MKI67+IL2RA+	RBMX
MIF	5.35817e-39	0.3869	0.877	0.518	1.1182e-34	MKI67+IL2RA+	MIF
HEBP2	7.13115e-39	0.337355	0.953	0.597	1.4882e-34	MKI67+IL2RA+	HEBP2
PSMA5	7.29218e-39	0.328171	0.951	0.634	1.52181e-34	MKI67+IL2RA+	PSMA5
TUFM	1.35547e-38	0.42632	0.847	0.447	2.82874e-34	MKI67+IL2RA+	TUFM
PSMB3	1.62527e-38	0.26293	0.968	0.699	3.39178e-34	MKI67+IL2RA+	PSMB3
GTF2A2	1.92435e-38	0.399338	0.922	0.543	4.01592e-34	MKI67+IL2RA+	GTF2A2
MTPN	2.86095e-38	0.321756	0.97	0.654	5.97053e-34	MKI67+IL2RA+	MTPN
EIF3J	3.54691e-38	0.299911	0.907	0.549	7.40205e-34	MKI67+IL2RA+	EIF3J
GSTO1	3.76564e-38	0.477196	0.92	0.509	7.85851e-34	MKI67+IL2RA+	GSTO1
ARPC1B	4.46041e-38	0.460666	0.989	0.69	9.30844e-34	MKI67+IL2RA+	ARPC1B
KPNB1	7.42291e-38	0.584077	0.905	0.537	1.54909e-33	MKI67+IL2RA+	KPNB1
CAPZA1	7.66883e-38	0.330314	0.949	0.587	1.60041e-33	MKI67+IL2RA+	CAPZA1
PSMD8	8.40748e-38	0.411511	0.981	0.702	1.75456e-33	MKI67+IL2RA+	PSMD8
ABRACL	1.13651e-37	0.656611	0.968	0.59	2.37178e-33	MKI67+IL2RA+	ABRACL
CD38	1.22509e-37	0.283587	0.557	0.158	2.55664e-33	MKI67+IL2RA+	CD38
NAP1L4	1.26566e-37	0.265232	0.981	0.69	2.64132e-33	MKI67+IL2RA+	NAP1L4
CANX	1.35425e-37	0.339436	0.892	0.541	2.82618e-33	MKI67+IL2RA+	CANX
MSN	1.42041e-37	0.401556	0.975	0.646	2.96426e-33	MKI67+IL2RA+	MSN
LSP1	2.43856e-37	0.503193	0.992	0.653	5.08903e-33	MKI67+IL2RA+	LSP1
HNRNPF	3.774e-37	0.452325	0.966	0.73	7.87596e-33	MKI67+IL2RA+	HNRNPF
TPM4	3.86961e-37	0.803797	0.979	0.622	8.07548e-33	MKI67+IL2RA+	TPM4
ZCRB1	6.1753e-37	0.332125	0.888	0.474	1.28872e-32	MKI67+IL2RA+	ZCRB1
UQCRFS1	1.02281e-36	0.266771	0.894	0.537	2.1345e-32	MKI67+IL2RA+	UQCRFS1
GTF3C6	1.17818e-36	0.434954	0.956	0.602	2.45875e-32	MKI67+IL2RA+	GTF3C6
PSMB6	1.34486e-36	0.368767	0.939	0.648	2.80659e-32	MKI67+IL2RA+	PSMB6
CCT4	1.75833e-36	0.466925	0.896	0.542	3.66946e-32	MKI67+IL2RA+	CCT4
CORO1A	1.86031e-36	0.591289	0.996	0.831	3.88228e-32	MKI67+IL2RA+	CORO1A
ANXA5	2.47202e-36	0.587785	0.919	0.547	5.15885e-32	MKI67+IL2RA+	ANXA5
LRRFIP1	2.56657e-36	0.462333	0.972	0.722	5.35618e-32	MKI67+IL2RA+	LRRFIP1
HIST1H1E	3.13226e-36	1.28646	0.873	0.465	6.53672e-32	MKI67+IL2RA+	HIST1H1E
PPP1CA	3.22061e-36	0.505313	0.956	0.631	6.72108e-32	MKI67+IL2RA+	PPP1CA
PRPF40A	3.37227e-36	0.386474	0.928	0.593	7.03759e-32	MKI67+IL2RA+	PRPF40A
SSBP1	4.39092e-36	0.300437	0.973	0.752	9.16341e-32	MKI67+IL2RA+	SSBP1
SEM1	6.83846e-36	0.440122	0.977	0.686	1.42712e-31	MKI67+IL2RA+	SEM1
ATP5F1C	7.8306e-36	0.439741	0.936	0.585	1.63417e-31	MKI67+IL2RA+	ATP5F1C
MRPS34	1.56876e-35	0.509515	0.894	0.511	3.27384e-31	MKI67+IL2RA+	MRPS34
SRSF9	1.90108e-35	0.428616	0.958	0.675	3.96736e-31	MKI67+IL2RA+	SRSF9
GSTP1	1.94153e-35	0.668144	0.926	0.675	4.05179e-31	MKI67+IL2RA+	GSTP1
DNAJA1	2.33758e-35	0.354399	0.96	0.701	4.87829e-31	MKI67+IL2RA+	DNAJA1
PRDX5	2.52789e-35	0.353859	0.943	0.609	5.27546e-31	MKI67+IL2RA+	PRDX5
IL1R2	2.76935e-35	0.256595	0.39	0.095	5.77936e-31	MKI67+IL2RA+	IL1R2
BLOC1S1	4.05389e-35	0.25474	0.928	0.604	8.46006e-31	MKI67+IL2RA+	BLOC1S1
PGK1	4.83435e-35	0.532858	0.953	0.67	1.00888e-30	MKI67+IL2RA+	PGK1
ATP5F1B	1.16669e-34	0.503706	0.926	0.587	2.43478e-30	MKI67+IL2RA+	ATP5F1B
FKBP1A	1.17399e-34	0.411013	0.902	0.501	2.45e-30	MKI67+IL2RA+	FKBP1A
ZNF706	1.34967e-34	0.648665	0.955	0.635	2.81663e-30	MKI67+IL2RA+	ZNF706
TKT	1.43057e-34	0.542556	0.939	0.545	2.98546e-30	MKI67+IL2RA+	TKT
NOP58	1.65578e-34	0.290516	0.886	0.557	3.45545e-30	MKI67+IL2RA+	NOP58
GSPT1	1.99366e-34	0.379349	0.915	0.578	4.16056e-30	MKI67+IL2RA+	GSPT1
HLA-DRA	3.40594e-34	0.900779	0.879	0.457	7.10786e-30	MKI67+IL2RA+	HLA-DRA
EIF4G2	3.86553e-34	0.386863	0.983	0.75	8.06697e-30	MKI67+IL2RA+	EIF4G2
AURKAIP1	4.54719e-34	0.430215	0.943	0.625	9.48952e-30	MKI67+IL2RA+	AURKAIP1
COX6A1	6.1127e-34	0.306368	0.983	0.811	1.27566e-29	MKI67+IL2RA+	COX6A1
HLA-DRB1	7.03021e-34	0.574708	0.892	0.508	1.46713e-29	MKI67+IL2RA+	HLA-DRB1
ARPC2	9.64904e-34	0.550788	0.996	0.947	2.01366e-29	MKI67+IL2RA+	ARPC2
PDIA6	9.99794e-34	0.369143	0.924	0.619	2.08647e-29	MKI67+IL2RA+	PDIA6
HLA-DQA1	2.09244e-33	0.459558	0.549	0.18	4.36671e-29	MKI67+IL2RA+	HLA-DQA1
IQGAP1	2.55605e-33	0.281367	0.943	0.604	5.33422e-29	MKI67+IL2RA+	IQGAP1
VDAC2	2.77582e-33	0.269135	0.917	0.58	5.79286e-29	MKI67+IL2RA+	VDAC2
PSMB8	4.00887e-33	0.400804	0.994	0.804	8.36612e-29	MKI67+IL2RA+	PSMB8
NEDD8	5.04291e-33	0.268321	0.973	0.702	1.05241e-28	MKI67+IL2RA+	NEDD8
CCND2	5.71354e-33	0.460673	0.958	0.661	1.19236e-28	MKI67+IL2RA+	CCND2
NAP1L1	8.43898e-33	0.493344	0.994	0.904	1.76113e-28	MKI67+IL2RA+	NAP1L1
BZW1	9.98991e-33	0.445533	0.964	0.707	2.08479e-28	MKI67+IL2RA+	BZW1
THRAP3	1.02377e-32	0.476898	0.947	0.633	2.13651e-28	MKI67+IL2RA+	THRAP3
MYH9	1.47227e-32	0.303462	0.938	0.615	3.07249e-28	MKI67+IL2RA+	MYH9
ATP5MPL	1.85509e-32	0.294609	0.951	0.671	3.87139e-28	MKI67+IL2RA+	ATP5MPL
KHDRBS1	2.35283e-32	0.352237	0.922	0.622	4.91013e-28	MKI67+IL2RA+	KHDRBS1
CTLA4	4.19881e-32	0.511777	0.843	0.411	8.76251e-28	MKI67+IL2RA+	CTLA4
RHOA	7.79373e-32	0.343711	0.985	0.766	1.62647e-27	MKI67+IL2RA+	RHOA
METAP2	1.50706e-31	0.285966	0.886	0.531	3.14508e-27	MKI67+IL2RA+	METAP2
MT-ND6	1.77707e-31	0.323408	0.987	0.837	3.70857e-27	MKI67+IL2RA+	MT-ND6
PCBP2	1.8321e-31	0.287547	0.962	0.681	3.82341e-27	MKI67+IL2RA+	PCBP2
TNFRSF1B	2.26101e-31	0.376594	0.985	0.702	4.7185e-27	MKI67+IL2RA+	TNFRSF1B
NDUFC2	3.91794e-31	0.321931	0.97	0.673	8.17634e-27	MKI67+IL2RA+	NDUFC2
DDX46	6.54705e-31	0.250261	0.943	0.681	1.3663e-26	MKI67+IL2RA+	DDX46
PSMB1	7.02576e-31	0.346724	0.985	0.787	1.46621e-26	MKI67+IL2RA+	PSMB1
MT1E	1.24204e-30	0.3718	0.542	0.185	2.59202e-26	MKI67+IL2RA+	MT1E
LGMN	1.86961e-30	0.334546	0.464	0.122	3.90168e-26	MKI67+IL2RA+	LGMN
HLA-DQA2	5.03027e-30	0.251182	0.318	0.074	1.04977e-25	MKI67+IL2RA+	HLA-DQA2
ARG2	6.16492e-30	0.272269	0.294	0.038	1.28656e-25	MKI67+IL2RA+	ARG2
GNAI2	9.89887e-30	0.612236	0.975	0.711	2.0658e-25	MKI67+IL2RA+	GNAI2
RTRAF	1.00954e-29	0.323181	0.972	0.669	2.1068e-25	MKI67+IL2RA+	RTRAF
RBM25	1.48478e-29	0.268822	0.932	0.661	3.09859e-25	MKI67+IL2RA+	RBM25
PPM1G	1.53691e-29	0.484982	0.964	0.683	3.20739e-25	MKI67+IL2RA+	PPM1G
IL2RA1	1.89877e-29	0.466459	1	0.794	3.96255e-25	MKI67+IL2RA+	IL2RA
HSP90B1	2.04164e-29	0.346865	0.938	0.743	4.2607e-25	MKI67+IL2RA+	HSP90B1
GUK1	2.9667e-29	0.305298	0.991	0.785	6.19121e-25	MKI67+IL2RA+	GUK1
EZR	3.15709e-29	0.445403	0.975	0.751	6.58854e-25	MKI67+IL2RA+	EZR
RBM8A	6.09744e-29	0.257625	0.938	0.705	1.27248e-24	MKI67+IL2RA+	RBM8A
DNAJA2	6.28338e-29	0.328866	0.926	0.602	1.31128e-24	MKI67+IL2RA+	DNAJA2
BUB3	8.02017e-29	0.358999	0.907	0.587	1.67373e-24	MKI67+IL2RA+	BUB3
UBB	1.45925e-28	0.359174	0.992	0.863	3.0453e-24	MKI67+IL2RA+	UBB
MT-CO3	1.73651e-28	0.578063	1	1	3.62393e-24	MKI67+IL2RA+	MT-CO3
NDUFS5	1.89157e-28	0.447414	0.983	0.795	3.94751e-24	MKI67+IL2RA+	NDUFS5
MTDH	1.94634e-28	0.307122	0.97	0.736	4.06183e-24	MKI67+IL2RA+	MTDH
BATF	2.18855e-28	0.513588	0.905	0.545	4.56728e-24	MKI67+IL2RA+	BATF
ACTR3	2.27693e-28	0.408036	0.981	0.785	4.75173e-24	MKI67+IL2RA+	ACTR3
LDHB	4.97783e-28	0.542286	0.996	0.907	1.03882e-23	MKI67+IL2RA+	LDHB
TMEM258	1.00212e-27	0.30613	0.958	0.696	2.09132e-23	MKI67+IL2RA+	TMEM258
NDUFB8	1.59183e-27	0.473864	0.985	0.783	3.322e-23	MKI67+IL2RA+	NDUFB8
NDUFB2	1.61375e-27	0.252572	0.977	0.785	3.36773e-23	MKI67+IL2RA+	NDUFB2
RBX1	1.65367e-27	0.278606	0.977	0.742	3.45104e-23	MKI67+IL2RA+	RBX1
VIM	2.17719e-27	0.69034	0.994	0.947	4.54357e-23	MKI67+IL2RA+	VIM
HIST2H2AC	5.02397e-27	1.13891	0.761	0.384	1.04845e-22	MKI67+IL2RA+	HIST2H2AC
ACTR2	1.41361e-26	0.326915	0.989	0.794	2.95007e-22	MKI67+IL2RA+	ACTR2
MT-ND5	2.15896e-26	0.307028	0.998	0.991	4.50553e-22	MKI67+IL2RA+	MT-ND5
SRSF11	6.64584e-26	0.291926	0.926	0.626	1.38692e-21	MKI67+IL2RA+	SRSF11
TOP1	1.36929e-25	0.306217	0.949	0.699	2.85758e-21	MKI67+IL2RA+	TOP1
NDUFB10	1.44597e-25	0.358523	0.951	0.661	3.0176e-21	MKI67+IL2RA+	NDUFB10
UBE2D2	2.13374e-25	0.274824	0.979	0.747	4.45291e-21	MKI67+IL2RA+	UBE2D2
SNRPD2	6.25116e-25	0.319253	0.985	0.859	1.30456e-20	MKI67+IL2RA+	SNRPD2
SMAP2	8.12692e-25	0.479103	0.991	0.76	1.69601e-20	MKI67+IL2RA+	SMAP2
RPL4	8.89914e-25	0.281638	1	0.966	1.85716e-20	MKI67+IL2RA+	RPL4
ACTG1	1.37072e-24	0.662186	0.996	0.947	2.86056e-20	MKI67+IL2RA+	ACTG1
HSPA8	3.43379e-24	0.481642	0.992	0.901	7.16598e-20	MKI67+IL2RA+	HSPA8
CD74	3.91462e-24	0.480097	0.996	0.773	8.16942e-20	MKI67+IL2RA+	CD74
H3F3A	5.71265e-24	0.508715	0.998	0.989	1.19217e-19	MKI67+IL2RA+	H3F3A
NDUFV2	5.30567e-23	0.253266	0.979	0.807	1.10724e-18	MKI67+IL2RA+	NDUFV2
CALM2	7.84608e-23	0.273635	0.968	0.835	1.6374e-18	MKI67+IL2RA+	CALM2
CLTA	1.474e-22	0.417956	0.962	0.693	3.07609e-18	MKI67+IL2RA+	CLTA
OAZ1	3.33741e-22	0.477531	1	0.958	6.96483e-18	MKI67+IL2RA+	OAZ1
ATP5IF1	3.6999e-22	0.357625	0.981	0.802	7.72131e-18	MKI67+IL2RA+	ATP5IF1
CDV3	6.95409e-22	0.430175	0.994	0.83	1.45125e-17	MKI67+IL2RA+	CDV3
EIF2S2	7.47744e-22	0.329359	0.97	0.77	1.56047e-17	MKI67+IL2RA+	EIF2S2
NDUFA4	7.48664e-22	0.260618	0.994	0.885	1.56239e-17	MKI67+IL2RA+	NDUFA4
HNRNPK	8.52746e-22	0.2581	0.992	0.85	1.7796e-17	MKI67+IL2RA+	HNRNPK
SOX4	1.03106e-21	0.542102	0.367	0.073	2.15171e-17	MKI67+IL2RA+	SOX4
SEC61B	1.8069e-21	0.325288	0.981	0.793	3.77081e-17	MKI67+IL2RA+	SEC61B
MT2A	3.1928e-21	0.651866	0.939	0.681	6.66306e-17	MKI67+IL2RA+	MT2A
MYL6	3.5523e-21	0.353349	1	0.961	7.4133e-17	MKI67+IL2RA+	MYL6
YWHAZ	4.8673e-21	0.357769	1	0.905	1.01576e-16	MKI67+IL2RA+	YWHAZ
TPR	5.62595e-21	0.27772	0.983	0.789	1.17408e-16	MKI67+IL2RA+	TPR
HLA-DPA1	7.33296e-21	0.552488	0.83	0.501	1.53032e-16	MKI67+IL2RA+	HLA-DPA1
HMOX1	9.61151e-21	0.326992	0.29	0.047	2.00583e-16	MKI67+IL2RA+	HMOX1
ARL6IP4	1.14126e-20	0.276709	0.972	0.765	2.38169e-16	MKI67+IL2RA+	ARL6IP4
COX7A2	3.71451e-20	0.252792	0.994	0.88	7.75181e-16	MKI67+IL2RA+	COX7A2
CLIC1	8.75052e-20	0.306696	0.996	0.817	1.82615e-15	MKI67+IL2RA+	CLIC1
DYNLL1	5.03261e-19	0.443219	0.977	0.755	1.05026e-14	MKI67+IL2RA+	DYNLL1
SOD1	1.53682e-17	0.296242	0.991	0.932	3.20718e-13	MKI67+IL2RA+	SOD1
RPS2	2.41765e-17	0.273204	1	0.999	5.0454e-13	MKI67+IL2RA+	RPS2
GNAS	4.30456e-17	0.330312	0.994	0.918	8.9832e-13	MKI67+IL2RA+	GNAS
PEBP1	1.22008e-16	0.293193	0.955	0.742	2.54619e-12	MKI67+IL2RA+	PEBP1
ATP5MG	7.15938e-16	0.287167	0.998	0.942	1.49409e-11	MKI67+IL2RA+	ATP5MG
S100A4	1.07867e-15	0.449136	0.994	0.849	2.25107e-11	MKI67+IL2RA+	S100A4
H3F3B	1.09047e-14	0.256768	1	0.975	2.2757e-10	MKI67+IL2RA+	H3F3B
TMSB10	9.88337e-14	0.570446	1	0.999	2.06256e-09	MKI67+IL2RA+	TMSB10
FAM107B	1.34021e-13	0.370847	0.991	0.857	2.79689e-09	MKI67+IL2RA+	FAM107B
ARPC3	3.11029e-11	0.273507	1	0.937	6.49087e-07	MKI67+IL2RA+	ARPC3
GMFG	4.39583e-11	0.51287	0.996	0.894	9.17367e-07	MKI67+IL2RA+	GMFG
FTH1	3.45511e-09	0.59727	1	0.998	7.21046e-05	MKI67+IL2RA+	FTH1
HINT1	8.4562e-09	0.259237	0.998	0.957	0.000176472	MKI67+IL2RA+	HINT1
ARHGDIB	1.39319e-07	0.27206	0.998	0.949	0.00290745	MKI67+IL2RA+	ARHGDIB
TRAF5	5.53362e-07	0.685263	0.125	0.351	0.0115481	MKI67+IL2RA-	TRAF5
STRBP	8.60471e-07	1.2795	0.5	0.219	0.0179572	MKI67+IL2RA-	STRBP
PURB	1.02044e-06	0.620694	0.125	0.265	0.0212956	MKI67+IL2RA-	PURB
SMAD4	1.172e-06	0.772555	0.25	0.234	0.0244585	MKI67+IL2RA-	SMAD4
BRD2	1.69077e-06	1.175	0.875	0.525	0.0352847	MKI67+IL2RA-	BRD2

## Sheet: Thelper_activation
	p_val	avg_log2FC	pct.1	pct.2	p_val_adj	cluster	gene
IL2RA	9.05988e-201	0.810991	1	0.688	1.89071e-196	MKI67-IL2RA+	IL2RA
CD2	2.15946e-91	0.550904	0.989	0.994	4.50658e-87	MKI67-IL2RA+	CD2
HCST	4.0211e-89	0.600982	0.929	0.953	8.39164e-85	MKI67-IL2RA+	HCST
TNFRSF4	2.55554e-87	1.32266	0.867	0.63	5.33316e-83	MKI67-IL2RA+	TNFRSF4
MXD4	4.4627e-86	0.405623	0.557	0.471	9.31321e-82	MKI67-IL2RA+	MXD4
SRGN	4.71429e-83	0.49504	0.994	0.994	9.83824e-79	MKI67-IL2RA+	SRGN
TPT1	1.59194e-80	0.470004	1	1	3.32222e-76	MKI67-IL2RA+	TPT1
TYMP	2.69513e-79	1.09271	0.847	0.743	5.62447e-75	MKI67-IL2RA+	TYMP
RNF19A	2.015e-69	0.728137	0.811	0.749	4.2051e-65	MKI67-IL2RA+	RNF19A
CD3D	2.72618e-64	0.561368	0.989	0.993	5.68927e-60	MKI67-IL2RA+	CD3D
CD37	4.5898e-64	0.330485	0.828	0.89	9.57846e-60	MKI67-IL2RA+	CD37
RPL10	3.8514e-63	0.27045	1	0.999	8.03749e-59	MKI67-IL2RA+	RPL10
TNFRSF18	4.36519e-62	0.902701	0.827	0.608	9.10972e-58	MKI67-IL2RA+	TNFRSF18
MALAT1	4.69537e-62	0.743907	1	1	9.79878e-58	MKI67-IL2RA+	MALAT1
IL4I1	1.55583e-61	0.971038	0.439	0.16	3.24685e-57	MKI67-IL2RA+	IL4I1
PHTF2	6.34678e-60	0.287172	0.551	0.607	1.32451e-55	MKI67-IL2RA+	PHTF2
STK17B	4.24924e-58	0.807543	0.952	0.956	8.86774e-54	MKI67-IL2RA+	STK17B
PNRC1	1.97655e-56	0.579516	0.891	0.839	4.12487e-52	MKI67-IL2RA+	PNRC1
FAM89B	4.15301e-56	0.25581	0.631	0.706	8.66692e-52	MKI67-IL2RA+	FAM89B
ATP6V0E1	8.53714e-56	0.43066	0.977	0.969	1.78161e-51	MKI67-IL2RA+	ATP6V0E1
B2M	8.87971e-55	0.633818	1	1	1.85311e-50	MKI67-IL2RA+	B2M
LINC01943	4.92519e-54	0.469277	0.574	0.592	1.02784e-49	MKI67-IL2RA+	LINC01943
IL2RB	3.2544e-53	0.489968	0.704	0.657	6.79161e-49	MKI67-IL2RA+	IL2RB
ISG15	1.21537e-52	0.545749	0.818	0.868	2.53635e-48	MKI67-IL2RA+	ISG15
KDM5B	3.92418e-52	0.35054	0.536	0.5	8.18937e-48	MKI67-IL2RA+	KDM5B
RPS27	1.47619e-51	0.363958	1	1	3.08067e-47	MKI67-IL2RA+	RPS27
LTB	1.52539e-51	1.72164	0.978	0.967	3.18334e-47	MKI67-IL2RA+	LTB
CXCR6	1.64261e-50	0.576198	0.368	0.171	3.42796e-46	MKI67-IL2RA+	CXCR6
ANKRD12	1.97618e-50	0.708117	0.953	0.947	4.12409e-46	MKI67-IL2RA+	ANKRD12
BTG2	2.17037e-49	0.549737	0.697	0.639	4.52934e-45	MKI67-IL2RA+	BTG2
CD40LG	2.27559e-49	0.666932	0.612	0.454	4.74892e-45	MKI67-IL2RA+	CD40LG
BCL2	3.88969e-48	0.612294	0.703	0.529	8.1174e-44	MKI67-IL2RA+	BCL2
TNFRSF14	6.51204e-48	0.30631	0.631	0.6	1.359e-43	MKI67-IL2RA+	TNFRSF14
ALOX5AP	1.74789e-47	0.770741	0.596	0.496	3.64768e-43	MKI67-IL2RA+	ALOX5AP
SAMSN1	2.16762e-47	0.552479	0.916	0.889	4.5236e-43	MKI67-IL2RA+	SAMSN1
PBXIP1	3.34313e-47	0.267971	0.52	0.582	6.97678e-43	MKI67-IL2RA+	PBXIP1
CFLAR	4.21891e-46	0.415117	0.915	0.905	8.80445e-42	MKI67-IL2RA+	CFLAR
PFDN5	4.32299e-46	0.334554	0.998	0.996	9.02164e-42	MKI67-IL2RA+	PFDN5
MAF	9.09682e-46	0.57436	0.596	0.518	1.89842e-41	MKI67-IL2RA+	MAF
CD96	1.05425e-45	0.428055	0.824	0.848	2.20011e-41	MKI67-IL2RA+	CD96
ARL6IP5	1.21593e-45	0.472168	0.987	0.99	2.53753e-41	MKI67-IL2RA+	ARL6IP5
CYTIP	1.5295e-45	0.601397	0.901	0.901	3.19191e-41	MKI67-IL2RA+	CYTIP
RNASET2	1.79122e-45	0.303189	0.661	0.706	3.73811e-41	MKI67-IL2RA+	RNASET2
RBPJ	4.35985e-45	0.485403	0.903	0.888	9.09857e-41	MKI67-IL2RA+	RBPJ
FURIN	7.82853e-45	0.450538	0.558	0.472	1.63374e-40	MKI67-IL2RA+	FURIN
OST4	8.16708e-45	0.305892	0.996	0.994	1.70439e-40	MKI67-IL2RA+	OST4
RABAC1	2.11495e-44	0.428668	0.854	0.859	4.41369e-40	MKI67-IL2RA+	RABAC1
CD63	2.50552e-44	0.619817	0.927	0.909	5.22878e-40	MKI67-IL2RA+	CD63
RAP1A	5.18595e-44	0.463407	0.902	0.882	1.08226e-39	MKI67-IL2RA+	RAP1A
ADAM19	8.29427e-44	0.466858	0.494	0.364	1.73093e-39	MKI67-IL2RA+	ADAM19
SOCS1	1.70051e-43	0.823986	0.701	0.576	3.54878e-39	MKI67-IL2RA+	SOCS1
DDIT4	5.97272e-42	0.460948	0.552	0.496	1.24645e-37	MKI67-IL2RA+	DDIT4
RPL39	1.11362e-41	0.354104	1	0.999	2.32402e-37	MKI67-IL2RA+	RPL39
LBH	1.66137e-41	0.284286	0.771	0.842	3.4671e-37	MKI67-IL2RA+	LBH
CCDC107	1.97332e-41	0.3389	0.701	0.686	4.11811e-37	MKI67-IL2RA+	CCDC107
SLAMF1	5.89283e-41	0.373875	0.586	0.548	1.22977e-36	MKI67-IL2RA+	SLAMF1
SOS1	1.33666e-40	0.588224	0.631	0.635	2.78947e-36	MKI67-IL2RA+	SOS1
DHRS7	1.62209e-40	0.359922	0.723	0.749	3.38514e-36	MKI67-IL2RA+	DHRS7
LGALS3	3.67505e-40	0.744971	0.712	0.646	7.66946e-36	MKI67-IL2RA+	LGALS3
RPL34	6.4327e-40	0.332812	1	0.999	1.34244e-35	MKI67-IL2RA+	RPL34
LAG3	8.34531e-40	0.347743	0.432	0.514	1.74158e-35	MKI67-IL2RA+	LAG3
MLLT6	1.37332e-39	0.26326	0.482	0.483	2.86598e-35	MKI67-IL2RA+	MLLT6
PDCD4	1.41141e-39	0.333584	0.773	0.825	2.94547e-35	MKI67-IL2RA+	PDCD4
CREM	1.49958e-39	0.699343	0.744	0.68	3.12948e-35	MKI67-IL2RA+	CREM
ZFP36L1	2.19403e-39	0.406684	0.742	0.756	4.57872e-35	MKI67-IL2RA+	ZFP36L1
TNIP2	4.34733e-39	0.359368	0.666	0.683	9.07245e-35	MKI67-IL2RA+	TNIP2
DYNLT3	4.80096e-39	0.32665	0.429	0.339	1.00191e-34	MKI67-IL2RA+	DYNLT3
TXNIP	4.94795e-39	0.49796	0.791	0.793	1.03259e-34	MKI67-IL2RA+	TXNIP
RARRES3	7.48191e-39	0.478741	0.798	0.824	1.5614e-34	MKI67-IL2RA+	RARRES3
CST7	1.01642e-38	0.26243	0.421	0.519	2.12116e-34	MKI67-IL2RA+	CST7
ITM2B	8.97571e-38	0.499203	0.976	0.983	1.87314e-33	MKI67-IL2RA+	ITM2B
BATF	1.24397e-37	0.349145	0.738	0.765	2.59603e-33	MKI67-IL2RA+	BATF
DDHD1	1.48349e-37	0.316531	0.65	0.693	3.0959e-33	MKI67-IL2RA+	DDHD1
ID2	1.48377e-37	0.464622	0.669	0.665	3.09648e-33	MKI67-IL2RA+	ID2
SSR4	2.90181e-37	0.5119	0.981	0.971	6.05579e-33	MKI67-IL2RA+	SSR4
CCDC6	4.0337e-37	0.27146	0.558	0.552	8.41794e-33	MKI67-IL2RA+	CCDC6
RPL36AL	4.23133e-37	0.303794	1	0.999	8.83037e-33	MKI67-IL2RA+	RPL36AL
KLRB1	1.18267e-36	0.830147	0.395	0.298	2.46812e-32	MKI67-IL2RA+	KLRB1
SQSTM1	1.31304e-36	0.271178	0.797	0.849	2.74019e-32	MKI67-IL2RA+	SQSTM1
SNX9	4.49788e-36	0.284921	0.618	0.623	9.38663e-32	MKI67-IL2RA+	SNX9
C4orf48	5.26343e-36	0.281662	0.782	0.786	1.09843e-31	MKI67-IL2RA+	C4orf48
C4orf3	5.89282e-36	0.326364	0.915	0.919	1.22977e-31	MKI67-IL2RA+	C4orf3
SYTL3	6.67751e-36	0.286465	0.364	0.296	1.39353e-31	MKI67-IL2RA+	SYTL3
FRMD4B	1.29345e-35	0.528042	0.571	0.503	2.6993e-31	MKI67-IL2RA+	FRMD4B
RAB11FIP1	1.60957e-35	0.46164	0.845	0.835	3.35901e-31	MKI67-IL2RA+	RAB11FIP1
PHF11	1.69337e-35	0.363415	0.673	0.65	3.53389e-31	MKI67-IL2RA+	PHF11
STAT3	1.73785e-35	0.372366	0.827	0.807	3.62673e-31	MKI67-IL2RA+	STAT3
CD44	2.29817e-35	0.639805	0.892	0.86	4.79604e-31	MKI67-IL2RA+	CD44
RPS27A	2.85565e-35	0.288294	1	0.999	5.95946e-31	MKI67-IL2RA+	RPS27A
BHLHE40	3.30011e-35	0.483278	0.766	0.647	6.887e-31	MKI67-IL2RA+	BHLHE40
LAPTM5	1.80257e-34	0.275555	0.904	0.953	3.76178e-30	MKI67-IL2RA+	LAPTM5
SH2D2A	2.40586e-34	0.366968	0.612	0.548	5.0208e-30	MKI67-IL2RA+	SH2D2A
TNFAIP8	2.56848e-34	0.380157	0.938	0.954	5.36017e-30	MKI67-IL2RA+	TNFAIP8
IL2RG	5.08444e-34	0.309543	0.946	0.967	1.06107e-29	MKI67-IL2RA+	IL2RG
NFAT5	5.34867e-34	0.29545	0.554	0.515	1.11621e-29	MKI67-IL2RA+	NFAT5
ISCU	6.00836e-34	0.382833	0.803	0.817	1.25388e-29	MKI67-IL2RA+	ISCU
PHLDA1	8.6295e-34	0.469865	0.5	0.377	1.80089e-29	MKI67-IL2RA+	PHLDA1
LCP2	8.97337e-34	0.460182	0.82	0.833	1.87265e-29	MKI67-IL2RA+	LCP2
SAT1	1.51847e-33	0.302724	0.651	0.726	3.1689e-29	MKI67-IL2RA+	SAT1
LINC01871	1.75749e-33	0.52568	0.267	0.264	3.66771e-29	MKI67-IL2RA+	LINC01871
NEDD9	2.23841e-33	0.253201	0.429	0.425	4.67134e-29	MKI67-IL2RA+	NEDD9
CTSC	2.54153e-33	0.3206	0.719	0.75	5.30391e-29	MKI67-IL2RA+	CTSC
DDX5	4.22714e-33	0.41627	0.996	0.997	8.82162e-29	MKI67-IL2RA+	DDX5
HLA-A	4.32746e-33	0.420026	1	1	9.03098e-29	MKI67-IL2RA+	HLA-A
GZMM	7.18265e-33	0.37494	0.53	0.454	1.49895e-28	MKI67-IL2RA+	GZMM
YPEL5	9.65756e-33	0.32012	0.521	0.427	2.01544e-28	MKI67-IL2RA+	YPEL5
RORA	1.42425e-32	0.397291	0.83	0.846	2.97226e-28	MKI67-IL2RA+	RORA
UBC	2.84664e-32	0.408364	0.998	0.994	5.94065e-28	MKI67-IL2RA+	UBC
LMO4	4.04526e-32	0.31686	0.502	0.471	8.44205e-28	MKI67-IL2RA+	LMO4
BTG1	4.78543e-32	0.607734	0.976	0.972	9.98672e-28	MKI67-IL2RA+	BTG1
TANK	5.00818e-32	0.352337	0.806	0.815	1.04516e-27	MKI67-IL2RA+	TANK
CCND2	5.32543e-32	0.736413	0.896	0.815	1.11136e-27	MKI67-IL2RA+	CCND2
NDFIP2	1.0148e-31	0.324471	0.56	0.506	2.11778e-27	MKI67-IL2RA+	NDFIP2
IDS	1.52648e-31	0.30034	0.738	0.742	3.18561e-27	MKI67-IL2RA+	IDS
TGFBR2	1.55623e-31	0.256136	0.558	0.566	3.24769e-27	MKI67-IL2RA+	TGFBR2
HIF1A	1.56444e-31	0.439397	0.789	0.796	3.26483e-27	MKI67-IL2RA+	HIF1A
CD7	9.66231e-31	0.289848	0.621	0.708	2.01643e-26	MKI67-IL2RA+	CD7
CMTM6	1.76068e-29	0.284668	0.86	0.894	3.67436e-25	MKI67-IL2RA+	CMTM6
AFDN	2.32912e-29	0.335706	0.441	0.376	4.86064e-25	MKI67-IL2RA+	AFDN
SDF4	2.64333e-29	0.270139	0.683	0.697	5.51636e-25	MKI67-IL2RA+	SDF4
GPR65	3.07761e-29	0.301682	0.378	0.32	6.42267e-25	MKI67-IL2RA+	GPR65
RILPL2	3.40268e-29	0.264831	0.718	0.744	7.10105e-25	MKI67-IL2RA+	RILPL2
KDSR	8.28945e-29	0.301855	0.514	0.49	1.72993e-24	MKI67-IL2RA+	KDSR
EML4	8.34345e-29	0.435328	0.819	0.83	1.74119e-24	MKI67-IL2RA+	EML4
ITK	9.98561e-29	0.311114	0.62	0.599	2.0839e-24	MKI67-IL2RA+	ITK
S100A4	1.78222e-28	0.637408	0.953	0.98	3.71931e-24	MKI67-IL2RA+	S100A4
TNFRSF1B	4.99188e-28	0.322139	0.814	0.839	1.04175e-23	MKI67-IL2RA+	TNFRSF1B
IL32	7.65354e-28	0.779426	0.981	0.974	1.59722e-23	MKI67-IL2RA+	IL32
BST2	8.22112e-28	0.439343	0.88	0.894	1.71567e-23	MKI67-IL2RA+	BST2
TNFSF10	1.12833e-27	0.851917	0.741	0.739	2.35471e-23	MKI67-IL2RA+	TNFSF10
EFHD2	1.41763e-27	0.426507	0.78	0.815	2.95845e-23	MKI67-IL2RA+	EFHD2
TRAM1	1.67893e-27	0.257805	0.813	0.869	3.50376e-23	MKI67-IL2RA+	TRAM1
CSF2	1.90479e-27	0.376406	0.229	0.148	3.97511e-23	MKI67-IL2RA+	CSF2
ATP6V1G1	2.27425e-27	0.262145	0.941	0.951	4.74613e-23	MKI67-IL2RA+	ATP6V1G1
GSTK1	2.77016e-27	0.250204	0.86	0.915	5.78105e-23	MKI67-IL2RA+	GSTK1
PRNP	3.98451e-27	0.384529	0.418	0.309	8.31527e-23	MKI67-IL2RA+	PRNP
LST1	6.21196e-27	0.331561	0.447	0.44	1.29637e-22	MKI67-IL2RA+	LST1
C19orf70	6.38653e-27	0.435851	0.818	0.802	1.3328e-22	MKI67-IL2RA+	C19orf70
HLA-B	8.5035e-27	0.499146	1	1	1.7746e-22	MKI67-IL2RA+	HLA-B
SKIL	1.04264e-26	0.320188	0.623	0.601	2.17588e-22	MKI67-IL2RA+	SKIL
FXYD5	1.14934e-26	0.315533	0.968	0.982	2.39855e-22	MKI67-IL2RA+	FXYD5
TIMP1	1.18232e-26	0.659379	0.499	0.423	2.46739e-22	MKI67-IL2RA+	TIMP1
RGS1	1.66528e-26	0.620666	0.478	0.361	3.47528e-22	MKI67-IL2RA+	RGS1
DUSP5	2.86474e-26	0.251647	0.327	0.227	5.97842e-22	MKI67-IL2RA+	DUSP5
SH3BGRL3	3.51091e-26	0.487696	0.999	0.997	7.32691e-22	MKI67-IL2RA+	SH3BGRL3
JUND	8.1239e-26	0.383491	0.978	0.979	1.69538e-21	MKI67-IL2RA+	JUND
NAMPT	1.47717e-25	0.404997	0.639	0.63	3.0827e-21	MKI67-IL2RA+	NAMPT
FKBP11	1.50113e-25	0.49725	0.562	0.439	3.13271e-21	MKI67-IL2RA+	FKBP11
EIF4A2	2.63327e-25	0.250152	0.795	0.842	5.49537e-21	MKI67-IL2RA+	EIF4A2
SLA	2.93062e-25	0.268927	0.688	0.76	6.11592e-21	MKI67-IL2RA+	SLA
TNFAIP3	3.29403e-25	0.529212	0.629	0.558	6.87431e-21	MKI67-IL2RA+	TNFAIP3
NFE2L3	3.50809e-25	0.280104	0.46	0.46	7.32103e-21	MKI67-IL2RA+	NFE2L3
RELB	3.65657e-25	0.28576	0.553	0.511	7.6309e-21	MKI67-IL2RA+	RELB
EHD4	4.07907e-25	0.353884	0.455	0.419	8.5126e-21	MKI67-IL2RA+	EHD4
CD82	6.96022e-25	0.270119	0.705	0.706	1.45253e-20	MKI67-IL2RA+	CD82
EPSTI1	9.11159e-25	0.340432	0.622	0.6	1.9015e-20	MKI67-IL2RA+	EPSTI1
XAF1	1.31019e-24	0.392137	0.449	0.415	2.73423e-20	MKI67-IL2RA+	XAF1
LPIN2	2.82364e-24	0.252499	0.767	0.805	5.89265e-20	MKI67-IL2RA+	LPIN2
HLA-E	3.57761e-24	0.450057	0.997	0.992	7.46612e-20	MKI67-IL2RA+	HLA-E
IL10RA	7.03699e-24	0.344161	0.492	0.443	1.46855e-19	MKI67-IL2RA+	IL10RA
SBDS	7.42225e-24	0.25371	0.569	0.588	1.54895e-19	MKI67-IL2RA+	SBDS
GLRX	1.22529e-23	0.283665	0.684	0.77	2.55706e-19	MKI67-IL2RA+	GLRX
CAPG	1.51964e-23	0.269191	0.659	0.75	3.17134e-19	MKI67-IL2RA+	CAPG
NR3C1	1.57478e-23	0.286107	0.736	0.767	3.28641e-19	MKI67-IL2RA+	NR3C1
CISD3	2.16302e-23	0.281541	0.586	0.613	4.514e-19	MKI67-IL2RA+	CISD3
TMEM273	2.61293e-23	0.301649	0.232	0.098	5.45292e-19	MKI67-IL2RA+	TMEM273
ARID5B	2.75979e-23	0.470595	0.723	0.691	5.7594e-19	MKI67-IL2RA+	ARID5B
SDF2L1	4.71418e-23	0.257498	0.657	0.789	9.83802e-19	MKI67-IL2RA+	SDF2L1
AC245297.3	4.94068e-23	0.355956	0.59	0.524	1.03107e-18	MKI67-IL2RA+	AC245297.3
CD48	5.98641e-23	0.482963	0.877	0.828	1.2493e-18	MKI67-IL2RA+	CD48
HLA-F	6.30562e-23	0.354326	0.801	0.824	1.31592e-18	MKI67-IL2RA+	HLA-F
JUNB	7.69272e-23	0.279858	0.77	0.791	1.60539e-18	MKI67-IL2RA+	JUNB
AC058791.1	9.69074e-23	0.287848	0.32	0.233	2.02236e-18	MKI67-IL2RA+	AC058791.1
TRIM22	1.48827e-22	0.251553	0.431	0.409	3.10587e-18	MKI67-IL2RA+	TRIM22
IFI35	2.43343e-22	0.304557	0.516	0.528	5.07833e-18	MKI67-IL2RA+	IFI35
SELENOK	3.28934e-22	0.404206	0.8	0.846	6.86451e-18	MKI67-IL2RA+	SELENOK
CCR6	3.36765e-22	0.311999	0.236	0.108	7.02795e-18	MKI67-IL2RA+	CCR6
SELENOS	4.13462e-22	0.369366	0.768	0.766	8.62854e-18	MKI67-IL2RA+	SELENOS
XBP1	6.68543e-22	0.263773	0.543	0.548	1.39518e-17	MKI67-IL2RA+	XBP1
ZNF267	9.74802e-22	0.375263	0.652	0.604	2.03431e-17	MKI67-IL2RA+	ZNF267
BCL2A1	1.03754e-21	0.385651	0.348	0.251	2.16525e-17	MKI67-IL2RA+	BCL2A1
ITGB1	1.19122e-21	0.355969	0.798	0.786	2.48595e-17	MKI67-IL2RA+	ITGB1
MIR155HG	1.49101e-21	0.984407	0.522	0.303	3.11159e-17	MKI67-IL2RA+	MIR155HG
LTA	1.63041e-21	1.80288	0.578	0.323	3.40251e-17	MKI67-IL2RA+	LTA
PAG1	1.95508e-21	0.271964	0.627	0.654	4.08005e-17	MKI67-IL2RA+	PAG1
CCL20	1.97076e-21	0.563377	0.227	0.107	4.11278e-17	MKI67-IL2RA+	CCL20
CISH	2.2524e-21	0.405957	0.412	0.265	4.70054e-17	MKI67-IL2RA+	CISH
PDE4B	2.53097e-21	0.256651	0.46	0.44	5.28189e-17	MKI67-IL2RA+	PDE4B
RGCC	3.84276e-21	0.404211	0.625	0.707	8.01945e-17	MKI67-IL2RA+	RGCC
ATP5F1E	7.48371e-21	0.253654	1	0.998	1.56177e-16	MKI67-IL2RA+	ATP5F1E
TAPBP	8.90376e-21	0.420471	0.85	0.873	1.85813e-16	MKI67-IL2RA+	TAPBP
NFKBIA	1.00017e-20	0.499386	0.886	0.844	2.08725e-16	MKI67-IL2RA+	NFKBIA
REL	1.08846e-20	0.364098	0.644	0.711	2.2715e-16	MKI67-IL2RA+	REL
CD3E	1.40538e-20	0.254869	0.971	0.986	2.93289e-16	MKI67-IL2RA+	CD3E
CTSL	1.74906e-20	0.48067	0.427	0.435	3.65011e-16	MKI67-IL2RA+	CTSL
DUSP2	2.21118e-20	0.334861	0.317	0.325	4.61452e-16	MKI67-IL2RA+	DUSP2
APOBEC3G	2.64541e-20	0.525028	0.802	0.838	5.52072e-16	MKI67-IL2RA+	APOBEC3G
IFI6	1.08049e-19	0.274397	0.396	0.405	2.25488e-15	MKI67-IL2RA+	IFI6
CDC42EP3	1.25736e-19	0.276823	0.372	0.3	2.62398e-15	MKI67-IL2RA+	CDC42EP3
GBP5	1.45588e-19	0.546902	0.665	0.671	3.03829e-15	MKI67-IL2RA+	GBP5
FKBP2	1.62978e-19	0.61273	0.829	0.833	3.4012e-15	MKI67-IL2RA+	FKBP2
CXCR4	3.79365e-19	0.47009	0.537	0.527	7.91697e-15	MKI67-IL2RA+	CXCR4
APOL6	4.04754e-19	0.282435	0.593	0.608	8.44681e-15	MKI67-IL2RA+	APOL6
TIGIT	4.93974e-19	0.394171	0.378	0.399	1.03087e-14	MKI67-IL2RA+	TIGIT
G3BP2	5.30064e-19	0.294896	0.865	0.906	1.10619e-14	MKI67-IL2RA+	G3BP2
STK4	5.40652e-19	0.250454	0.934	0.954	1.12829e-14	MKI67-IL2RA+	STK4
RGS16	5.51127e-19	0.848097	0.51	0.278	1.15015e-14	MKI67-IL2RA+	RGS16
MAL	5.77081e-19	0.270744	0.512	0.512	1.20431e-14	MKI67-IL2RA+	MAL
UFM1	5.92739e-19	0.270001	0.711	0.725	1.23699e-14	MKI67-IL2RA+	UFM1
MX1	1.12749e-18	0.438049	0.414	0.338	2.35297e-14	MKI67-IL2RA+	MX1
S100A6	1.24315e-18	0.721268	0.992	0.993	2.59434e-14	MKI67-IL2RA+	S100A6
GBP1	1.37968e-18	0.502266	0.588	0.639	2.87925e-14	MKI67-IL2RA+	GBP1
KLF6	2.08905e-18	0.792707	0.73	0.664	4.35965e-14	MKI67-IL2RA+	KLF6
CD83	1.0212e-17	0.389651	0.34	0.279	2.13113e-13	MKI67-IL2RA+	CD83
ISG20	1.23085e-17	0.521427	0.721	0.688	2.56866e-13	MKI67-IL2RA+	ISG20
RUNX3	1.263e-17	0.28767	0.708	0.736	2.63577e-13	MKI67-IL2RA+	RUNX3
CLIC1	3.58171e-17	0.279159	0.994	0.99	7.47467e-13	MKI67-IL2RA+	CLIC1
LPAR6	7.87256e-17	0.254122	0.268	0.196	1.64293e-12	MKI67-IL2RA+	LPAR6
PLP2	3.52609e-16	0.459484	0.692	0.74	7.3586e-12	MKI67-IL2RA+	PLP2
CDC14A	3.88694e-16	0.276457	0.417	0.362	8.11166e-12	MKI67-IL2RA+	CDC14A
NDUFV2	7.04686e-15	0.259291	0.977	0.982	1.47061e-10	MKI67-IL2RA+	NDUFV2
MYL12B	8.81883e-15	0.421784	0.996	0.997	1.8404e-10	MKI67-IL2RA+	MYL12B
MYDGF	8.9965e-15	0.343028	0.77	0.789	1.87748e-10	MKI67-IL2RA+	MYDGF
MYL6	1.06023e-14	0.269247	0.999	0.998	2.21259e-10	MKI67-IL2RA+	MYL6
IRF1	1.3106e-14	0.568405	0.852	0.875	2.73509e-10	MKI67-IL2RA+	IRF1
CCL5	2.75862e-14	0.844944	0.418	0.436	5.75697e-10	MKI67-IL2RA+	CCL5
APRT	4.43159e-14	0.383446	0.976	0.961	9.24828e-10	MKI67-IL2RA+	APRT
NFKB1	4.5814e-14	0.265435	0.819	0.871	9.56093e-10	MKI67-IL2RA+	NFKB1
UPP1	5.73239e-14	0.387582	0.53	0.513	1.19629e-09	MKI67-IL2RA+	UPP1
CSTB	6.60733e-14	0.263613	0.934	0.957	1.37888e-09	MKI67-IL2RA+	CSTB
IFIH1	6.8377e-14	0.284318	0.378	0.346	1.42696e-09	MKI67-IL2RA+	IFIH1
RRP15	7.78463e-14	0.280876	0.49	0.466	1.62457e-09	MKI67-IL2RA+	RRP15
TNFSF14	8.05375e-14	0.433774	0.372	0.207	1.68074e-09	MKI67-IL2RA+	TNFSF14
ANK3	1.17548e-13	0.46781	0.329	0.226	2.45311e-09	MKI67-IL2RA+	ANK3
IFITM2	2.31358e-13	0.543683	0.889	0.866	4.82821e-09	MKI67-IL2RA+	IFITM2
RPS12	3.65379e-13	0.338031	1	1	7.6251e-09	MKI67-IL2RA+	RPS12
DDX60	3.79632e-13	0.293833	0.239	0.101	7.92255e-09	MKI67-IL2RA+	DDX60
S100A11	4.20433e-13	0.674769	0.975	0.98	8.77402e-09	MKI67-IL2RA+	S100A11
WARS	4.60932e-13	0.256991	0.594	0.641	9.61919e-09	MKI67-IL2RA+	WARS
IFNG	1.01993e-12	0.551137	0.173	0.187	2.1285e-08	MKI67-IL2RA+	IFNG
BIRC3	6.16443e-12	0.468243	0.827	0.806	1.28646e-07	MKI67-IL2RA+	BIRC3
SEC61G	1.69695e-11	0.371075	0.929	0.959	3.54137e-07	MKI67-IL2RA+	SEC61G
TNF	1.72437e-11	0.275685	0.262	0.214	3.59858e-07	MKI67-IL2RA+	TNF
MYBL1	2.17075e-11	0.250212	0.18	0.133	4.53014e-07	MKI67-IL2RA+	MYBL1
CKLF	2.90663e-11	0.35079	0.868	0.921	6.06585e-07	MKI67-IL2RA+	CKLF
LMNA	4.05838e-11	0.610909	0.473	0.438	8.46943e-07	MKI67-IL2RA+	LMNA
USP15	5.30334e-11	0.258209	0.836	0.851	1.10675e-06	MKI67-IL2RA+	USP15
DPP4	2.33338e-10	0.348243	0.4	0.362	4.86952e-06	MKI67-IL2RA+	DPP4
PRDX4	4.79237e-10	0.317998	0.577	0.529	1.00012e-05	MKI67-IL2RA+	PRDX4
HLA-C	5.83646e-10	0.458735	1	0.999	1.21801e-05	MKI67-IL2RA+	HLA-C
GBP4	1.28594e-09	0.36298	0.678	0.727	2.68363e-05	MKI67-IL2RA+	GBP4
SEC61B	3.06954e-09	0.304734	0.985	0.986	6.40583e-05	MKI67-IL2RA+	SEC61B
AHNAK	9.24723e-09	0.278199	0.738	0.772	0.00019298	MKI67-IL2RA+	AHNAK
GPR183	1.57665e-08	0.50847	0.565	0.496	0.000329031	MKI67-IL2RA+	GPR183
CD69	1.62759e-08	0.581038	0.476	0.344	0.000339662	MKI67-IL2RA+	CD69
HOPX	1.78585e-08	0.304952	0.257	0.219	0.00037269	MKI67-IL2RA+	HOPX
LGALS1	1.82129e-08	0.454207	0.878	0.926	0.000380084	MKI67-IL2RA+	LGALS1
GADD45B	3.43419e-08	0.301143	0.404	0.338	0.00071668	MKI67-IL2RA+	GADD45B
PSME1	6.1878e-08	0.588378	0.989	0.989	0.00129133	MKI67-IL2RA+	PSME1
JUN	1.66579e-07	0.291423	0.64	0.653	0.00347633	MKI67-IL2RA+	JUN
ANXA1	2.18313e-07	0.385525	0.714	0.73	0.00455597	MKI67-IL2RA+	ANXA1
NKG7	7.10937e-07	0.349012	0.287	0.239	0.0148365	MKI67-IL2RA+	NKG7
CDC37	7.60097e-07	0.254051	0.879	0.911	0.0158625	MKI67-IL2RA+	CDC37
GZMB	9.0097e-07	1.037	0.237	0.145	0.0188023	MKI67-IL2RA+	GZMB
IFIT3	2.32946e-06	0.66605	0.267	0.077	0.0486135	MKI67-IL2RA+	IFIT3
RPS271	4.35281e-99	0.68061	0.998	1	9.08388e-95	MKI67-IL2RA-	RPS27
PNRC11	2.66555e-79	0.992457	0.916	0.843	5.56273e-75	MKI67-IL2RA-	PNRC1
PDCD41	1.67086e-76	0.802354	0.821	0.813	3.48692e-72	MKI67-IL2RA-	PDCD4
RPL30	4.36092e-69	0.49485	1	1	9.1008e-65	MKI67-IL2RA-	RPL30
RPS26	1.33416e-66	0.453066	0.992	1	2.78425e-62	MKI67-IL2RA-	RPS26
RPL341	9.56917e-62	0.55129	0.996	1	1.99699e-57	MKI67-IL2RA-	RPL34
RPL391	1.69863e-60	0.491959	0.994	1	3.54488e-56	MKI67-IL2RA-	RPL39
TPT11	2.10252e-58	0.580152	1	1	4.38776e-54	MKI67-IL2RA-	TPT1
CD371	1.37056e-56	0.50088	0.828	0.881	2.86022e-52	MKI67-IL2RA-	CD37
NR3C11	1.96456e-56	0.677416	0.737	0.762	4.09983e-52	MKI67-IL2RA-	NR3C1
RPS15A	4.29718e-55	0.337706	0.998	1	8.96778e-51	MKI67-IL2RA-	RPS15A
RPL101	4.57927e-55	0.37667	0.994	1	9.55649e-51	MKI67-IL2RA-	RPL10
AC008105.3	1.53653e-54	0.466918	0.473	0.517	3.20659e-50	MKI67-IL2RA-	AC008105.3
RPS14	3.89814e-53	0.35279	1	1	8.13503e-49	MKI67-IL2RA-	RPS14
RPS29	9.54071e-50	0.425321	0.998	1	1.99105e-45	MKI67-IL2RA-	RPS29
RPS27A1	3.01462e-49	0.371483	0.998	1	6.2912e-45	MKI67-IL2RA-	RPS27A
NBDY	1.06632e-47	0.281624	0.599	0.697	2.22531e-43	MKI67-IL2RA-	NBDY
RPLP1	1.27986e-47	0.312536	1	1	2.67094e-43	MKI67-IL2RA-	RPLP1
MALAT11	2.09749e-47	1.05585	1	1	4.37725e-43	MKI67-IL2RA-	MALAT1
EPB41L4A-AS1	1.46913e-46	0.29946	0.412	0.427	3.06592e-42	MKI67-IL2RA-	EPB41L4A-AS1
BIRC2	3.27847e-46	0.28019	0.374	0.502	6.84184e-42	MKI67-IL2RA-	BIRC2
N4BP2L2	3.59463e-46	0.441211	0.845	0.911	7.50164e-42	MKI67-IL2RA-	N4BP2L2
SESN3	1.04179e-45	0.74221	0.511	0.508	2.1741e-41	MKI67-IL2RA-	SESN3
RPL19	3.54073e-44	0.333061	1	1	7.38914e-40	MKI67-IL2RA-	RPL19
PGM2L1	4.16429e-44	0.53922	0.473	0.55	8.69047e-40	MKI67-IL2RA-	PGM2L1
PTPRC	1.00237e-43	0.407448	0.989	0.999	2.09185e-39	MKI67-IL2RA-	PTPRC
CNOT6L	1.56981e-43	0.328333	0.624	0.734	3.27604e-39	MKI67-IL2RA-	CNOT6L
REL1	3.85633e-43	0.641089	0.643	0.702	8.04777e-39	MKI67-IL2RA-	REL
NCOA7	4.02823e-43	0.346833	0.519	0.639	8.40652e-39	MKI67-IL2RA-	NCOA7
CD27	3.01142e-42	0.56661	0.58	0.629	6.28453e-38	MKI67-IL2RA-	CD27
RPL11	6.41999e-42	0.322413	0.996	1	1.33979e-37	MKI67-IL2RA-	RPL11
SERINC1	1.28305e-41	0.285828	0.483	0.584	2.6776e-37	MKI67-IL2RA-	SERINC1
RPL18	1.64834e-41	0.273308	0.998	1	3.43993e-37	MKI67-IL2RA-	RPL18
RSRP1	1.89346e-41	0.455984	0.691	0.809	3.95145e-37	MKI67-IL2RA-	RSRP1
HCST1	1.6834e-40	0.50724	0.87	0.956	3.51309e-36	MKI67-IL2RA-	HCST
LYST	6.90293e-40	0.452481	0.611	0.66	1.44057e-35	MKI67-IL2RA-	LYST
RPS28	1.01505e-39	0.38525	0.998	1	2.11832e-35	MKI67-IL2RA-	RPS28
LBH1	2.03856e-39	0.462724	0.75	0.834	4.25427e-35	MKI67-IL2RA-	LBH
CBLB	4.89149e-39	0.395371	0.511	0.494	1.02081e-34	MKI67-IL2RA-	CBLB
FAM89B1	2.17873e-38	0.261733	0.557	0.703	4.54679e-34	MKI67-IL2RA-	FAM89B
ITPR2	2.63874e-38	0.281421	0.42	0.521	5.50678e-34	MKI67-IL2RA-	ITPR2
FAU	1.21153e-37	0.309516	0.998	1	2.52834e-33	MKI67-IL2RA-	FAU
RPL35A	2.83548e-37	0.368831	0.998	1	5.91737e-33	MKI67-IL2RA-	RPL35A
RPL13	4.20206e-37	0.311186	1	1	8.76928e-33	MKI67-IL2RA-	RPL13
PHACTR2	6.75413e-37	0.294762	0.607	0.725	1.40952e-32	MKI67-IL2RA-	PHACTR2
RPS15	1.09125e-36	0.262758	1	1	2.27732e-32	MKI67-IL2RA-	RPS15
AHI1	1.91618e-36	0.370768	0.458	0.554	3.99888e-32	MKI67-IL2RA-	AHI1
COMMD6	2.27612e-36	0.319	0.92	0.983	4.75003e-32	MKI67-IL2RA-	COMMD6
PFDN51	2.34709e-36	0.407985	0.987	0.998	4.89814e-32	MKI67-IL2RA-	PFDN5
FYN	4.3332e-36	0.452086	0.773	0.806	9.04295e-32	MKI67-IL2RA-	FYN
RPL28	6.06311e-36	0.281832	1	1	1.26531e-31	MKI67-IL2RA-	RPL28
STAT31	7.20023e-36	0.409027	0.748	0.818	1.50262e-31	MKI67-IL2RA-	STAT3
EIF3G	1.4644e-35	0.254689	0.842	0.938	3.05605e-31	MKI67-IL2RA-	EIF3G
PIK3IP1	1.60824e-35	0.464912	0.445	0.394	3.35624e-31	MKI67-IL2RA-	PIK3IP1
KAT6B	2.34417e-35	0.275379	0.458	0.534	4.89205e-31	MKI67-IL2RA-	KAT6B
RPS19	5.16825e-35	0.289401	0.998	1	1.07856e-30	MKI67-IL2RA-	RPS19
ATM	9.75103e-35	0.359421	0.683	0.755	2.03494e-30	MKI67-IL2RA-	ATM
TAGAP	1.05408e-34	0.404241	0.233	0.247	2.19977e-30	MKI67-IL2RA-	TAGAP
CD21	1.10936e-34	0.43757	0.971	0.995	2.31513e-30	MKI67-IL2RA-	CD2
BTG11	1.40869e-34	0.809987	0.968	0.974	2.93979e-30	MKI67-IL2RA-	BTG1
BICDL1	1.46099e-34	0.273956	0.353	0.409	3.04894e-30	MKI67-IL2RA-	BICDL1
TLE4	1.63844e-34	0.316073	0.515	0.608	3.41926e-30	MKI67-IL2RA-	TLE4
MAML2	2.12432e-34	0.379689	0.458	0.393	4.43325e-30	MKI67-IL2RA-	MAML2
FBXO34	2.19994e-34	0.301857	0.439	0.477	4.59105e-30	MKI67-IL2RA-	FBXO34
CREBRF	1.33023e-33	0.536239	0.433	0.393	2.77605e-29	MKI67-IL2RA-	CREBRF
TSHZ2	2.26559e-33	0.409839	0.401	0.372	4.72805e-29	MKI67-IL2RA-	TSHZ2
WHAMM	2.79553e-33	0.329578	0.244	0.295	5.83399e-29	MKI67-IL2RA-	WHAMM
RPL41	3.05075e-33	0.273079	1	1	6.36662e-29	MKI67-IL2RA-	RPL41
SRGN1	3.25445e-33	0.424452	0.973	0.997	6.79172e-29	MKI67-IL2RA-	SRGN
JMJD1C	4.86699e-33	0.339491	0.586	0.664	1.01569e-28	MKI67-IL2RA-	JMJD1C
ARID4B	1.25502e-32	0.411135	0.857	0.918	2.6191e-28	MKI67-IL2RA-	ARID4B
TOMM7	1.42113e-32	0.341564	0.973	0.997	2.96575e-28	MKI67-IL2RA-	TOMM7
SENP7	1.48312e-32	0.297123	0.366	0.368	3.09513e-28	MKI67-IL2RA-	SENP7
RGCC1	1.65492e-32	0.726023	0.641	0.694	3.45365e-28	MKI67-IL2RA-	RGCC
RPS13	1.66536e-32	0.352896	0.998	1	3.47544e-28	MKI67-IL2RA-	RPS13
IL6ST	2.73696e-32	0.255153	0.433	0.561	5.71176e-28	MKI67-IL2RA-	IL6ST
NOP53	3.41237e-32	0.420073	0.903	0.945	7.12127e-28	MKI67-IL2RA-	NOP53
ZBTB1	3.63558e-32	0.294495	0.561	0.663	7.58709e-28	MKI67-IL2RA-	ZBTB1
MXD41	1.05025e-31	0.362164	0.529	0.486	2.19178e-27	MKI67-IL2RA-	MXD4
KIAA1324	1.19905e-31	0.278921	0.324	0.3	2.50229e-27	MKI67-IL2RA-	KIAA1324
ITM2B1	1.71394e-31	0.60006	0.977	0.982	3.57682e-27	MKI67-IL2RA-	ITM2B
AC004687.1	2.81215e-31	0.270901	0.689	0.823	5.86868e-27	MKI67-IL2RA-	AC004687.1
TNRC6B	3.69598e-31	0.314567	0.67	0.778	7.71314e-27	MKI67-IL2RA-	TNRC6B
IRF2BP2	4.25857e-31	0.326762	0.622	0.682	8.8872e-27	MKI67-IL2RA-	IRF2BP2
RPS24	4.55492e-31	0.29379	0.998	1	9.50567e-27	MKI67-IL2RA-	RPS24
RNASET21	7.6447e-31	0.411528	0.676	0.698	1.59537e-26	MKI67-IL2RA-	RNASET2
SRSF5	7.88765e-31	0.479265	0.968	0.987	1.64607e-26	MKI67-IL2RA-	SRSF5
IFITM21	1.35976e-30	0.583099	0.842	0.874	2.83769e-26	MKI67-IL2RA-	IFITM2
TTC3	2.99282e-30	0.314206	0.63	0.709	6.24572e-26	MKI67-IL2RA-	TTC3
EVI2A	4.04417e-30	0.302508	0.532	0.615	8.43978e-26	MKI67-IL2RA-	EVI2A
PASK	5.88036e-30	0.38002	0.345	0.4	1.22717e-25	MKI67-IL2RA-	PASK
ZFP36	6.84221e-30	0.252236	0.254	0.319	1.4279e-25	MKI67-IL2RA-	ZFP36
TCF7	6.96774e-30	0.616304	0.502	0.375	1.4541e-25	MKI67-IL2RA-	TCF7
CDC14A1	1.33494e-29	0.271988	0.315	0.381	2.78589e-25	MKI67-IL2RA-	CDC14A
RPL26	1.43275e-29	0.285195	0.996	1	2.99001e-25	MKI67-IL2RA-	RPL26
IER5	1.43586e-29	0.317131	0.437	0.532	2.99649e-25	MKI67-IL2RA-	IER5
RPL32	1.69918e-29	0.35904	1	1	3.54602e-25	MKI67-IL2RA-	RPL32
BACH2	1.71937e-29	0.267855	0.321	0.318	3.58816e-25	MKI67-IL2RA-	BACH2
RPS23	2.04025e-29	0.260253	0.998	1	4.2578e-25	MKI67-IL2RA-	RPS23
JAML	2.7816e-29	0.34517	0.578	0.664	5.80492e-25	MKI67-IL2RA-	JAML
ISCU1	4.90127e-29	0.358127	0.754	0.821	1.02285e-24	MKI67-IL2RA-	ISCU
CLK1	5.43539e-29	0.253422	0.458	0.572	1.13431e-24	MKI67-IL2RA-	CLK1
LINC01281	8.60035e-29	0.371088	0.338	0.293	1.79481e-24	MKI67-IL2RA-	LINC01281
HBP1	1.23918e-28	0.392306	0.433	0.353	2.58604e-24	MKI67-IL2RA-	HBP1
SLC5A3	1.27694e-28	0.258051	0.506	0.581	2.66485e-24	MKI67-IL2RA-	SLC5A3
ARMH1	1.4537e-28	0.378534	0.357	0.289	3.03373e-24	MKI67-IL2RA-	ARMH1
RPS121	1.74177e-28	0.376929	0.998	1	3.63489e-24	MKI67-IL2RA-	RPS12
CYLD	1.87361e-28	0.291417	0.813	0.922	3.91003e-24	MKI67-IL2RA-	CYLD
GNG8	2.57823e-28	0.319544	0.183	0.093	5.38052e-24	MKI67-IL2RA-	GNG8
TSC22D3	3.17606e-28	0.818291	0.403	0.293	6.62813e-24	MKI67-IL2RA-	TSC22D3
C4orf31	4.99022e-28	0.278234	0.819	0.929	1.04141e-23	MKI67-IL2RA-	C4orf3
BTG21	6.98791e-28	0.619324	0.66	0.651	1.45831e-23	MKI67-IL2RA-	BTG2
SARAF	1.19193e-27	0.442278	0.952	0.978	2.48744e-23	MKI67-IL2RA-	SARAF
VAMP2	1.78362e-27	0.364062	0.664	0.75	3.72224e-23	MKI67-IL2RA-	VAMP2
LAPTM51	2.47872e-27	0.365058	0.889	0.948	5.17285e-23	MKI67-IL2RA-	LAPTM5
LEPROTL1	3.32958e-27	0.345065	0.836	0.914	6.94851e-23	MKI67-IL2RA-	LEPROTL1
PDE3B	5.13712e-27	0.275047	0.649	0.763	1.07207e-22	MKI67-IL2RA-	PDE3B
MCL1	9.32237e-27	0.371713	0.8	0.882	1.94549e-22	MKI67-IL2RA-	MCL1
SKIL1	1.10659e-26	0.461886	0.59	0.608	2.30934e-22	MKI67-IL2RA-	SKIL
HIVEP1	1.3341e-26	0.31159	0.496	0.528	2.78413e-22	MKI67-IL2RA-	HIVEP1
RGS10	1.69756e-26	0.283909	0.903	0.977	3.54263e-22	MKI67-IL2RA-	RGS10
GNG4	1.85455e-26	0.550182	0.248	0.182	3.87026e-22	MKI67-IL2RA-	GNG4
GCC2	2.58285e-26	0.289062	0.725	0.856	5.39015e-22	MKI67-IL2RA-	GCC2
CIRBP	2.75451e-26	0.308138	0.815	0.922	5.74839e-22	MKI67-IL2RA-	CIRBP
PPP1R15A	3.23341e-26	0.471268	0.412	0.434	6.74781e-22	MKI67-IL2RA-	PPP1R15A
CD481	3.66991e-26	0.44907	0.813	0.842	7.65872e-22	MKI67-IL2RA-	CD48
TP53INP1	5.15909e-26	0.346737	0.286	0.173	1.07665e-21	MKI67-IL2RA-	TP53INP1
ZFP36L11	5.89434e-26	0.593987	0.735	0.755	1.23009e-21	MKI67-IL2RA-	ZFP36L1
TSPAN2	7.05088e-26	0.355066	0.267	0.215	1.47145e-21	MKI67-IL2RA-	TSPAN2
PLCG2	7.39895e-26	0.306966	0.576	0.695	1.54409e-21	MKI67-IL2RA-	PLCG2
PNISR	1.01334e-25	0.383733	0.901	0.949	2.11473e-21	MKI67-IL2RA-	PNISR
PHF111	1.09587e-25	0.254994	0.555	0.666	2.28696e-21	MKI67-IL2RA-	PHF11
YPEL51	1.25501e-25	0.44238	0.498	0.443	2.61908e-21	MKI67-IL2RA-	YPEL5
GPR1831	1.41382e-25	0.626704	0.42	0.522	2.95051e-21	MKI67-IL2RA-	GPR183
HIPK2	2.49013e-25	0.280652	0.319	0.32	5.19664e-21	MKI67-IL2RA-	HIPK2
YPEL3	2.80504e-25	0.321883	0.592	0.663	5.85385e-21	MKI67-IL2RA-	YPEL3
NCF1	3.29444e-25	0.265777	0.317	0.327	6.87518e-21	MKI67-IL2RA-	NCF1
CD71	5.87517e-25	0.400575	0.643	0.693	1.22609e-20	MKI67-IL2RA-	CD7
CD52	7.12988e-25	0.41919	0.958	0.99	1.48793e-20	MKI67-IL2RA-	CD52
CD821	9.23957e-25	0.290944	0.639	0.713	1.92821e-20	MKI67-IL2RA-	CD82
BEX2	1.00208e-24	0.295675	0.279	0.21	2.09124e-20	MKI67-IL2RA-	BEX2
KLF61	1.83601e-24	0.681982	0.571	0.69	3.83156e-20	MKI67-IL2RA-	KLF6
SLA1	2.24312e-24	0.275037	0.62	0.758	4.68116e-20	MKI67-IL2RA-	SLA
ARRDC2	2.9135e-24	0.253462	0.275	0.29	6.08018e-20	MKI67-IL2RA-	ARRDC2
CD961	4.70904e-24	0.326217	0.763	0.852	9.82729e-20	MKI67-IL2RA-	CD96
ATXN1	5.33576e-24	0.26401	0.637	0.739	1.11352e-19	MKI67-IL2RA-	ATXN1
CXCR41	7.41355e-24	0.524846	0.464	0.536	1.54713e-19	MKI67-IL2RA-	CXCR4
IL7R1	7.70854e-24	1.0934	0.569	0.466	1.6087e-19	MKI67-IL2RA-	IL7R
GBP51	9.80407e-24	0.294615	0.506	0.688	2.04601e-19	MKI67-IL2RA-	GBP5
ARAP2	1.64357e-23	0.269228	0.483	0.523	3.42997e-19	MKI67-IL2RA-	ARAP2
EIF4A21	2.02907e-23	0.391547	0.769	0.838	4.23447e-19	MKI67-IL2RA-	EIF4A2
TXNIP1	2.1259e-23	0.713774	0.769	0.795	4.43654e-19	MKI67-IL2RA-	TXNIP
ATP6V1G11	2.64313e-23	0.290146	0.88	0.956	5.51596e-19	MKI67-IL2RA-	ATP6V1G1
COL6A1	2.93099e-23	0.314303	0.179	0.097	6.11669e-19	MKI67-IL2RA-	COL6A1
RNF19A1	5.59526e-23	0.354401	0.685	0.772	1.16767e-18	MKI67-IL2RA-	RNF19A
IDS1	6.02725e-23	0.343999	0.658	0.751	1.25783e-18	MKI67-IL2RA-	IDS
ZNF2671	8.94285e-23	0.341356	0.513	0.626	1.86628e-18	MKI67-IL2RA-	ZNF267
TAPBP1	1.09823e-22	0.273369	0.761	0.879	2.29189e-18	MKI67-IL2RA-	TAPBP
RPL37	1.29621e-22	0.274541	0.998	1	2.70506e-18	MKI67-IL2RA-	RPL37
CCR7	1.4355e-22	0.309815	0.521	0.638	2.99575e-18	MKI67-IL2RA-	CCR7
TRAT1	2.18891e-22	0.282447	0.557	0.652	4.56804e-18	MKI67-IL2RA-	TRAT1
PAG11	3.65256e-22	0.267305	0.565	0.657	7.62253e-18	MKI67-IL2RA-	PAG1
MTRNR2L12	4.13549e-22	0.470974	0.966	0.985	8.63036e-18	MKI67-IL2RA-	MTRNR2L12
KDM6B	5.24313e-22	0.286539	0.256	0.232	1.09419e-17	MKI67-IL2RA-	KDM6B
CYSLTR1	5.56048e-22	0.428932	0.389	0.332	1.16042e-17	MKI67-IL2RA-	CYSLTR1
C12orf57	5.69758e-22	0.28438	0.811	0.908	1.18903e-17	MKI67-IL2RA-	C12orf57
AC133644.2	6.01176e-22	0.396346	0.338	0.26	1.25459e-17	MKI67-IL2RA-	AC133644.2
CD441	7.07195e-22	0.572563	0.866	0.867	1.47584e-17	MKI67-IL2RA-	CD44
MAL1	7.14529e-22	0.449063	0.536	0.51	1.49115e-17	MKI67-IL2RA-	MAL
ZFAS1	7.40301e-22	0.299338	0.878	0.952	1.54493e-17	MKI67-IL2RA-	ZFAS1
CLEC2B	9.40319e-22	0.364632	0.511	0.582	1.96235e-17	MKI67-IL2RA-	CLEC2B
EML41	1.67014e-21	0.267022	0.71	0.841	3.48542e-17	MKI67-IL2RA-	EML4
STK17A	1.81549e-21	0.404935	0.868	0.934	3.78874e-17	MKI67-IL2RA-	STK17A
LINC01934	4.36592e-21	0.256003	0.374	0.403	9.11124e-17	MKI67-IL2RA-	LINC01934
TAF7	4.71665e-21	0.303565	0.634	0.721	9.84317e-17	MKI67-IL2RA-	TAF7
ELF1	5.57356e-21	0.30565	0.83	0.905	1.16315e-16	MKI67-IL2RA-	ELF1
CD691	6.89109e-21	1.19269	0.414	0.37	1.4381e-16	MKI67-IL2RA-	CD69
RAB8B	7.76922e-21	0.297915	0.79	0.848	1.62136e-16	MKI67-IL2RA-	RAB8B
ZBTB20	9.15684e-21	0.267585	0.292	0.276	1.91094e-16	MKI67-IL2RA-	ZBTB20
AC245297.31	9.39008e-21	0.352168	0.538	0.539	1.95962e-16	MKI67-IL2RA-	AC245297.3
RPS10	1.3229e-20	0.275022	0.979	0.999	2.76077e-16	MKI67-IL2RA-	RPS10
RORA1	2.30203e-20	0.335678	0.782	0.849	4.8041e-16	MKI67-IL2RA-	RORA
EVI2B	4.81364e-20	0.270289	0.714	0.788	1.00456e-15	MKI67-IL2RA-	EVI2B
ARL6IP51	5.80282e-20	0.266514	0.95	0.994	1.21099e-15	MKI67-IL2RA-	ARL6IP5
2001-06-01	7.9123e-20	0.610861	0.592	0.657	1.65122e-15	MKI67-IL2RA-	JUN
GPR155	9.47087e-20	0.265981	0.317	0.338	1.97648e-15	MKI67-IL2RA-	GPR155
RPL14	1.11129e-19	0.252209	0.998	1	2.31915e-15	MKI67-IL2RA-	RPL14
RPS25	1.18646e-19	0.314303	0.998	1	2.47602e-15	MKI67-IL2RA-	RPS25
PLAC8	1.25508e-19	0.300472	0.261	0.201	2.61922e-15	MKI67-IL2RA-	PLAC8
PBXIP11	1.26275e-19	0.323046	0.54	0.571	2.63524e-15	MKI67-IL2RA-	PBXIP1
STK41	1.44202e-19	0.312376	0.905	0.954	3.00935e-15	MKI67-IL2RA-	STK4
TRIM221	1.70401e-19	0.30631	0.433	0.412	3.5561e-15	MKI67-IL2RA-	TRIM22
SEC62	2.10264e-19	0.296075	0.845	0.932	4.38799e-15	MKI67-IL2RA-	SEC62
KMT2E	2.10572e-19	0.276607	0.8	0.905	4.39443e-15	MKI67-IL2RA-	KMT2E
HLA-E1	2.19298e-19	0.504835	0.989	0.993	4.57653e-15	MKI67-IL2RA-	HLA-E
MBP	2.2718e-19	0.299239	0.782	0.858	4.74101e-15	MKI67-IL2RA-	MBP
LST11	3.04892e-19	0.295833	0.41	0.445	6.3628e-15	MKI67-IL2RA-	LST1
COL6A2	4.16536e-19	0.265925	0.227	0.169	8.6927e-15	MKI67-IL2RA-	COL6A2
HIF1A1	5.28561e-19	0.312936	0.721	0.803	1.10305e-14	MKI67-IL2RA-	HIF1A
TNFSF13B	7.04791e-19	0.381968	0.292	0.27	1.47083e-14	MKI67-IL2RA-	TNFSF13B
SATB1	1.87925e-18	0.273071	0.45	0.495	3.92181e-14	MKI67-IL2RA-	SATB1
SLC35D2	2.33783e-18	0.252096	0.258	0.131	4.87881e-14	MKI67-IL2RA-	SLC35D2
EEF1A1	2.50031e-18	0.25166	1	1	5.21791e-14	MKI67-IL2RA-	EEF1A1
KIAA1551	4.21725e-18	0.405066	0.8	0.873	8.80098e-14	MKI67-IL2RA-	KIAA1551
TNIP3	4.60781e-18	0.455208	0.33	0.258	9.61603e-14	MKI67-IL2RA-	TNIP3
ARRDC3	8.29071e-18	0.439832	0.105	0.171	1.73019e-13	MKI67-IL2RA-	ARRDC3
RCBTB2	1.12311e-17	0.298129	0.137	0.12	2.34382e-13	MKI67-IL2RA-	RCBTB2
RPL31	1.31429e-17	0.328199	0.994	0.999	2.74279e-13	MKI67-IL2RA-	RPL31
NACA	1.64813e-17	0.25357	1	1	3.43949e-13	MKI67-IL2RA-	NACA
IER2	8.5147e-17	0.261851	0.695	0.844	1.77693e-12	MKI67-IL2RA-	IER2
BCL2L11	1.02568e-16	0.328575	0.372	0.353	2.14048e-12	MKI67-IL2RA-	BCL2L11
BIRC31	1.28265e-16	0.571832	0.782	0.814	2.67676e-12	MKI67-IL2RA-	BIRC3
RPS8	1.69091e-16	0.253274	1	1	3.52875e-12	MKI67-IL2RA-	RPS8
KLRB11	3.48513e-16	0.772328	0.439	0.307	7.27313e-12	MKI67-IL2RA-	KLRB1
BHLHE401	3.63066e-16	0.314549	0.672	0.674	7.57683e-12	MKI67-IL2RA-	BHLHE40
RARRES31	5.85613e-16	0.388338	0.767	0.824	1.22212e-11	MKI67-IL2RA-	RARRES3
NFKBIA1	6.92691e-16	0.883548	0.832	0.856	1.44558e-11	MKI67-IL2RA-	NFKBIA
DDX24	6.96942e-16	0.251112	0.92	0.97	1.45445e-11	MKI67-IL2RA-	DDX24
TNFAIP31	7.1949e-16	0.604121	0.529	0.579	1.5015e-11	MKI67-IL2RA-	TNFAIP3
GADD45B1	8.06491e-16	0.648934	0.338	0.355	1.68307e-11	MKI67-IL2RA-	GADD45B
RPS4Y11	1.27518e-15	0.419931	0.54	0.505	2.66117e-11	MKI67-IL2RA-	RPS4Y1
TNFSF8	3.1837e-15	0.30759	0.187	0.121	6.64406e-11	MKI67-IL2RA-	TNFSF8
TNFRSF181	6.13252e-15	0.53667	0.714	0.652	1.2798e-10	MKI67-IL2RA-	TNFRSF18
MIR155HG1	9.07731e-15	0.557997	0.271	0.361	1.89434e-10	MKI67-IL2RA-	MIR155HG
TRBC1	1.75858e-14	0.358194	0.618	0.718	3.66998e-10	MKI67-IL2RA-	TRBC1
SAMSN11	2.14065e-14	0.341019	0.836	0.901	4.46732e-10	MKI67-IL2RA-	SAMSN1
MTRNR2L8	2.18789e-14	0.269142	0.643	0.748	4.5659e-10	MKI67-IL2RA-	MTRNR2L8
IRF11	2.53486e-14	0.278084	0.735	0.885	5.29e-10	MKI67-IL2RA-	IRF1
DDX51	5.75109e-14	0.397064	0.994	0.997	1.20019e-09	MKI67-IL2RA-	DDX5
JUND1	6.74258e-14	0.426209	0.956	0.981	1.40711e-09	MKI67-IL2RA-	JUND
DUSP21	7.45382e-14	0.386909	0.311	0.324	1.55554e-09	MKI67-IL2RA-	DUSP2
LAYN	1.78969e-13	0.255267	0.172	0.137	3.73491e-09	MKI67-IL2RA-	LAYN
TBC1D4	2.46007e-13	0.255326	0.399	0.394	5.13391e-09	MKI67-IL2RA-	TBC1D4
PHLDA11	3.93489e-13	0.271719	0.41	0.405	8.21172e-09	MKI67-IL2RA-	PHLDA1
EGR2	6.29744e-13	0.266625	0.179	0.126	1.31421e-08	MKI67-IL2RA-	EGR2
LINC01480	1.79346e-12	0.251611	0.181	0.17	3.74276e-08	MKI67-IL2RA-	LINC01480
ANXA11	3.06369e-12	0.721439	0.721	0.727	6.3936e-08	MKI67-IL2RA-	ANXA1
RPL9	6.44319e-12	0.282825	0.996	1	1.34463e-07	MKI67-IL2RA-	RPL9
HLA-F1	7.35229e-12	0.296377	0.765	0.825	1.53435e-07	MKI67-IL2RA-	HLA-F
NMB	8.09401e-12	0.287624	0.143	0.19	1.68914e-07	MKI67-IL2RA-	NMB
TNF1	1.2358e-11	0.347315	0.195	0.228	2.57899e-07	MKI67-IL2RA-	TNF
CXCR61	1.30682e-11	0.325629	0.216	0.215	2.72721e-07	MKI67-IL2RA-	CXCR6
HLA-A1	1.53306e-11	0.325599	0.998	1	3.19934e-07	MKI67-IL2RA-	HLA-A
FOSB	2.77433e-11	0.387653	0.118	0.066	5.78976e-07	MKI67-IL2RA-	FOSB
TIMP11	3.08352e-10	0.403079	0.412	0.443	6.43501e-06	MKI67-IL2RA-	TIMP1
CCL51	6.17699e-10	0.750128	0.387	0.437	1.28908e-05	MKI67-IL2RA-	CCL5
TRBC2	6.94733e-10	0.286589	0.912	0.967	1.44984e-05	MKI67-IL2RA-	TRBC2
NR4A1	7.99526e-10	0.268166	0.151	0.121	1.66853e-05	MKI67-IL2RA-	NR4A1
SH3BGRL31	9.33705e-10	0.335863	0.985	0.999	1.94855e-05	MKI67-IL2RA-	SH3BGRL3
ALOX5AP1	5.55834e-09	0.40865	0.54	0.517	0.000115997	MKI67-IL2RA-	ALOX5AP
MT-ND3	1.04367e-08	0.256339	0.998	0.999	0.000217804	MKI67-IL2RA-	MT-ND3
ZFP36L2	1.27338e-08	0.349397	0.761	0.846	0.000265741	MKI67-IL2RA-	ZFP36L2
ANKRD121	1.29904e-08	0.516539	0.947	0.949	0.000271096	MKI67-IL2RA-	ANKRD12
RPL21	1.54602e-08	0.34015	0.998	1	0.00032264	MKI67-IL2RA-	RPL21
CD3D1	3.4235e-08	0.278187	0.962	0.995	0.000714451	MKI67-IL2RA-	CD3D
STK17B1	4.05387e-08	0.274588	0.903	0.961	0.000846002	MKI67-IL2RA-	STK17B
ID3	5.4089e-08	0.279021	0.363	0.41	0.00112878	MKI67-IL2RA-	ID3
HLA-B1	7.87777e-08	0.325681	0.998	1	0.00164401	MKI67-IL2RA-	HLA-B
LINC018711	4.25985e-07	0.3343	0.275	0.263	0.00888989	MKI67-IL2RA-	LINC01871
B2M1	1.024e-06	0.395413	1	1	0.0213699	MKI67-IL2RA-	B2M
FOS	2.06591e-06	0.809369	0.113	0.044	0.0431134	MKI67-IL2RA-	FOS
MKI67	0	1.31642	1	0.303	0	MKI67+IL2RA+	MKI67
IL2RA1	0	0.41026	1	0.484	0	MKI67+IL2RA+	IL2RA
H2AFZ	4.60391e-265	1.00018	0.997	0.911	9.60789e-261	MKI67+IL2RA+	H2AFZ
HMGB2	8.14785e-246	1.16385	0.991	0.726	1.70038e-241	MKI67+IL2RA+	HMGB2
TUBA1B	4.345e-241	0.952813	0.978	0.831	9.06757e-237	MKI67+IL2RA+	TUBA1B
PCLAF	4.54384e-236	0.881669	0.965	0.465	9.48253e-232	MKI67+IL2RA+	PCLAF
STMN1	2.39863e-234	0.949339	0.99	0.598	5.00571e-230	MKI67+IL2RA+	STMN1
CENPF	4.55643e-233	1.07213	0.914	0.367	9.50882e-229	MKI67+IL2RA+	CENPF
TYMS	2.29885e-229	0.998738	0.937	0.399	4.79748e-225	MKI67+IL2RA+	TYMS
HMGB1	3.30486e-222	0.845095	1	0.991	6.89692e-218	MKI67+IL2RA+	HMGB1
TK1	1.31702e-220	0.709039	0.873	0.305	2.74849e-216	MKI67+IL2RA+	TK1
BIRC5	2.00043e-220	0.797303	0.83	0.263	4.17469e-216	MKI67+IL2RA+	BIRC5
CENPW	8.1975e-220	0.692468	0.888	0.359	1.71074e-215	MKI67+IL2RA+	CENPW
HMGN2	3.3077e-217	0.852793	0.998	0.914	6.90284e-213	MKI67+IL2RA+	HMGN2
TOP2A	8.10312e-214	1.14606	0.907	0.371	1.69104e-209	MKI67+IL2RA+	TOP2A
CEP55	4.84557e-212	0.831033	0.822	0.264	1.01122e-207	MKI67+IL2RA+	CEP55
RRM2	1.03353e-210	0.960265	0.814	0.256	2.15688e-206	MKI67+IL2RA+	RRM2
DUT	6.29707e-207	0.999964	0.983	0.771	1.31414e-202	MKI67+IL2RA+	DUT
CDKN3	1.00735e-203	0.807937	0.83	0.289	2.10223e-199	MKI67+IL2RA+	CDKN3
TUBB	7.5254e-199	0.848214	0.975	0.816	1.57048e-194	MKI67+IL2RA+	TUBB
SMC2	4.68119e-194	0.850642	0.939	0.528	9.76919e-190	MKI67+IL2RA+	SMC2
ZWINT	7.07373e-193	0.588413	0.816	0.288	1.47622e-188	MKI67+IL2RA+	ZWINT
TPX2	7.25618e-192	0.974867	0.857	0.327	1.51429e-187	MKI67+IL2RA+	TPX2
SMC4	2.61131e-191	1.01699	0.949	0.581	5.44954e-187	MKI67+IL2RA+	SMC4
ASPM	5.83093e-188	1.05005	0.803	0.266	1.21686e-183	MKI67+IL2RA+	ASPM
CENPU	5.60889e-180	0.594061	0.831	0.329	1.17052e-175	MKI67+IL2RA+	CENPU
NCAPG	2.25677e-178	0.727403	0.76	0.237	4.70965e-174	MKI67+IL2RA+	NCAPG
NUDT1	1.25012e-177	0.599025	0.973	0.654	2.60888e-173	MKI67+IL2RA+	NUDT1
CCNA2	4.64854e-175	0.713841	0.745	0.232	9.70104e-171	MKI67+IL2RA+	CCNA2
DTYMK	7.81806e-175	0.617845	0.901	0.482	1.63155e-170	MKI67+IL2RA+	DTYMK
YBX1	7.89458e-174	0.469697	1	0.991	1.64752e-169	MKI67+IL2RA+	YBX1
NUSAP1	2.39131e-170	0.991628	0.874	0.373	4.99042e-166	MKI67+IL2RA+	NUSAP1
KNL1	2.90343e-170	0.648592	0.755	0.249	6.05917e-166	MKI67+IL2RA+	KNL1
PTMA	8.94618e-170	0.477912	1	1	1.86698e-165	MKI67+IL2RA+	PTMA
MAD2L1	2.26396e-168	0.581761	0.868	0.386	4.72466e-164	MKI67+IL2RA+	MAD2L1
KIF11	3.1123e-165	0.753094	0.792	0.285	6.49506e-161	MKI67+IL2RA+	KIF11
CDCA5	4.36169e-162	0.452254	0.667	0.19	9.10241e-158	MKI67+IL2RA+	CDCA5
SHCBP1	9.10458e-162	0.485749	0.714	0.22	1.90003e-157	MKI67+IL2RA+	SHCBP1
SGO1	1.32595e-161	0.491628	0.717	0.232	2.76713e-157	MKI67+IL2RA+	SGO1
GTSE1	2.93334e-161	0.71183	0.718	0.22	6.12158e-157	MKI67+IL2RA+	GTSE1
HMMR	3.38771e-161	0.91531	0.759	0.258	7.06982e-157	MKI67+IL2RA+	HMMR
NUF2	4.90167e-159	0.630527	0.763	0.264	1.02293e-154	MKI67+IL2RA+	NUF2
CENPM	3.31342e-157	0.604008	0.878	0.397	6.91478e-153	MKI67+IL2RA+	CENPM
DHFR	2.74421e-156	0.677209	0.843	0.359	5.72688e-152	MKI67+IL2RA+	DHFR
ESCO2	2.87039e-156	0.540413	0.65	0.179	5.99021e-152	MKI67+IL2RA+	ESCO2
SPC25	3.75857e-156	0.496559	0.656	0.182	7.84377e-152	MKI67+IL2RA+	SPC25
CLSPN	1.13291e-155	0.788102	0.798	0.311	2.36426e-151	MKI67+IL2RA+	CLSPN
DLGAP5	1.26665e-155	0.892796	0.734	0.238	2.64337e-151	MKI67+IL2RA+	DLGAP5
CDK1	6.57008e-155	0.756475	0.704	0.218	1.37111e-150	MKI67+IL2RA+	CDK1
UBE2S	3.95316e-154	0.965968	0.912	0.619	8.24984e-150	MKI67+IL2RA+	UBE2S
CCNB2	2.1401e-150	0.679522	0.756	0.262	4.46618e-146	MKI67+IL2RA+	CCNB2
ANP32B	5.77141e-150	0.550532	1	0.957	1.20444e-145	MKI67+IL2RA+	ANP32B
FANCI	2.19656e-149	0.502925	0.799	0.311	4.58401e-145	MKI67+IL2RA+	FANCI
CENPE	4.70354e-148	1.01032	0.774	0.292	9.81581e-144	MKI67+IL2RA+	CENPE
ATAD5	6.18354e-148	0.538977	0.806	0.353	1.29044e-143	MKI67+IL2RA+	ATAD5
CDCA8	1.67027e-147	0.622453	0.699	0.228	3.48568e-143	MKI67+IL2RA+	CDCA8
PHF19	3.61653e-147	0.755708	0.967	0.648	7.54733e-143	MKI67+IL2RA+	PHF19
CKS1B	3.65025e-147	0.681498	0.869	0.456	7.61771e-143	MKI67+IL2RA+	CKS1B
HMGB3	5.05457e-147	0.572585	0.861	0.398	1.05484e-142	MKI67+IL2RA+	HMGB3
KIF15	5.12905e-147	0.519422	0.693	0.221	1.07038e-142	MKI67+IL2RA+	KIF15
ANP32E	6.75048e-147	0.652483	0.997	0.905	1.40876e-142	MKI67+IL2RA+	ANP32E
ASF1B	1.46826e-146	0.399025	0.672	0.21	3.0641e-142	MKI67+IL2RA+	ASF1B
GMNN	4.64685e-146	0.592209	0.831	0.386	9.69751e-142	MKI67+IL2RA+	GMNN
HIRIP3	2.02107e-144	0.401809	0.811	0.365	4.21778e-140	MKI67+IL2RA+	HIRIP3
CCNB1	1.66231e-143	0.839581	0.741	0.267	3.46908e-139	MKI67+IL2RA+	CCNB1
RRM1	3.59036e-143	0.643064	0.875	0.458	7.49273e-139	MKI67+IL2RA+	RRM1
MND1	3.95483e-143	0.394823	0.663	0.203	8.25333e-139	MKI67+IL2RA+	MND1
KIF23	4.02353e-142	0.588825	0.642	0.186	8.3967e-138	MKI67+IL2RA+	KIF23
AURKB	4.66334e-142	0.510765	0.682	0.213	9.73192e-138	MKI67+IL2RA+	AURKB
HIST1H1B	1.47678e-140	1.3803	0.802	0.328	3.08189e-136	MKI67+IL2RA+	HIST1H1B
PBK	2.2704e-140	0.414184	0.574	0.143	4.73811e-136	MKI67+IL2RA+	PBK
NCAPG2	2.91637e-140	0.421556	0.752	0.303	6.08617e-136	MKI67+IL2RA+	NCAPG2
KIFC1	3.04705e-140	0.449133	0.657	0.2	6.35889e-136	MKI67+IL2RA+	KIFC1
LMNB1	9.57328e-139	0.696102	0.945	0.592	1.99785e-134	MKI67+IL2RA+	LMNB1
MYBL2	6.16939e-138	0.45474	0.69	0.216	1.28749e-133	MKI67+IL2RA+	MYBL2
FEN1	2.69315e-137	0.614583	0.786	0.346	5.62033e-133	MKI67+IL2RA+	FEN1
UBE2T	3.12311e-137	0.507223	0.788	0.343	6.51761e-133	MKI67+IL2RA+	UBE2T
CDCA2	3.65045e-135	0.557682	0.639	0.193	7.61812e-131	MKI67+IL2RA+	CDCA2
DDX39A	2.27888e-134	0.409373	0.907	0.624	4.75579e-130	MKI67+IL2RA+	DDX39A
NDC80	3.26625e-134	0.647211	0.714	0.26	6.81635e-130	MKI67+IL2RA+	NDC80
BUB1	3.45425e-134	0.540705	0.69	0.239	7.20868e-130	MKI67+IL2RA+	BUB1
UBE2C	3.70643e-134	0.881696	0.68	0.227	7.73495e-130	MKI67+IL2RA+	UBE2C
CENPN	6.72429e-134	0.3865	0.746	0.298	1.40329e-129	MKI67+IL2RA+	CENPN
PTTG1	4.22665e-133	0.796361	0.952	0.636	8.82059e-129	MKI67+IL2RA+	PTTG1
BRCA2	7.42032e-133	0.430309	0.719	0.263	1.54855e-128	MKI67+IL2RA+	BRCA2
CENPH	1.57388e-132	0.388952	0.81	0.374	3.28453e-128	MKI67+IL2RA+	CENPH
BRCA1	8.02193e-132	0.548631	0.796	0.333	1.6741e-127	MKI67+IL2RA+	BRCA1
LIG1	2.98532e-131	0.410891	0.735	0.286	6.23007e-127	MKI67+IL2RA+	LIG1
CDT1	3.76921e-131	0.371854	0.711	0.272	7.86597e-127	MKI67+IL2RA+	CDT1
CHEK1	4.39051e-130	0.50278	0.783	0.338	9.16257e-126	MKI67+IL2RA+	CHEK1
HNRNPD	2.40554e-129	0.441345	0.996	0.943	5.02011e-125	MKI67+IL2RA+	HNRNPD
LSM4	2.9595e-129	0.530901	0.961	0.713	6.17618e-125	MKI67+IL2RA+	LSM4
ORC6	7.06203e-129	0.425155	0.736	0.297	1.47378e-124	MKI67+IL2RA+	ORC6
DNAJC9	9.23853e-129	0.56341	0.905	0.569	1.92799e-124	MKI67+IL2RA+	DNAJC9
SGO2	3.17281e-127	0.684228	0.752	0.309	6.62134e-123	MKI67+IL2RA+	SGO2
BCL2L12	3.18787e-127	0.32147	0.728	0.31	6.65276e-123	MKI67+IL2RA+	BCL2L12
NCAPH	4.02824e-127	0.39595	0.665	0.226	8.40654e-123	MKI67+IL2RA+	NCAPH
PRR11	1.96189e-126	0.437995	0.637	0.204	4.09427e-122	MKI67+IL2RA+	PRR11
KIF2C	2.28437e-126	0.478354	0.647	0.206	4.76725e-122	MKI67+IL2RA+	KIF2C
CDC20	2.71524e-126	0.526489	0.617	0.196	5.66644e-122	MKI67+IL2RA+	CDC20
KIF4A	3.50941e-126	0.433033	0.612	0.18	7.32379e-122	MKI67+IL2RA+	KIF4A
DIAPH3	5.91491e-126	0.382193	0.613	0.188	1.23438e-121	MKI67+IL2RA+	DIAPH3
RAD51AP1	8.51961e-126	0.374435	0.655	0.232	1.77796e-121	MKI67+IL2RA+	RAD51AP1
TMPO	1.11302e-125	0.715211	0.985	0.818	2.32276e-121	MKI67+IL2RA+	TMPO
HNRNPA2B1	3.57038e-125	0.331148	1	0.997	7.45103e-121	MKI67+IL2RA+	HNRNPA2B1
NCAPD2	5.45789e-125	0.473004	0.814	0.369	1.13901e-120	MKI67+IL2RA+	NCAPD2
GGH	3.16913e-124	0.306302	0.597	0.181	6.61366e-120	MKI67+IL2RA+	GGH
TUBB4B	7.19106e-124	0.636617	0.904	0.68	1.5007e-119	MKI67+IL2RA+	TUBB4B
ATAD2	1.07095e-123	0.670793	0.857	0.434	2.23496e-119	MKI67+IL2RA+	ATAD2
AURKA	1.09949e-123	0.742879	0.692	0.263	2.29452e-119	MKI67+IL2RA+	AURKA
FOXM1	5.0213e-123	0.340943	0.589	0.173	1.0479e-118	MKI67+IL2RA+	FOXM1
C12orf75	2.0533e-122	0.773982	0.965	0.68	4.28503e-118	MKI67+IL2RA+	C12orf75
NCAPD3	5.13723e-122	0.468412	0.806	0.39	1.07209e-117	MKI67+IL2RA+	NCAPD3
POLQ	2.07783e-121	0.317932	0.562	0.156	4.33623e-117	MKI67+IL2RA+	POLQ
CIP2A	1.02049e-120	0.398138	0.657	0.228	2.12966e-116	MKI67+IL2RA+	CIP2A
C21orf58	1.11108e-120	0.317771	0.617	0.207	2.31872e-116	MKI67+IL2RA+	C21orf58
KIF14	7.15907e-120	0.539331	0.595	0.177	1.49403e-115	MKI67+IL2RA+	KIF14
CKAP2L	1.39666e-119	0.428722	0.581	0.167	2.91469e-115	MKI67+IL2RA+	CKAP2L
TROAP	1.53e-119	0.330065	0.57	0.169	3.19296e-115	MKI67+IL2RA+	TROAP
HIST1H2AH	4.82476e-119	0.719876	0.628	0.202	1.00688e-114	MKI67+IL2RA+	HIST1H2AH
MCM10	7.60843e-119	0.431081	0.583	0.17	1.5878e-114	MKI67+IL2RA+	MCM10
JPT1	7.87945e-119	0.609117	0.987	0.86	1.64436e-114	MKI67+IL2RA+	JPT1
SKA1	1.70971e-118	0.29582	0.514	0.128	3.56799e-114	MKI67+IL2RA+	SKA1
RAN	3.02536e-118	0.439964	0.998	0.969	6.31361e-114	MKI67+IL2RA+	RAN
RFC4	2.44118e-117	0.432705	0.769	0.35	5.09449e-113	MKI67+IL2RA+	RFC4
ARHGAP11A	3.70789e-117	0.492805	0.693	0.262	7.73799e-113	MKI67+IL2RA+	ARHGAP11A
SPDL1	2.05034e-116	0.391822	0.68	0.265	4.27885e-112	MKI67+IL2RA+	SPDL1
VRK1	1.26698e-115	0.454758	0.846	0.455	2.64406e-111	MKI67+IL2RA+	VRK1
TTK	4.32845e-115	0.373119	0.586	0.185	9.03305e-111	MKI67+IL2RA+	TTK
ECT2	1.85611e-114	0.411	0.652	0.238	3.87351e-110	MKI67+IL2RA+	ECT2
MCM7	2.94399e-114	0.586826	0.814	0.404	6.14382e-110	MKI67+IL2RA+	MCM7
RAD21	2.96691e-114	0.616816	0.985	0.827	6.19165e-110	MKI67+IL2RA+	RAD21
TACC3	7.07361e-114	0.540777	0.809	0.389	1.47619e-109	MKI67+IL2RA+	TACC3
CEP78	1.2826e-113	0.305323	0.684	0.287	2.67665e-109	MKI67+IL2RA+	CEP78
STIL	1.65696e-113	0.293973	0.53	0.152	3.45791e-109	MKI67+IL2RA+	STIL
CENPA	2.31106e-113	0.524363	0.592	0.178	4.82295e-109	MKI67+IL2RA+	CENPA
CDCA3	2.81524e-113	0.377776	0.578	0.175	5.87513e-109	MKI67+IL2RA+	CDCA3
CENPK	1.31824e-112	0.386351	0.873	0.485	2.75103e-108	MKI67+IL2RA+	CENPK
HIST1H3G	3.3552e-112	0.760195	0.6	0.183	7.00197e-108	MKI67+IL2RA+	HIST1H3G
KIF20B	1.95712e-111	0.713188	0.863	0.489	4.08431e-107	MKI67+IL2RA+	KIF20B
BUB1B	1.96604e-111	0.452593	0.667	0.243	4.10292e-107	MKI67+IL2RA+	BUB1B
FBXO5	2.02055e-111	0.625967	0.688	0.264	4.21669e-107	MKI67+IL2RA+	FBXO5
LRR1	2.055e-111	0.335352	0.721	0.332	4.28858e-107	MKI67+IL2RA+	LRR1
PA2G4	4.43945e-111	0.386013	0.983	0.91	9.26468e-107	MKI67+IL2RA+	PA2G4
HIST1H3B	7.1942e-111	0.746395	0.616	0.195	1.50136e-106	MKI67+IL2RA+	HIST1H3B
MIS18A	1.13291e-110	0.296819	0.657	0.259	2.36428e-106	MKI67+IL2RA+	MIS18A
HNRNPAB	1.29746e-110	0.626976	0.97	0.817	2.70767e-106	MKI67+IL2RA+	HNRNPAB
NUCKS1	1.72003e-110	0.521234	0.997	0.909	3.58954e-106	MKI67+IL2RA+	NUCKS1
TMEM106C	2.3926e-110	0.436416	0.779	0.368	4.99311e-106	MKI67+IL2RA+	TMEM106C
XRCC5	7.73425e-110	0.417433	0.996	0.959	1.61406e-105	MKI67+IL2RA+	XRCC5
H2AFX	1.45572e-109	0.539523	0.791	0.378	3.03793e-105	MKI67+IL2RA+	H2AFX
SNRPB	1.72998e-109	0.405641	0.992	0.937	3.61029e-105	MKI67+IL2RA+	SNRPB
SKA3	2.82402e-109	0.275659	0.541	0.158	5.89344e-105	MKI67+IL2RA+	SKA3
LBR	1.39514e-108	0.55063	0.972	0.762	2.91153e-104	MKI67+IL2RA+	LBR
KPNA2	6.00353e-108	0.714063	0.798	0.439	1.25288e-103	MKI67+IL2RA+	KPNA2
SPAG5	1.43948e-106	0.267257	0.513	0.149	3.00405e-102	MKI67+IL2RA+	SPAG5
SNRPG	1.45814e-106	0.35007	0.996	0.956	3.043e-102	MKI67+IL2RA+	SNRPG
HIST1H4C	7.56941e-106	1.24905	0.986	0.866	1.57966e-101	MKI67+IL2RA+	HIST1H4C
HJURP	1.86125e-105	0.497223	0.567	0.172	3.88425e-101	MKI67+IL2RA+	HJURP
PCNA	1.2944e-104	0.763158	0.858	0.504	2.70129e-100	MKI67+IL2RA+	PCNA
KIF22	1.66372e-104	0.364822	0.743	0.338	3.47201e-100	MKI67+IL2RA+	KIF22
CCDC34	3.14864e-104	0.347051	0.714	0.308	6.5709e-100	MKI67+IL2RA+	CCDC34
TUBA1C	4.06838e-104	0.405404	0.814	0.554	8.4903e-100	MKI67+IL2RA+	TUBA1C
TCF19	1.25706e-103	0.253482	0.511	0.151	2.62335e-99	MKI67+IL2RA+	TCF19
E2F8	2.70971e-103	0.333978	0.506	0.137	5.65488e-99	MKI67+IL2RA+	E2F8
RPL39L	3.08889e-103	0.290218	0.638	0.25	6.44621e-99	MKI67+IL2RA+	RPL39L
RACGAP1	9.69753e-103	0.377255	0.605	0.211	2.02378e-98	MKI67+IL2RA+	RACGAP1
CDC25B	2.08948e-102	0.567672	0.709	0.302	4.36053e-98	MKI67+IL2RA+	CDC25B
DSCC1	2.71522e-102	0.286002	0.522	0.152	5.6664e-98	MKI67+IL2RA+	DSCC1
FANCD2	2.85943e-102	0.265073	0.58	0.204	5.96735e-98	MKI67+IL2RA+	FANCD2
HIST1H2AG	7.04783e-102	0.703827	0.722	0.305	1.47081e-97	MKI67+IL2RA+	HIST1H2AG
RFC3	1.08266e-101	0.291436	0.635	0.251	2.25941e-97	MKI67+IL2RA+	RFC3
MCM4	2.33295e-101	0.535431	0.792	0.395	4.86863e-97	MKI67+IL2RA+	MCM4
MELK	2.73181e-101	0.298285	0.543	0.16	5.70101e-97	MKI67+IL2RA+	MELK
TFDP1	2.74476e-101	0.401075	0.84	0.471	5.72805e-97	MKI67+IL2RA+	TFDP1
USP1	3.7493e-101	0.484054	0.917	0.629	7.82441e-97	MKI67+IL2RA+	USP1
CKS2	1.15314e-100	0.763254	0.876	0.545	2.40649e-96	MKI67+IL2RA+	CKS2
HIST1H2AL	3.74007e-100	0.825788	0.62	0.213	7.80516e-96	MKI67+IL2RA+	HIST1H2AL
SASS6	1.7983e-99	0.259135	0.658	0.284	3.75288e-95	MKI67+IL2RA+	SASS6
KIF18A	2.72693e-98	0.320366	0.522	0.167	5.69083e-94	MKI67+IL2RA+	KIF18A
PTGES3	4.74297e-98	0.287359	0.997	0.968	9.89811e-94	MKI67+IL2RA+	PTGES3
IFI27L1	6.59553e-98	0.255822	0.684	0.301	1.37642e-93	MKI67+IL2RA+	IFI27L1
HSP90AA1	1.47351e-97	0.319984	1	0.997	3.07507e-93	MKI67+IL2RA+	HSP90AA1
WDR76	3.0145e-97	0.346167	0.671	0.289	6.29096e-93	MKI67+IL2RA+	WDR76
H2AFV	3.46553e-97	0.539587	0.997	0.903	7.23222e-93	MKI67+IL2RA+	H2AFV
SAC3D1	5.14857e-97	0.307829	0.666	0.278	1.07445e-92	MKI67+IL2RA+	SAC3D1
DBF4	6.78623e-97	0.459211	0.885	0.558	1.41622e-92	MKI67+IL2RA+	DBF4
CIT	7.61318e-97	0.256285	0.491	0.147	1.58879e-92	MKI67+IL2RA+	CIT
SSRP1	3.06039e-96	0.456948	0.903	0.626	6.38672e-92	MKI67+IL2RA+	SSRP1
PARPBP	5.30451e-96	0.277052	0.57	0.195	1.107e-91	MKI67+IL2RA+	PARPBP
SMC1A	6.76773e-96	0.54395	0.937	0.684	1.41236e-91	MKI67+IL2RA+	SMC1A
SNRPD1	8.06401e-96	0.429015	0.989	0.917	1.68288e-91	MKI67+IL2RA+	SNRPD1
SLC25A5	4.95564e-95	0.439926	0.994	0.905	1.03419e-90	MKI67+IL2RA+	SLC25A5
DEPDC1B	5.23158e-95	0.255473	0.511	0.16	1.09178e-90	MKI67+IL2RA+	DEPDC1B
CHCHD2	1.48854e-94	0.269171	1	0.99	3.10644e-90	MKI67+IL2RA+	CHCHD2
KNSTRN	1.76284e-94	0.330284	0.543	0.186	3.67888e-90	MKI67+IL2RA+	KNSTRN
MCM5	2.41977e-94	0.466704	0.774	0.375	5.04982e-90	MKI67+IL2RA+	MCM5
NASP	4.33812e-94	0.540767	0.979	0.838	9.05323e-90	MKI67+IL2RA+	NASP
CENPJ	6.96924e-94	0.288598	0.559	0.191	1.45441e-89	MKI67+IL2RA+	CENPJ
SKA2	7.19702e-94	0.432288	0.913	0.577	1.50195e-89	MKI67+IL2RA+	SKA2
PLK1	6.22594e-93	0.4899	0.52	0.157	1.29929e-88	MKI67+IL2RA+	PLK1
TOPBP1	1.13574e-92	0.37479	0.831	0.482	2.37017e-88	MKI67+IL2RA+	TOPBP1
GINS2	7.84071e-92	0.483798	0.695	0.299	1.63628e-87	MKI67+IL2RA+	GINS2
TXN	3.89957e-91	0.294646	0.998	0.969	8.13802e-87	MKI67+IL2RA+	TXN
CCNF	6.73137e-91	0.34515	0.522	0.161	1.40477e-86	MKI67+IL2RA+	CCNF
DEPDC1	1.3602e-90	0.35274	0.452	0.121	2.8386e-86	MKI67+IL2RA+	DEPDC1
NSD2	1.76749e-90	0.384058	0.781	0.394	3.68857e-86	MKI67+IL2RA+	NSD2
EBP	9.27103e-90	0.32459	0.852	0.558	1.93477e-85	MKI67+IL2RA+	EBP
CDK5RAP2	9.31842e-90	0.264039	0.711	0.356	1.94466e-85	MKI67+IL2RA+	CDK5RAP2
CHAF1A	1.19829e-89	0.322357	0.641	0.265	2.50071e-85	MKI67+IL2RA+	CHAF1A
TTF2	1.64725e-89	0.458479	0.8	0.429	3.43765e-85	MKI67+IL2RA+	TTF2
RAD51C	2.65536e-89	0.314093	0.775	0.408	5.54147e-85	MKI67+IL2RA+	RAD51C
CEP152	2.92962e-89	0.271835	0.635	0.274	6.11382e-85	MKI67+IL2RA+	CEP152
DTL	3.36891e-89	0.334841	0.554	0.193	7.03059e-85	MKI67+IL2RA+	DTL
PRIM1	3.4055e-89	0.301405	0.717	0.35	7.10694e-85	MKI67+IL2RA+	PRIM1
LSM3	8.24643e-89	0.364001	0.976	0.821	1.72095e-84	MKI67+IL2RA+	LSM3
CDCA7	1.11017e-88	0.376763	0.718	0.314	2.31682e-84	MKI67+IL2RA+	CDCA7
ANLN	6.84642e-88	0.304157	0.48	0.142	1.42878e-83	MKI67+IL2RA+	ANLN
HNRNPR	2.01371e-87	0.396996	0.992	0.91	4.20242e-83	MKI67+IL2RA+	HNRNPR
FAM111B	5.78437e-87	0.494145	0.53	0.17	1.20714e-82	MKI67+IL2RA+	FAM111B
PARP1	1.3518e-86	0.505855	0.985	0.862	2.82108e-82	MKI67+IL2RA+	PARP1
CDC6	4.52161e-86	0.291467	0.507	0.174	9.43615e-82	MKI67+IL2RA+	CDC6
ANXA2	5.17048e-86	0.284302	0.947	0.768	1.07903e-81	MKI67+IL2RA+	ANXA2
EXOSC8	5.63488e-86	0.306016	0.862	0.568	1.17594e-81	MKI67+IL2RA+	EXOSC8
EIF3A	6.58503e-86	0.453783	0.993	0.924	1.37423e-81	MKI67+IL2RA+	EIF3A
ITGB1BP1	8.86965e-86	0.308305	0.894	0.617	1.85101e-81	MKI67+IL2RA+	ITGB1BP1
RBBP8	2.26595e-85	0.345565	0.679	0.311	4.72881e-81	MKI67+IL2RA+	RBBP8
CCDC18	4.03728e-85	0.304634	0.625	0.259	8.4254e-81	MKI67+IL2RA+	CCDC18
CDC45	6.17839e-85	0.275939	0.494	0.149	1.28937e-80	MKI67+IL2RA+	CDC45
MZT1	7.68443e-85	0.259718	0.801	0.481	1.60366e-80	MKI67+IL2RA+	MZT1
RPA3	1.63141e-84	0.447999	0.978	0.809	3.40459e-80	MKI67+IL2RA+	RPA3
INCENP	3.11189e-84	0.307919	0.51	0.169	6.4942e-80	MKI67+IL2RA+	INCENP
ALYREF	1.22125e-83	0.345609	0.859	0.552	2.54863e-79	MKI67+IL2RA+	ALYREF
FAM111A	2.61828e-83	0.436667	0.805	0.437	5.46409e-79	MKI67+IL2RA+	FAM111A
ANAPC15	9.75061e-83	0.308343	0.881	0.554	2.03485e-78	MKI67+IL2RA+	ANAPC15
SIVA1	1.34941e-82	0.498819	0.954	0.776	2.81607e-78	MKI67+IL2RA+	SIVA1
NEIL3	1.49647e-82	0.269916	0.482	0.147	3.12299e-78	MKI67+IL2RA+	NEIL3
SAE1	4.69238e-82	0.342539	0.795	0.435	9.79253e-78	MKI67+IL2RA+	SAE1
HSPA8	1.22533e-81	0.357204	0.999	0.979	2.55714e-77	MKI67+IL2RA+	HSPA8
UHRF1	1.67235e-81	0.273128	0.519	0.179	3.49002e-77	MKI67+IL2RA+	UHRF1
SMC6	3.10623e-81	0.259735	0.736	0.387	6.4824e-77	MKI67+IL2RA+	SMC6
MXD3	3.54661e-81	0.29633	0.498	0.171	7.40143e-77	MKI67+IL2RA+	MXD3
HIST1H2BH	3.61353e-81	0.437101	0.577	0.209	7.54108e-77	MKI67+IL2RA+	HIST1H2BH
BARD1	1.23246e-80	0.323117	0.736	0.361	2.57201e-76	MKI67+IL2RA+	BARD1
VDAC3	1.33832e-80	0.393463	0.967	0.774	2.79294e-76	MKI67+IL2RA+	VDAC3
BRI3BP	5.6269e-80	0.266283	0.63	0.288	1.17428e-75	MKI67+IL2RA+	BRI3BP
HIST1H3F	6.89144e-80	0.362176	0.479	0.149	1.43818e-75	MKI67+IL2RA+	HIST1H3F
TCP1	7.9524e-80	0.258802	0.916	0.724	1.65959e-75	MKI67+IL2RA+	TCP1
RFC2	1.14472e-79	0.301927	0.675	0.331	2.38892e-75	MKI67+IL2RA+	RFC2
HIST1H2AJ	1.29001e-79	0.329607	0.468	0.142	2.69211e-75	MKI67+IL2RA+	HIST1H2AJ
ANXA5	4.87077e-79	0.462541	0.982	0.798	1.01648e-74	MKI67+IL2RA+	ANXA5
LSM5	5.51897e-79	0.35808	0.971	0.805	1.15175e-74	MKI67+IL2RA+	LSM5
HDGF	8.6511e-79	0.405242	0.936	0.683	1.8054e-74	MKI67+IL2RA+	HDGF
PRKDC	1.26037e-78	0.500636	0.965	0.817	2.63026e-74	MKI67+IL2RA+	PRKDC
SNRNP25	2.98279e-78	0.347367	0.811	0.47	6.22478e-74	MKI67+IL2RA+	SNRNP25
YEATS4	4.72156e-78	0.294982	0.825	0.494	9.85342e-74	MKI67+IL2RA+	YEATS4
HELLS	1.34503e-77	0.524703	0.882	0.522	2.80694e-73	MKI67+IL2RA+	HELLS
MCM3	2.69995e-77	0.556517	0.826	0.487	5.63453e-73	MKI67+IL2RA+	MCM3
NEK2	7.17362e-77	0.284015	0.457	0.137	1.49706e-72	MKI67+IL2RA+	NEK2
CSE1L	7.30133e-77	0.251328	0.667	0.336	1.52371e-72	MKI67+IL2RA+	CSE1L
POLD3	9.54233e-77	0.348064	0.725	0.366	1.99139e-72	MKI67+IL2RA+	POLD3
H2AFY	1.08252e-76	0.43032	0.961	0.774	2.25912e-72	MKI67+IL2RA+	H2AFY
PSMG1	1.87756e-76	0.272951	0.74	0.414	3.91827e-72	MKI67+IL2RA+	PSMG1
CBX5	3.7374e-76	0.499188	0.962	0.717	7.79958e-72	MKI67+IL2RA+	CBX5
LDHA	6.37754e-76	0.300545	0.999	0.98	1.33093e-71	MKI67+IL2RA+	LDHA
MCM2	7.12757e-76	0.295581	0.583	0.237	1.48745e-71	MKI67+IL2RA+	MCM2
DEK	2.09914e-75	0.481372	0.995	0.943	4.3807e-71	MKI67+IL2RA+	DEK
CCT5	2.63881e-75	0.278207	0.963	0.849	5.50693e-71	MKI67+IL2RA+	CCT5
HSPD1	3.27694e-75	0.490582	0.986	0.925	6.83864e-71	MKI67+IL2RA+	HSPD1
HINT2	1.3175e-74	0.265021	0.885	0.554	2.7495e-70	MKI67+IL2RA+	HINT2
HNRNPF	1.03462e-73	0.356435	0.984	0.901	2.15915e-69	MKI67+IL2RA+	HNRNPF
CARHSP1	2.14059e-73	0.455331	0.963	0.68	4.46719e-69	MKI67+IL2RA+	CARHSP1
HMGA1	2.28976e-73	0.426611	0.865	0.577	4.7785e-69	MKI67+IL2RA+	HMGA1
HAUS1	7.21773e-73	0.297094	0.853	0.528	1.50627e-68	MKI67+IL2RA+	HAUS1
CKAP5	7.93884e-73	0.381261	0.734	0.399	1.65676e-68	MKI67+IL2RA+	CKAP5
YWHAH	2.12207e-72	0.363727	0.967	0.8	4.42854e-68	MKI67+IL2RA+	YWHAH
PCNT	4.02031e-72	0.292946	0.691	0.342	8.38999e-68	MKI67+IL2RA+	PCNT
KPNB1	1.12728e-71	0.397873	0.963	0.834	2.35252e-67	MKI67+IL2RA+	KPNB1
RBM17	3.79205e-71	0.314043	0.97	0.82	7.91362e-67	MKI67+IL2RA+	RBM17
DNMT1	4.2346e-71	0.469496	0.936	0.704	8.83719e-67	MKI67+IL2RA+	DNMT1
NUDT21	6.92798e-71	0.274551	0.925	0.657	1.4458e-66	MKI67+IL2RA+	NUDT21
CTNNAL1	1.01487e-70	0.258847	0.553	0.222	2.11793e-66	MKI67+IL2RA+	CTNNAL1
BLM	1.2728e-70	0.262419	0.685	0.357	2.65621e-66	MKI67+IL2RA+	BLM
PMVK	1.30711e-70	0.261299	0.864	0.585	2.7278e-66	MKI67+IL2RA+	PMVK
TPGS2	1.52206e-70	0.256216	0.863	0.553	3.17639e-66	MKI67+IL2RA+	TPGS2
MRPL51	2.91305e-70	0.365046	0.993	0.921	6.07924e-66	MKI67+IL2RA+	MRPL51
SRSF3	3.29036e-70	0.306552	0.995	0.967	6.86664e-66	MKI67+IL2RA+	SRSF3
HIST1H2AK	7.9221e-70	0.343044	0.459	0.15	1.65326e-65	MKI67+IL2RA+	HIST1H2AK
MTHFD1	1.85936e-69	0.331207	0.719	0.378	3.8803e-65	MKI67+IL2RA+	MTHFD1
EZH2	3.03165e-69	0.417825	0.846	0.521	6.32675e-65	MKI67+IL2RA+	EZH2
XRCC6	3.25417e-69	0.31492	0.979	0.859	6.79113e-65	MKI67+IL2RA+	XRCC6
HIST1H2BC	3.71769e-69	0.402163	0.61	0.265	7.75845e-65	MKI67+IL2RA+	HIST1H2BC
HAT1	4.47716e-69	0.253436	0.785	0.482	9.34338e-65	MKI67+IL2RA+	HAT1
CBX3	6.12734e-69	0.349705	0.995	0.939	1.27871e-64	MKI67+IL2RA+	CBX3
RECQL	2.05565e-68	0.291765	0.927	0.684	4.28994e-64	MKI67+IL2RA+	RECQL
KLF2	5.35494e-67	0.699479	0.605	0.342	1.11752e-62	MKI67+IL2RA+	KLF2
SMC3	5.86534e-67	0.464658	0.966	0.808	1.22404e-62	MKI67+IL2RA+	SMC3
NUDC	1.46132e-66	0.301222	0.954	0.803	3.04962e-62	MKI67+IL2RA+	NUDC
SLC9A3R1	2.41343e-66	0.366163	0.9	0.632	5.03658e-62	MKI67+IL2RA+	SLC9A3R1
CKAP2	6.8073e-66	0.503643	0.823	0.503	1.42061e-61	MKI67+IL2RA+	CKAP2
SUPT16H	9.8197e-66	0.417633	0.97	0.817	2.04927e-61	MKI67+IL2RA+	SUPT16H
CD59	1.31918e-65	0.2961	0.75	0.46	2.753e-61	MKI67+IL2RA+	CD59
IGHM	1.83461e-65	0.428008	0.515	0.215	3.82865e-61	MKI67+IL2RA+	IGHM
RABL6	1.05428e-64	0.259587	0.829	0.533	2.20017e-60	MKI67+IL2RA+	RABL6
HIST2H2BF	1.25155e-64	0.304938	0.428	0.141	2.61185e-60	MKI67+IL2RA+	HIST2H2BF
UQCC2	3.04796e-64	0.30477	0.87	0.612	6.36078e-60	MKI67+IL2RA+	UQCC2
SPTBN1	6.08494e-64	0.405007	0.849	0.532	1.26987e-59	MKI67+IL2RA+	SPTBN1
NAA38	1.19597e-63	0.308147	0.941	0.7	2.49587e-59	MKI67+IL2RA+	NAA38
HIST1H2BF	1.5609e-63	0.393036	0.487	0.173	3.25744e-59	MKI67+IL2RA+	HIST1H2BF
FAM126A	8.43551e-63	0.262203	0.705	0.38	1.76041e-58	MKI67+IL2RA+	FAM126A
S1PR1	2.87765e-62	0.256095	0.719	0.416	6.00537e-58	MKI67+IL2RA+	S1PR1
MCM6	3.90559e-62	0.451879	0.792	0.467	8.15057e-58	MKI67+IL2RA+	MCM6
XPO1	4.12956e-62	0.328499	0.93	0.715	8.61797e-58	MKI67+IL2RA+	XPO1
NOP56	8.01601e-62	0.313221	0.883	0.657	1.67286e-57	MKI67+IL2RA+	NOP56
MSH2	1.05809e-61	0.280246	0.729	0.412	2.20813e-57	MKI67+IL2RA+	MSH2
TPM4	2.21743e-61	0.364691	0.993	0.917	4.62755e-57	MKI67+IL2RA+	TPM4
CDK4	5.32422e-61	0.25335	0.72	0.431	1.11111e-56	MKI67+IL2RA+	CDK4
CNTRL	9.3907e-61	0.330439	0.904	0.631	1.95974e-56	MKI67+IL2RA+	CNTRL
HIST1H4D	1.12443e-60	0.267567	0.417	0.133	2.34657e-56	MKI67+IL2RA+	HIST1H4D
LYAR	1.65351e-60	0.319598	0.784	0.504	3.4507e-56	MKI67+IL2RA+	LYAR
RNASEH2B	1.88638e-60	0.294566	0.937	0.697	3.93668e-56	MKI67+IL2RA+	RNASEH2B
GLRX5	2.08199e-60	0.280841	0.931	0.716	4.34491e-56	MKI67+IL2RA+	GLRX5
HSPB11	1.6627e-59	0.294802	0.922	0.676	3.46989e-55	MKI67+IL2RA+	HSPB11
MRPL37	5.70703e-59	0.254281	0.763	0.452	1.191e-54	MKI67+IL2RA+	MRPL37
OXCT1	3.10895e-58	0.280633	0.848	0.557	6.48807e-54	MKI67+IL2RA+	OXCT1
HIST1H1D	8.29234e-58	1.0161	0.927	0.742	1.73053e-53	MKI67+IL2RA+	HIST1H1D
MYO1G	3.18895e-57	0.34233	0.865	0.602	6.65501e-53	MKI67+IL2RA+	MYO1G
PRDX3	4.1505e-57	0.350889	0.931	0.711	8.66168e-53	MKI67+IL2RA+	PRDX3
CTCF	6.68788e-57	0.288898	0.918	0.676	1.39569e-52	MKI67+IL2RA+	CTCF
HIST1H4H	1.30942e-56	0.336945	0.485	0.188	2.73264e-52	MKI67+IL2RA+	HIST1H4H
TALDO1	2.26992e-56	0.338283	0.982	0.855	4.7371e-52	MKI67+IL2RA+	TALDO1
PIF1	2.3803e-56	0.300209	0.377	0.115	4.96745e-52	MKI67+IL2RA+	PIF1
CACYBP	2.64771e-56	0.396733	0.981	0.87	5.52551e-52	MKI67+IL2RA+	CACYBP
GTF3A	1.36532e-55	0.299295	0.986	0.906	2.84928e-51	MKI67+IL2RA+	GTF3A
PGP	4.98486e-55	0.30796	0.857	0.598	1.04029e-50	MKI67+IL2RA+	PGP
TMEM160	7.21517e-55	0.312276	0.962	0.793	1.50573e-50	MKI67+IL2RA+	TMEM160
COX8A	7.48397e-55	0.279182	0.998	0.964	1.56183e-50	MKI67+IL2RA+	COX8A
ZDHHC12	2.64257e-54	0.268194	0.849	0.568	5.51477e-50	MKI67+IL2RA+	ZDHHC12
SRSF7	3.48325e-54	0.325574	0.985	0.908	7.26919e-50	MKI67+IL2RA+	SRSF7
SRSF2	4.07847e-54	0.328909	0.969	0.87	8.51135e-50	MKI67+IL2RA+	SRSF2
BUB3	1.14624e-53	0.3466	0.957	0.812	2.3921e-49	MKI67+IL2RA+	BUB3
CCNE2	1.58402e-53	0.264293	0.392	0.132	3.30569e-49	MKI67+IL2RA+	CCNE2
GNAI2	1.86499e-53	0.4087	0.993	0.921	3.89206e-49	MKI67+IL2RA+	GNAI2
BAZ1B	2.56418e-53	0.343972	0.919	0.689	5.35119e-49	MKI67+IL2RA+	BAZ1B
SNRPE	2.58306e-53	0.271001	0.973	0.875	5.39058e-49	MKI67+IL2RA+	SNRPE
RNASEH2C	3.19152e-53	0.251775	0.96	0.785	6.66038e-49	MKI67+IL2RA+	RNASEH2C
GMPS	3.7429e-53	0.271488	0.84	0.569	7.81105e-49	MKI67+IL2RA+	GMPS
HIST1H1A	7.65699e-53	0.475374	0.445	0.159	1.59794e-48	MKI67+IL2RA+	HIST1H1A
GGCT	1.78908e-52	0.254278	0.827	0.545	3.73363e-48	MKI67+IL2RA+	GGCT
RANBP1	3.9416e-52	0.389679	0.968	0.871	8.22572e-48	MKI67+IL2RA+	RANBP1
SLBP	4.1326e-52	0.397078	0.806	0.544	8.62433e-48	MKI67+IL2RA+	SLBP
ERH	2.10813e-51	0.255738	0.984	0.888	4.39945e-47	MKI67+IL2RA+	ERH
RASGRP2	2.35645e-51	0.29905	0.557	0.27	4.91767e-47	MKI67+IL2RA+	RASGRP2
SUB1	2.50991e-51	0.290406	0.998	0.993	5.23793e-47	MKI67+IL2RA+	SUB1
NAP1L1	3.38229e-51	0.282129	0.999	0.982	7.0585e-47	MKI67+IL2RA+	NAP1L1
NME1	4.35727e-51	0.295383	0.872	0.694	9.0932e-47	MKI67+IL2RA+	NME1
SET	5.86765e-51	0.326731	0.999	0.98	1.22452e-46	MKI67+IL2RA+	SET
MIS18BP1	3.19755e-50	0.362226	0.917	0.666	6.67297e-46	MKI67+IL2RA+	MIS18BP1
FABP5	3.34019e-50	0.315337	0.921	0.682	6.97065e-46	MKI67+IL2RA+	FABP5
TXNRD1	4.67347e-50	0.26708	0.903	0.679	9.75306e-46	MKI67+IL2RA+	TXNRD1
LSM2	7.31096e-49	0.281737	0.957	0.784	1.52573e-44	MKI67+IL2RA+	LSM2
YWHAQ	3.69823e-48	0.270901	0.977	0.854	7.71784e-44	MKI67+IL2RA+	YWHAQ
ZNF706	6.22265e-47	0.338822	0.984	0.876	1.29861e-42	MKI67+IL2RA+	ZNF706
MRPL27	1.54089e-46	0.28355	0.9	0.672	3.21568e-42	MKI67+IL2RA+	MRPL27
TPR	4.64329e-46	0.328486	0.992	0.927	9.69008e-42	MKI67+IL2RA+	TPR
COX5A	6.72696e-46	0.266703	0.993	0.934	1.40385e-41	MKI67+IL2RA+	COX5A
WDR1	6.85758e-46	0.25171	0.945	0.763	1.43111e-41	MKI67+IL2RA+	WDR1
UBALD2	7.94904e-46	0.338635	0.854	0.653	1.65889e-41	MKI67+IL2RA+	UBALD2
HIST1H1E	1.0495e-45	0.740121	0.885	0.719	2.19021e-41	MKI67+IL2RA+	HIST1H1E
SRSF10	1.18213e-45	0.280914	0.964	0.849	2.46699e-41	MKI67+IL2RA+	SRSF10
TAF15	1.40669e-45	0.251853	0.92	0.732	2.93563e-41	MKI67+IL2RA+	TAF15
PAICS	1.94692e-45	0.288249	0.804	0.579	4.06304e-41	MKI67+IL2RA+	PAICS
CNN2	3.21596e-45	0.323098	0.892	0.657	6.71139e-41	MKI67+IL2RA+	CNN2
MZT2B	1.08141e-44	0.31702	0.999	0.964	2.2568e-40	MKI67+IL2RA+	MZT2B
RBBP7	2.94515e-44	0.263478	0.887	0.659	6.14623e-40	MKI67+IL2RA+	RBBP7
NCL	1.26188e-43	0.283304	0.999	0.992	2.63342e-39	MKI67+IL2RA+	NCL
SERBP1	1.27952e-43	0.262718	0.998	0.98	2.67022e-39	MKI67+IL2RA+	SERBP1
SFPQ	1.29509e-43	0.281082	0.994	0.944	2.70273e-39	MKI67+IL2RA+	SFPQ
CALM2	3.25906e-43	0.298268	0.995	0.954	6.80134e-39	MKI67+IL2RA+	CALM2
HNRNPC	3.27886e-43	0.262916	0.997	0.972	6.84264e-39	MKI67+IL2RA+	HNRNPC
PPP1CA	4.77621e-43	0.266592	0.994	0.906	9.96746e-39	MKI67+IL2RA+	PPP1CA
PRDX2	1.14712e-42	0.303767	0.991	0.92	2.39393e-38	MKI67+IL2RA+	PRDX2
MSH6	1.7171e-42	0.322985	0.707	0.444	3.58341e-38	MKI67+IL2RA+	MSH6
S1PR4	3.36711e-42	0.359795	0.907	0.681	7.02681e-38	MKI67+IL2RA+	S1PR4
LDHB	1.36289e-41	0.292344	0.998	0.982	2.84422e-37	MKI67+IL2RA+	LDHB
PPM1G	7.23087e-41	0.298073	0.985	0.891	1.50901e-36	MKI67+IL2RA+	PPM1G
GALM	2.22786e-39	0.275836	0.829	0.569	4.64933e-35	MKI67+IL2RA+	GALM
AES	5.94625e-38	0.30788	0.991	0.912	1.24092e-33	MKI67+IL2RA+	AES
SUZ12	8.3482e-38	0.314578	0.944	0.768	1.74219e-33	MKI67+IL2RA+	SUZ12
ATP5F1A	3.50734e-37	0.269475	0.979	0.884	7.31946e-33	MKI67+IL2RA+	ATP5F1A
ARPC2	8.91616e-37	0.262108	1	0.996	1.86071e-32	MKI67+IL2RA+	ARPC2
ADD3	6.13321e-35	0.252914	0.835	0.607	1.27994e-30	MKI67+IL2RA+	ADD3
ARL6IP1	2.9961e-34	0.445469	0.881	0.689	6.25257e-30	MKI67+IL2RA+	ARL6IP1
HIST2H2AC	4.26089e-34	0.63968	0.84	0.671	8.89205e-30	MKI67+IL2RA+	HIST2H2AC
HIST1H1C	1.16621e-33	0.782683	0.921	0.745	2.43376e-29	MKI67+IL2RA+	HIST1H1C
HLA-DRB1	1.237e-32	0.274549	0.615	0.397	2.5815e-28	MKI67+IL2RA+	HLA-DRB1
IFI16	1.10677e-31	0.293461	0.994	0.932	2.30971e-27	MKI67+IL2RA+	IFI16
MZT2A	2.14162e-31	0.280161	0.994	0.888	4.46934e-27	MKI67+IL2RA+	MZT2A
CALM3	1.37207e-29	0.309082	0.998	0.904	2.86337e-25	MKI67+IL2RA+	CALM3
HLA-DRA	8.77828e-29	0.397075	0.642	0.443	1.83194e-24	MKI67+IL2RA+	HLA-DRA
ATP5MC3	3.58666e-27	0.253486	0.998	0.972	7.48501e-23	MKI67+IL2RA+	ATP5MC3
THRAP3	3.87397e-27	0.27814	0.983	0.882	8.08459e-23	MKI67+IL2RA+	THRAP3
ARPC5	8.79065e-27	0.302396	1	0.976	1.83452e-22	MKI67+IL2RA+	ARPC5
SELL	6.59481e-26	0.416844	0.869	0.641	1.37627e-21	MKI67+IL2RA+	SELL
COTL1	6.67086e-26	0.353317	0.994	0.927	1.39214e-21	MKI67+IL2RA+	COTL1
H3F3A	8.8404e-26	0.268188	1	0.998	1.8449e-21	MKI67+IL2RA+	H3F3A
HLA-DPA1	7.9029e-17	0.308181	0.681	0.491	1.64926e-12	MKI67+IL2RA+	HLA-DPA1
MYB	8.00858e-17	0.257013	0.667	0.428	1.67131e-12	MKI67+IL2RA+	MYB
ARHGDIB	4.31104e-16	0.279623	1	0.982	8.99671e-12	MKI67+IL2RA+	ARHGDIB
MKI671	9.43258e-93	0.707665	1	0.62	1.96849e-88	MKI67+IL2RA-	MKI67
STMN11	2.48265e-71	0.901517	0.982	0.778	5.18103e-67	MKI67+IL2RA-	STMN1
DEK1	2.53156e-56	0.569258	0.994	0.967	5.28311e-52	MKI67+IL2RA-	DEK
TCF71	1.27284e-55	0.664564	0.579	0.356	2.65628e-51	MKI67+IL2RA-	TCF7
HMGB21	1.25861e-52	0.846253	0.982	0.848	2.6266e-48	MKI67+IL2RA-	HMGB2
HMGN21	3.61321e-51	0.62805	0.994	0.953	7.54041e-47	MKI67+IL2RA-	HMGN2
HMGB11	5.46333e-50	0.568857	0.999	0.995	1.14014e-45	MKI67+IL2RA-	HMGB1
PSIP1	2.074e-46	0.507544	0.97	0.904	4.32823e-42	MKI67+IL2RA-	PSIP1
CENPF1	7.50309e-45	0.8705	0.914	0.616	1.56582e-40	MKI67+IL2RA-	CENPF
H2AFV1	2.40414e-44	0.481133	0.994	0.946	5.01719e-40	MKI67+IL2RA-	H2AFV
TOP2A1	7.05983e-44	0.855977	0.917	0.613	1.47332e-39	MKI67+IL2RA-	TOP2A
H2AFZ1	1.45195e-37	0.527377	0.994	0.951	3.03008e-33	MKI67+IL2RA-	H2AFZ
PCLAF1	1.01031e-34	0.521516	0.955	0.694	2.10842e-30	MKI67+IL2RA-	PCLAF
NUCKS11	5.35273e-34	0.445697	0.994	0.95	1.11706e-29	MKI67+IL2RA-	NUCKS1
PTMA1	1.81772e-33	0.318915	1	1	3.7934e-29	MKI67+IL2RA-	PTMA
TUBA1B1	6.76897e-33	0.471114	0.972	0.899	1.41262e-28	MKI67+IL2RA-	TUBA1B
TUBB1	1.6694e-31	0.486749	0.961	0.89	3.48388e-27	MKI67+IL2RA-	TUBB
NUCB2	1.84769e-31	0.593202	0.896	0.73	3.85595e-27	MKI67+IL2RA-	NUCB2
HP1BP3	3.46671e-31	0.441238	0.982	0.936	7.23468e-27	MKI67+IL2RA-	HP1BP3
LEF1	1.93256e-30	0.434109	0.777	0.598	4.03307e-26	MKI67+IL2RA-	LEF1
TMPO1	2.9725e-30	0.537756	0.969	0.897	6.20331e-26	MKI67+IL2RA-	TMPO
ARPC51	1.28444e-29	0.416556	0.996	0.988	2.68051e-25	MKI67+IL2RA-	ARPC5
IDH2	1.73956e-28	0.379126	0.877	0.742	3.63029e-24	MKI67+IL2RA-	IDH2
NUSAP11	2.11237e-28	0.695718	0.862	0.603	4.40832e-24	MKI67+IL2RA-	NUSAP1
TPX21	1.47064e-27	0.622283	0.832	0.572	3.06908e-23	MKI67+IL2RA-	TPX2
BIRC51	1.22807e-26	0.503994	0.8	0.526	2.56286e-22	MKI67+IL2RA-	BIRC5
HMMR1	2.20899e-26	0.593804	0.761	0.486	4.60994e-22	MKI67+IL2RA-	HMMR
MAD2L11	6.02873e-26	0.38205	0.841	0.61	1.25814e-21	MKI67+IL2RA-	MAD2L1
CALM31	1.63208e-25	0.408821	0.993	0.948	3.40599e-21	MKI67+IL2RA-	CALM3
C21orf581	4.94429e-25	0.368892	0.576	0.401	1.03182e-20	MKI67+IL2RA-	C21orf58
ASPM1	1.38572e-24	0.695847	0.794	0.512	2.89186e-20	MKI67+IL2RA-	ASPM
DLGAP51	1.80016e-24	0.539661	0.743	0.463	3.75675e-20	MKI67+IL2RA-	DLGAP5
NCAPD21	2.31999e-24	0.403596	0.8	0.574	4.84159e-20	MKI67+IL2RA-	NCAPD2
TMEM123	2.84303e-24	0.362824	0.954	0.925	5.93312e-20	MKI67+IL2RA-	TMEM123
ANP32E1	5.14404e-24	0.408846	0.987	0.949	1.07351e-19	MKI67+IL2RA-	ANP32E
TYMS1	2.55043e-23	0.484897	0.905	0.65	5.32249e-19	MKI67+IL2RA-	TYMS
CCNB21	3.82072e-23	0.544345	0.754	0.488	7.97346e-19	MKI67+IL2RA-	CCNB2
CENPE1	3.93458e-23	0.551576	0.783	0.51	8.21107e-19	MKI67+IL2RA-	CENPE
MXD31	1.90536e-22	0.397097	0.528	0.315	3.97629e-18	MKI67+IL2RA-	MXD3
PTTG11	4.52472e-22	0.581988	0.933	0.783	9.44265e-18	MKI67+IL2RA-	PTTG1
KNL11	6.8406e-22	0.491392	0.734	0.483	1.42757e-17	MKI67+IL2RA-	KNL1
SMC21	1.83491e-21	0.398887	0.912	0.719	3.82927e-17	MKI67+IL2RA-	SMC2
GTSE11	8.04981e-21	0.468393	0.708	0.448	1.67991e-16	MKI67+IL2RA-	GTSE1
FAM111A1	1.08168e-20	0.447661	0.794	0.607	2.25736e-16	MKI67+IL2RA-	FAM111A
HMGB31	1.15949e-20	0.419754	0.835	0.613	2.41974e-16	MKI67+IL2RA-	HMGB3
CDCA81	3.57166e-20	0.410187	0.693	0.443	7.45369e-16	MKI67+IL2RA-	CDCA8
ANP32B1	4.69908e-20	0.316774	0.999	0.977	9.8065e-16	MKI67+IL2RA-	ANP32B
KIF151	6.44974e-20	0.410134	0.681	0.438	1.346e-15	MKI67+IL2RA-	KIF15
CKS1B1	8.46113e-20	0.432642	0.826	0.651	1.76575e-15	MKI67+IL2RA-	CKS1B
H2AFX1	1.07722e-19	0.374825	0.783	0.567	2.24805e-15	MKI67+IL2RA-	H2AFX
CDKN31	1.24662e-19	0.431963	0.794	0.542	2.60158e-15	MKI67+IL2RA-	CDKN3
SMC41	1.25198e-19	0.486913	0.921	0.753	2.61276e-15	MKI67+IL2RA-	SMC4
NUF21	1.51117e-18	0.426847	0.74	0.495	3.15365e-14	MKI67+IL2RA-	NUF2
CBX51	1.78613e-18	0.403707	0.941	0.832	3.72747e-14	MKI67+IL2RA-	CBX5
KIF2C1	2.86945e-18	0.372605	0.641	0.408	5.98825e-14	MKI67+IL2RA-	KIF2C
UBE2C1	3.38833e-18	0.521108	0.674	0.434	7.07111e-14	MKI67+IL2RA-	UBE2C
KIF111	4.20031e-18	0.431698	0.764	0.521	8.76562e-14	MKI67+IL2RA-	KIF11
HIST1H1D1	6.24044e-18	0.70507	0.92	0.827	1.30232e-13	MKI67+IL2RA-	HIST1H1D
CARHSP11	7.28333e-18	0.391254	0.944	0.812	1.51996e-13	MKI67+IL2RA-	CARHSP1
H1FX	8.58849e-18	0.424614	0.927	0.811	1.79233e-13	MKI67+IL2RA-	H1FX
HIST1H4C1	1.25118e-17	0.802401	0.981	0.921	2.61109e-13	MKI67+IL2RA-	HIST1H4C
CENPU1	3.08741e-17	0.378927	0.773	0.567	6.44312e-13	MKI67+IL2RA-	CENPU
NUDT11	3.76187e-17	0.279849	0.93	0.807	7.85064e-13	MKI67+IL2RA-	NUDT1
TK11	4.65656e-17	0.424249	0.785	0.578	9.71777e-13	MKI67+IL2RA-	TK1
CDCA31	5.1574e-17	0.321292	0.562	0.362	1.0763e-12	MKI67+IL2RA-	CDCA3
MZT2B1	8.38616e-17	0.290622	0.996	0.98	1.75011e-12	MKI67+IL2RA-	MZT2B
BUB11	1.38368e-16	0.385971	0.668	0.448	2.8876e-12	MKI67+IL2RA-	BUB1
CCNA21	1.42908e-16	0.407402	0.703	0.472	2.98235e-12	MKI67+IL2RA-	CCNA2
CCNB11	2.05897e-16	0.525914	0.717	0.487	4.29687e-12	MKI67+IL2RA-	CCNB1
KIF221	2.18698e-16	0.30746	0.717	0.527	4.56401e-12	MKI67+IL2RA-	KIF22
HIST1H2AG1	4.29066e-16	0.56151	0.675	0.502	8.95418e-12	MKI67+IL2RA-	HIST1H2AG
MYBL21	5.0653e-16	0.308785	0.634	0.441	1.05708e-11	MKI67+IL2RA-	MYBL2
CENPM1	5.31952e-16	0.391167	0.818	0.626	1.11013e-11	MKI67+IL2RA-	CENPM
FYB1	6.18527e-16	0.395746	0.987	0.958	1.29081e-11	MKI67+IL2RA-	FYB1
CDC201	7.90197e-16	0.453018	0.589	0.392	1.64906e-11	MKI67+IL2RA-	CDC20
DEPDC1B1	7.96888e-16	0.255395	0.496	0.322	1.66303e-11	MKI67+IL2RA-	DEPDC1B
CALM21	1.38209e-15	0.260339	0.979	0.976	2.88428e-11	MKI67+IL2RA-	CALM2
TACC31	1.48046e-15	0.350496	0.779	0.586	3.08958e-11	MKI67+IL2RA-	TACC3
KIFC11	1.59822e-15	0.331175	0.623	0.414	3.33532e-11	MKI67+IL2RA-	KIFC1
CEP551	1.77149e-15	0.360516	0.767	0.527	3.69692e-11	MKI67+IL2RA-	CEP55
DIAPH31	1.83499e-15	0.289339	0.583	0.386	3.82945e-11	MKI67+IL2RA-	DIAPH3
HIST1H1E1	3.69148e-15	0.621844	0.893	0.793	7.70376e-11	MKI67+IL2RA-	HIST1H1E
RRM21	3.70547e-15	0.415527	0.76	0.519	7.73294e-11	MKI67+IL2RA-	RRM2
HIST1H2BH1	7.0102e-15	0.386819	0.57	0.378	1.46296e-10	MKI67+IL2RA-	HIST1H2BH
HIRIP31	8.62132e-15	0.281023	0.717	0.584	1.79918e-10	MKI67+IL2RA-	HIRIP3
HIST1H1C1	9.1009e-15	0.66205	0.918	0.826	1.89927e-10	MKI67+IL2RA-	HIST1H1C
HIST1H3B1	1.05825e-14	0.592595	0.602	0.389	2.20846e-10	MKI67+IL2RA-	HIST1H3B
GNG41	1.72182e-14	0.339512	0.335	0.164	3.59326e-10	MKI67+IL2RA-	GNG4
FANCI1	1.73398e-14	0.30759	0.748	0.542	3.61864e-10	MKI67+IL2RA-	FANCI
PHF191	2.46241e-14	0.272513	0.964	0.793	5.1388e-10	MKI67+IL2RA-	PHF19
CENPW1	2.47213e-14	0.265687	0.818	0.611	5.15909e-10	MKI67+IL2RA-	CENPW
CIT1	3.31242e-14	0.256868	0.461	0.308	6.9127e-10	MKI67+IL2RA-	CIT
SKA21	4.11973e-14	0.291039	0.896	0.733	8.59746e-10	MKI67+IL2RA-	SKA2
LMNB11	5.50548e-14	0.34458	0.917	0.758	1.14894e-09	MKI67+IL2RA-	LMNB1
RACGAP11	6.5884e-14	0.292798	0.588	0.393	1.37493e-09	MKI67+IL2RA-	RACGAP1
MT2A	9.38327e-14	0.446645	0.967	0.923	1.9582e-09	MKI67+IL2RA-	MT2A
ESCO21	1.15103e-13	0.353645	0.553	0.41	2.40207e-09	MKI67+IL2RA-	ESCO2
AURKB1	1.27225e-13	0.338743	0.636	0.434	2.65506e-09	MKI67+IL2RA-	AURKB
RAD51AP11	1.2815e-13	0.277052	0.604	0.433	2.67436e-09	MKI67+IL2RA-	RAD51AP1
ECT21	1.33458e-13	0.33777	0.622	0.431	2.78513e-09	MKI67+IL2RA-	ECT2
SAC3D11	1.56929e-13	0.278654	0.61	0.464	3.27495e-09	MKI67+IL2RA-	SAC3D1
KIF20B1	1.8973e-13	0.412542	0.834	0.664	3.95948e-09	MKI67+IL2RA-	KIF20B
GIMAP4	1.93308e-13	0.376702	0.861	0.784	4.03415e-09	MKI67+IL2RA-	GIMAP4
SGO21	2.18996e-13	0.347688	0.726	0.515	4.57022e-09	MKI67+IL2RA-	SGO2
PRR111	2.21132e-13	0.336439	0.602	0.407	4.6148e-09	MKI67+IL2RA-	PRR11
NCAPG1	2.29307e-13	0.372654	0.703	0.484	4.78541e-09	MKI67+IL2RA-	NCAPG
FGFR1	2.39619e-13	0.401372	0.669	0.458	5.0006e-09	MKI67+IL2RA-	FGFR1
SPC251	2.53251e-13	0.315341	0.585	0.41	5.28509e-09	MKI67+IL2RA-	SPC25
CDCA51	4.57681e-13	0.293879	0.574	0.423	9.55134e-09	MKI67+IL2RA-	CDCA5
HJURP1	6.83797e-13	0.311926	0.562	0.353	1.42702e-08	MKI67+IL2RA-	HJURP
AURKA1	7.63597e-13	0.303214	0.671	0.462	1.59355e-08	MKI67+IL2RA-	AURKA
CENPH1	9.22662e-13	0.255644	0.755	0.581	1.9255e-08	MKI67+IL2RA-	CENPH
HIST1H2AC	1.05029e-12	0.313007	0.629	0.464	2.19184e-08	MKI67+IL2RA-	HIST1H2AC
EZH21	1.11771e-12	0.284694	0.804	0.675	2.33255e-08	MKI67+IL2RA-	EZH2
HIST1H1B1	1.21066e-12	0.69425	0.752	0.552	2.52652e-08	MKI67+IL2RA-	HIST1H1B
CENPN1	1.50398e-12	0.254267	0.688	0.511	3.13865e-08	MKI67+IL2RA-	CENPN
SPDL11	1.73072e-12	0.281471	0.638	0.461	3.61185e-08	MKI67+IL2RA-	SPDL1
FAM111B1	1.81339e-12	0.411845	0.476	0.342	3.78437e-08	MKI67+IL2RA-	FAM111B
TUBB4B1	1.87079e-12	0.308688	0.859	0.79	3.90416e-08	MKI67+IL2RA-	TUBB4B
CEP57	2.25772e-12	0.287109	0.89	0.772	4.71164e-08	MKI67+IL2RA-	CEP57
ATAD21	2.38296e-12	0.418546	0.794	0.637	4.97301e-08	MKI67+IL2RA-	ATAD2
ASF1B1	2.96893e-12	0.251471	0.595	0.433	6.19585e-08	MKI67+IL2RA-	ASF1B
UBE2S1	3.54935e-12	0.323197	0.886	0.757	7.40714e-08	MKI67+IL2RA-	UBE2S
DUT1	3.84962e-12	0.363251	0.963	0.871	8.03378e-08	MKI67+IL2RA-	DUT
CKAP21	4.10011e-12	0.395367	0.797	0.653	8.55653e-08	MKI67+IL2RA-	CKAP2
MIS18BP11	6.5088e-12	0.359866	0.887	0.785	1.35832e-07	MKI67+IL2RA-	MIS18BP1
CDK11	6.93912e-12	0.397342	0.647	0.449	1.44812e-07	MKI67+IL2RA-	CDK1
HIST1H3F1	7.10558e-12	0.348554	0.455	0.304	1.48286e-07	MKI67+IL2RA-	HIST1H3F
AC084033.3	1.10547e-11	0.267582	0.672	0.531	2.30701e-07	MKI67+IL2RA-	AC084033.3
NCAPD31	1.20311e-11	0.273244	0.745	0.589	2.51077e-07	MKI67+IL2RA-	NCAPD3
TTK1	1.32184e-11	0.274084	0.545	0.374	2.75854e-07	MKI67+IL2RA-	TTK
CENPK1	1.71056e-11	0.279062	0.82	0.67	3.56976e-07	MKI67+IL2RA-	CENPK
HIST1H3G1	1.75194e-11	0.52277	0.567	0.379	3.65613e-07	MKI67+IL2RA-	HIST1H3G
CCDC341	2.53394e-11	0.278905	0.659	0.502	5.28808e-07	MKI67+IL2RA-	CCDC34
CKS21	3.06803e-11	0.372236	0.853	0.7	6.40267e-07	MKI67+IL2RA-	CKS2
NCAPH1	3.75551e-11	0.258521	0.608	0.435	7.83738e-07	MKI67+IL2RA-	NCAPH
NDC801	3.84067e-11	0.335879	0.674	0.473	8.01509e-07	MKI67+IL2RA-	NDC80
NEK21	4.69598e-11	0.252241	0.448	0.284	9.80004e-07	MKI67+IL2RA-	NEK2
CENPA1	4.77513e-11	0.340359	0.568	0.37	9.96521e-07	MKI67+IL2RA-	CENPA
ADI1	5.62449e-11	0.260048	0.855	0.731	1.17377e-06	MKI67+IL2RA-	ADI1
E2F81	6.31153e-11	0.277324	0.447	0.315	1.31715e-06	MKI67+IL2RA-	E2F8
CNTRL1	6.86622e-11	0.298642	0.88	0.759	1.43291e-06	MKI67+IL2RA-	CNTRL
HIST1H2AL1	8.39755e-11	0.568343	0.576	0.406	1.75249e-06	MKI67+IL2RA-	HIST1H2AL
CKAP51	1.03478e-10	0.296558	0.705	0.556	2.15948e-06	MKI67+IL2RA-	CKAP5
NCAPG21	1.4406e-10	0.277161	0.682	0.519	3.00639e-06	MKI67+IL2RA-	NCAPG2
HIST1H3H	1.47024e-10	0.275719	0.447	0.297	3.06825e-06	MKI67+IL2RA-	HIST1H3H
ARHGAP11A1	1.98195e-10	0.321494	0.644	0.466	4.13613e-06	MKI67+IL2RA-	ARHGAP11A
CDCA21	2.19335e-10	0.309809	0.599	0.402	4.5773e-06	MKI67+IL2RA-	CDCA2
GPX4	2.48661e-10	0.294041	0.973	0.941	5.18931e-06	MKI67+IL2RA-	GPX4
KIF231	2.53534e-10	0.337566	0.586	0.403	5.29101e-06	MKI67+IL2RA-	KIF23
BRCA21	3.12256e-10	0.286607	0.641	0.483	6.51648e-06	MKI67+IL2RA-	BRCA2
TOX2	3.34371e-10	0.26196	0.481	0.317	6.97799e-06	MKI67+IL2RA-	TOX2
LRRN3	3.63421e-10	0.368885	0.685	0.529	7.58423e-06	MKI67+IL2RA-	LRRN3
SMC1A1	4.05728e-10	0.313596	0.899	0.805	8.46714e-06	MKI67+IL2RA-	SMC1A
BRCA11	4.50494e-10	0.298127	0.728	0.555	9.40137e-06	MKI67+IL2RA-	BRCA1
KIF4A1	6.4925e-10	0.263361	0.57	0.384	1.35492e-05	MKI67+IL2RA-	KIF4A
SGO11	6.87019e-10	0.292942	0.639	0.465	1.43374e-05	MKI67+IL2RA-	SGO1
KIF141	8.72549e-10	0.351851	0.556	0.374	1.82092e-05	MKI67+IL2RA-	KIF14
RAD211	1.13814e-09	0.296164	0.964	0.902	2.37517e-05	MKI67+IL2RA-	RAD21
ZWINT1	2.12339e-09	0.270253	0.709	0.546	4.4313e-05	MKI67+IL2RA-	ZWINT
CDCA71	2.75584e-09	0.295987	0.647	0.51	5.75115e-05	MKI67+IL2RA-	CDCA7
HIST1H2BF1	3.39622e-09	0.297299	0.485	0.316	7.08757e-05	MKI67+IL2RA-	HIST1H2BF
IFI161	3.44744e-09	0.27572	0.987	0.962	7.19447e-05	MKI67+IL2RA-	IFI16
HIST1H2AH1	4.05004e-09	0.420041	0.564	0.407	8.45204e-05	MKI67+IL2RA-	HIST1H2AH
ITGAE	6.33381e-09	0.260789	0.866	0.758	0.00013218	MKI67+IL2RA-	ITGAE
ARL6IP11	7.06035e-09	0.41953	0.853	0.781	0.000147343	MKI67+IL2RA-	ARL6IP1
HIST2H2AC1	7.52569e-09	0.416349	0.834	0.749	0.000157054	MKI67+IL2RA-	HIST2H2AC
HIST1H2AJ1	1.35431e-08	0.264728	0.441	0.295	0.00028263	MKI67+IL2RA-	HIST1H2AJ
RRM11	1.49864e-08	0.255763	0.815	0.658	0.000312752	MKI67+IL2RA-	RRM1
SESN31	2.05521e-08	0.286406	0.636	0.487	0.000428902	MKI67+IL2RA-	SESN3
SPTBN11	2.5838e-08	0.316897	0.826	0.68	0.000539213	MKI67+IL2RA-	SPTBN1
PLK11	3.55045e-08	0.293101	0.496	0.326	0.000740943	MKI67+IL2RA-	PLK1
FBXO51	1.47285e-07	0.30349	0.636	0.466	0.00307368	MKI67+IL2RA-	FBXO5
GMFG	2.00278e-07	0.270511	1	0.983	0.00417961	MKI67+IL2RA-	GMFG
BUB1B1	1.42346e-06	0.252135	0.608	0.446	0.0297063	MKI67+IL2RA-	BUB1B
PCNA1	1.4666e-06	0.320525	0.766	0.68	0.0306064	MKI67+IL2RA-	PCNA
HELLS1	1.97881e-06	0.333752	0.832	0.694	0.0412959	MKI67+IL2RA-	HELLS

## Sheet: Tcyt_activation
	p_val	avg_log2FC	pct.1	pct.2	p_val_adj	cluster	gene
MALAT1	5.45988980825287e-318	1.65561	0.999	1	1.15760583714577e-313	MKI67-IL2RA-	MALAT1
RPS27	2.04707e-234	1.01167	1	1	4.3402e-230	MKI67-IL2RA-	RPS27
CDC40	4.06111e-194	0.293568	0.386	0.68	8.61037e-190	MKI67-IL2RA-	CDC40
B2M	7.20002e-182	0.76239	1	1	1.52655e-177	MKI67-IL2RA-	B2M
TRAPPC10	1.52824e-178	0.397114	0.469	0.706	3.24018e-174	MKI67-IL2RA-	TRAPPC10
EAPP	3.6859e-174	0.288491	0.439	0.718	7.81484e-170	MKI67-IL2RA-	EAPP
PURA	4.17421e-173	0.278887	0.422	0.699	8.85017e-169	MKI67-IL2RA-	PURA
MRFAP1	3.12847e-171	0.331069	0.45	0.725	6.63298e-167	MKI67-IL2RA-	MRFAP1
PET100	7.58403e-171	0.275492	0.479	0.769	1.60797e-166	MKI67-IL2RA-	PET100
MAPK1	8.85023e-169	0.348203	0.415	0.694	1.87643e-164	MKI67-IL2RA-	MAPK1
CMPK1	1.46844e-168	0.253304	0.402	0.688	3.11339e-164	MKI67-IL2RA-	CMPK1
VPS4B	9.11074e-168	0.276233	0.538	0.821	1.93166e-163	MKI67-IL2RA-	VPS4B
CCL5	5.3087e-165	1.05514	0.95	0.849	1.12555e-160	MKI67-IL2RA-	CCL5
KANSL1	1.34708e-164	0.328886	0.441	0.695	2.85607e-160	MKI67-IL2RA-	KANSL1
THUMPD3-AS1	1.86179e-164	0.332526	0.392	0.645	3.94736e-160	MKI67-IL2RA-	THUMPD3-AS1
BRD2	2.51327e-164	0.306084	0.466	0.739	5.32863e-160	MKI67-IL2RA-	BRD2
APMAP	3.50002e-164	0.654909	0.36	0.399	7.42075e-160	MKI67-IL2RA-	APMAP
OTUD6B-AS1	1.424e-162	0.35805	0.317	0.535	3.01916e-158	MKI67-IL2RA-	OTUD6B-AS1
CIR1	1.55788e-160	0.336895	0.472	0.757	3.30301e-156	MKI67-IL2RA-	CIR1
ARHGEF1	2.40801e-160	0.312515	0.502	0.772	5.10547e-156	MKI67-IL2RA-	ARHGEF1
CNOT4	4.71767e-160	0.255886	0.314	0.568	1.00024e-155	MKI67-IL2RA-	CNOT4
GZMM	4.86405e-160	1.1685	0.722	0.676	1.03128e-155	MKI67-IL2RA-	GZMM
SELENOW	6.63373e-159	0.367612	0.464	0.699	1.40648e-154	MKI67-IL2RA-	SELENOW
CCSER2	8.05434e-159	0.815476	0.654	0.796	1.70768e-154	MKI67-IL2RA-	CCSER2
CWF19L2	2.66453e-158	0.455662	0.394	0.567	5.64933e-154	MKI67-IL2RA-	CWF19L2
CCNL1	6.3556e-158	0.273471	0.491	0.782	1.34752e-153	MKI67-IL2RA-	CCNL1
CLK1	8.83225e-158	0.335158	0.368	0.587	1.87261e-153	MKI67-IL2RA-	CLK1
ASH1L	4.33665e-157	0.323878	0.438	0.689	9.19457e-153	MKI67-IL2RA-	ASH1L
ORMDL1	5.38086e-157	0.374453	0.59	0.839	1.14085e-152	MKI67-IL2RA-	ORMDL1
ISCU	1.11762e-156	0.351041	0.557	0.819	2.36958e-152	MKI67-IL2RA-	ISCU
ATG12	3.19519e-156	0.298623	0.379	0.639	6.77444e-152	MKI67-IL2RA-	ATG12
EIF4A2	4.35052e-156	0.492061	0.637	0.84	9.22397e-152	MKI67-IL2RA-	EIF4A2
CDC42SE1	5.55714e-156	0.25128	0.456	0.755	1.17823e-151	MKI67-IL2RA-	CDC42SE1
CTSS	1.43835e-154	0.364327	0.45	0.678	3.04959e-150	MKI67-IL2RA-	CTSS
CMC1	3.86765e-154	1.15021	0.583	0.661	8.20018e-150	MKI67-IL2RA-	CMC1
UBR2	5.08693e-154	0.278264	0.319	0.554	1.07853e-149	MKI67-IL2RA-	UBR2
KAT6A	2.2019e-153	0.396134	0.429	0.654	4.66846e-149	MKI67-IL2RA-	KAT6A
CCDC88C	2.44235e-153	0.301601	0.356	0.597	5.17827e-149	MKI67-IL2RA-	CCDC88C
MECP2	3.61433e-153	0.301038	0.309	0.538	7.6631e-149	MKI67-IL2RA-	MECP2
DAZAP2	4.66994e-153	0.326105	0.555	0.825	9.90121e-149	MKI67-IL2RA-	DAZAP2
CST7	7.22278e-153	1.26745	0.864	0.692	1.53137e-148	MKI67-IL2RA-	CST7
TES	8.10549e-153	0.273395	0.432	0.705	1.71853e-148	MKI67-IL2RA-	TES
NSMCE3	1.01276e-152	0.300907	0.274	0.476	2.14725e-148	MKI67-IL2RA-	NSMCE3
PRRC2B	5.81016e-152	0.263588	0.381	0.65	1.23187e-147	MKI67-IL2RA-	PRRC2B
CD46	1.0902e-151	0.344417	0.484	0.743	2.31144e-147	MKI67-IL2RA-	CD46
ELF2	3.57282e-151	0.260759	0.298	0.54	7.57509e-147	MKI67-IL2RA-	ELF2
RSBN1	3.69847e-151	0.290266	0.354	0.596	7.84149e-147	MKI67-IL2RA-	RSBN1
CCDC174	7.36253e-151	0.276344	0.281	0.513	1.561e-146	MKI67-IL2RA-	CCDC174
TMEM59	7.81347e-151	0.35731	0.628	0.865	1.65661e-146	MKI67-IL2RA-	TMEM59
VAMP2	2.13326e-149	0.634773	0.658	0.807	4.52295e-145	MKI67-IL2RA-	VAMP2
PRMT2	3.38914e-149	0.289375	0.543	0.845	7.18565e-145	MKI67-IL2RA-	PRMT2
RPL30	3.43142e-149	0.67748	1	0.999	7.27531e-145	MKI67-IL2RA-	RPL30
IRF3	8.51003e-149	0.260556	0.361	0.618	1.8043e-144	MKI67-IL2RA-	IRF3
NCK1	1.21631e-148	0.324208	0.312	0.52	2.57882e-144	MKI67-IL2RA-	NCK1
NUB1	3.06098e-148	0.330426	0.444	0.706	6.48989e-144	MKI67-IL2RA-	NUB1
TGFBR2	7.46379e-148	0.317703	0.435	0.653	1.58247e-143	MKI67-IL2RA-	TGFBR2
EPC1	1.08888e-147	0.35184	0.503	0.756	2.30864e-143	MKI67-IL2RA-	EPC1
LEPROTL1	1.2756e-147	0.489645	0.698	0.882	2.70453e-143	MKI67-IL2RA-	LEPROTL1
TUT4	1.40029e-147	0.351581	0.527	0.791	2.9689e-143	MKI67-IL2RA-	TUT4
FBXO34	1.48623e-147	0.302173	0.287	0.508	3.15111e-143	MKI67-IL2RA-	FBXO34
RABAC1	4.95518e-147	0.508466	0.688	0.886	1.0506e-142	MKI67-IL2RA-	RABAC1
PSMA3-AS1	8.61411e-147	0.260991	0.404	0.682	1.82636e-142	MKI67-IL2RA-	PSMA3-AS1
SETD2	1.09973e-146	0.363327	0.462	0.709	2.33164e-142	MKI67-IL2RA-	SETD2
CNOT6L	1.841e-146	0.389537	0.543	0.788	3.90328e-142	MKI67-IL2RA-	CNOT6L
ZBTB1	5.21889e-146	0.307354	0.448	0.716	1.10651e-141	MKI67-IL2RA-	ZBTB1
ATP6V1G1	1.54766e-145	0.353073	0.712	0.917	3.28134e-141	MKI67-IL2RA-	ATP6V1G1
BIN2	2.44646e-145	0.32135	0.454	0.702	5.18699e-141	MKI67-IL2RA-	BIN2
OFD1	3.25085e-145	0.306532	0.354	0.59	6.89245e-141	MKI67-IL2RA-	OFD1
PRKACB	3.59766e-145	0.281912	0.439	0.704	7.62775e-141	MKI67-IL2RA-	PRKACB
ATF7IP	5.57428e-145	0.310445	0.434	0.693	1.18186e-140	MKI67-IL2RA-	ATF7IP
MGAT1	7.10891e-145	0.271716	0.281	0.5	1.50723e-140	MKI67-IL2RA-	MGAT1
N4BP1	8.56961e-145	0.321516	0.46	0.712	1.81693e-140	MKI67-IL2RA-	N4BP1
AKNA	4.05962e-144	0.369347	0.481	0.709	8.60721e-140	MKI67-IL2RA-	AKNA
ZNF430	6.50977e-144	0.282672	0.282	0.494	1.3802e-139	MKI67-IL2RA-	ZNF430
BTN3A2	8.29709e-144	0.660225	0.529	0.607	1.75915e-139	MKI67-IL2RA-	BTN3A2
BBX	3.08301e-143	0.299079	0.387	0.653	6.53659e-139	MKI67-IL2RA-	BBX
CD37	5.24103e-143	0.385087	0.675	0.875	1.1112e-138	MKI67-IL2RA-	CD37
CCNH	5.84504e-143	0.300756	0.271	0.47	1.23926e-138	MKI67-IL2RA-	CCNH
ZNF721	8.72014e-143	0.250367	0.276	0.506	1.84884e-138	MKI67-IL2RA-	ZNF721
PIK3R1	2.46616e-142	0.484501	0.58	0.808	5.22875e-138	MKI67-IL2RA-	PIK3R1
EPB41	1.1487e-141	0.591317	0.64	0.792	2.43547e-137	MKI67-IL2RA-	EPB41
CDK13	1.3072e-140	0.282118	0.45	0.724	2.77152e-136	MKI67-IL2RA-	CDK13
TNRC6B	4.434e-140	0.364842	0.544	0.78	9.40097e-136	MKI67-IL2RA-	TNRC6B
TBC1D2B	5.53263e-140	0.315269	0.348	0.586	1.17303e-135	MKI67-IL2RA-	TBC1D2B
RSRP1	9.77854e-140	0.310006	0.564	0.817	2.07325e-135	MKI67-IL2RA-	RSRP1
SPATA13	1.42019e-139	0.298525	0.371	0.608	3.01108e-135	MKI67-IL2RA-	SPATA13
CHIC2	2.10345e-139	0.268385	0.296	0.503	4.45973e-135	MKI67-IL2RA-	CHIC2
TLE4	2.9987e-139	0.259492	0.364	0.623	6.35784e-135	MKI67-IL2RA-	TLE4
ATM	6.05218e-139	0.506447	0.65	0.84	1.28318e-134	MKI67-IL2RA-	ATM
GPR174	6.42405e-139	0.282604	0.39	0.642	1.36203e-134	MKI67-IL2RA-	GPR174
R3HDM2	1.53221e-138	0.387349	0.312	0.479	3.2486e-134	MKI67-IL2RA-	R3HDM2
HCG18	2.99787e-138	0.25902	0.272	0.489	6.35608e-134	MKI67-IL2RA-	HCG18
CHD2	4.32243e-138	0.333002	0.363	0.604	9.16441e-134	MKI67-IL2RA-	CHD2
SUN2	6.00599e-138	0.420775	0.455	0.639	1.27339e-133	MKI67-IL2RA-	SUN2
SYF2	2.68544e-137	0.281158	0.636	0.896	5.69367e-133	MKI67-IL2RA-	SYF2
ANKRD49	3.67582e-137	0.278295	0.259	0.459	7.79348e-133	MKI67-IL2RA-	ANKRD49
MTERF4	4.20506e-137	0.27071	0.331	0.567	8.91556e-133	MKI67-IL2RA-	MTERF4
CDC42SE2	6.11194e-137	0.557396	0.751	0.906	1.29585e-132	MKI67-IL2RA-	CDC42SE2
ARHGAP25	9.94459e-137	0.289271	0.377	0.607	2.10845e-132	MKI67-IL2RA-	ARHGAP25
PAXX	4.02224e-136	0.384557	0.575	0.778	8.52795e-132	MKI67-IL2RA-	PAXX
PTPN4	9.80206e-136	0.266559	0.393	0.645	2.07823e-131	MKI67-IL2RA-	PTPN4
AAK1	1.34969e-135	0.514609	0.673	0.839	2.86161e-131	MKI67-IL2RA-	AAK1
CIRBP	2.15929e-135	0.420836	0.651	0.854	4.57813e-131	MKI67-IL2RA-	CIRBP
DNAJB6	2.24954e-135	0.271269	0.488	0.767	4.76948e-131	MKI67-IL2RA-	DNAJB6
NCOR1	1.52881e-134	0.260929	0.604	0.866	3.24138e-130	MKI67-IL2RA-	NCOR1
LINC00623	2.10873e-134	0.359901	0.345	0.507	4.47092e-130	MKI67-IL2RA-	LINC00623
STK17A	3.45576e-134	0.746707	0.873	0.94	7.32691e-130	MKI67-IL2RA-	STK17A
PPP2R5C	3.57755e-134	0.763241	0.745	0.867	7.58513e-130	MKI67-IL2RA-	PPP2R5C
EML4	4.72124e-134	0.462288	0.58	0.782	1.001e-129	MKI67-IL2RA-	EML4
GIMAP1	6.97595e-134	0.62172	0.591	0.661	1.47904e-129	MKI67-IL2RA-	GIMAP1
SERINC1	4.63167e-133	0.258813	0.36	0.601	9.82008e-129	MKI67-IL2RA-	SERINC1
AC245297.3	7.29965e-133	0.641419	0.645	0.749	1.54767e-128	MKI67-IL2RA-	AC245297.3
SNRPN	7.7558e-133	0.288685	0.291	0.479	1.64439e-128	MKI67-IL2RA-	SNRPN
SF1	8.65838e-133	0.385512	0.671	0.877	1.83575e-128	MKI67-IL2RA-	SF1
KIAA1551	4.27099e-132	0.876033	0.771	0.865	9.05536e-128	MKI67-IL2RA-	KIAA1551
KLF13	8.79598e-132	0.541843	0.696	0.859	1.86492e-127	MKI67-IL2RA-	KLF13
FGD3	1.0229e-131	0.308301	0.36	0.583	2.16875e-127	MKI67-IL2RA-	FGD3
FAM102A	1.35796e-131	0.43516	0.495	0.684	2.87914e-127	MKI67-IL2RA-	FAM102A
GCC2	1.44791e-131	0.273316	0.582	0.855	3.06985e-127	MKI67-IL2RA-	GCC2
TBCD	1.60705e-131	0.322301	0.284	0.465	3.40727e-127	MKI67-IL2RA-	TBCD
KMT2E	2.17315e-131	0.437442	0.683	0.873	4.60751e-127	MKI67-IL2RA-	KMT2E
YPEL3	6.98268e-131	0.591141	0.575	0.708	1.48047e-126	MKI67-IL2RA-	YPEL3
MPHOSPH8	7.51369e-131	0.363232	0.659	0.892	1.59305e-126	MKI67-IL2RA-	MPHOSPH8
N4BP2L2	8.93633e-131	0.68431	0.817	0.914	1.89468e-126	MKI67-IL2RA-	N4BP2L2
AKAP13	1.07837e-130	0.44807	0.7	0.887	2.28635e-126	MKI67-IL2RA-	AKAP13
BTG1	1.9586e-130	1.04905	0.967	0.969	4.15263e-126	MKI67-IL2RA-	BTG1
PPM1K	2.20762e-130	0.305019	0.322	0.535	4.68059e-126	MKI67-IL2RA-	PPM1K
NFATC2	2.95102e-130	0.330605	0.339	0.52	6.25676e-126	MKI67-IL2RA-	NFATC2
ITM2C	3.27437e-130	0.669621	0.422	0.529	6.94232e-126	MKI67-IL2RA-	ITM2C
SKIL	1.21976e-129	0.685265	0.534	0.633	2.58613e-125	MKI67-IL2RA-	SKIL
PHC3	1.52793e-129	0.274264	0.287	0.479	3.23951e-125	MKI67-IL2RA-	PHC3
TTC14	2.96668e-129	0.286624	0.447	0.703	6.28995e-125	MKI67-IL2RA-	TTC14
CASP8	6.50053e-129	0.454988	0.466	0.637	1.37824e-124	MKI67-IL2RA-	CASP8
MGAT4A	8.63903e-129	0.346622	0.377	0.568	1.83165e-124	MKI67-IL2RA-	MGAT4A
CCDC186	1.08435e-127	0.280703	0.349	0.605	2.29904e-123	MKI67-IL2RA-	CCDC186
PITPNC1	2.48224e-127	0.423495	0.328	0.452	5.26285e-123	MKI67-IL2RA-	PITPNC1
ZBTB7A	3.60748e-127	0.414928	0.484	0.68	7.64859e-123	MKI67-IL2RA-	ZBTB7A
SAMD9	4.1674e-127	0.34042	0.445	0.664	8.83572e-123	MKI67-IL2RA-	SAMD9
CD247	1.39731e-126	0.415036	0.502	0.725	2.96257e-122	MKI67-IL2RA-	CD247
EFHD2	1.68731e-126	0.456022	0.502	0.744	3.57744e-122	MKI67-IL2RA-	EFHD2
PNRC1	2.15152e-126	0.864078	0.852	0.88	4.56166e-122	MKI67-IL2RA-	PNRC1
SARAF	2.84328e-126	0.556079	0.849	0.961	6.02833e-122	MKI67-IL2RA-	SARAF
LITAF	3.7103e-126	0.345897	0.491	0.723	7.86658e-122	MKI67-IL2RA-	LITAF
APOL6	3.71365e-126	0.332357	0.393	0.607	7.87367e-122	MKI67-IL2RA-	APOL6
ANKH	5.50304e-126	0.299092	0.261	0.427	1.16675e-121	MKI67-IL2RA-	ANKH
TBCC	8.00941e-126	0.385034	0.292	0.409	1.69816e-121	MKI67-IL2RA-	TBCC
ARAP2	1.20238e-125	0.650225	0.493	0.567	2.54928e-121	MKI67-IL2RA-	ARAP2
MORC3	1.81278e-125	0.262665	0.323	0.572	3.84345e-121	MKI67-IL2RA-	MORC3
MTRNR2L8	2.08963e-125	0.913109	0.768	0.777	4.43044e-121	MKI67-IL2RA-	MTRNR2L8
ZNF92	2.31658e-125	0.270532	0.212	0.363	4.91161e-121	MKI67-IL2RA-	ZNF92
ZNF91	7.99006e-125	0.272728	0.271	0.451	1.69405e-120	MKI67-IL2RA-	ZNF91
NR3C1	9.13665e-125	0.381693	0.609	0.82	1.93715e-120	MKI67-IL2RA-	NR3C1
ZNF33A	2.35498e-124	0.303685	0.314	0.524	4.99302e-120	MKI67-IL2RA-	ZNF33A
LYZ	3.37533e-124	0.303876	0.236	0.428	7.15639e-120	MKI67-IL2RA-	LYZ
STK4	4.02985e-124	0.496582	0.813	0.946	8.54409e-120	MKI67-IL2RA-	STK4
DDX6	6.08006e-124	0.421274	0.641	0.838	1.28909e-119	MKI67-IL2RA-	DDX6
LPGAT1	6.45566e-124	0.458627	0.371	0.494	1.36873e-119	MKI67-IL2RA-	LPGAT1
RALGAPA1	9.32383e-124	0.324725	0.237	0.374	1.97684e-119	MKI67-IL2RA-	RALGAPA1
STK38	1.49243e-123	0.460069	0.345	0.474	3.16426e-119	MKI67-IL2RA-	STK38
PCMTD1	2.25473e-123	0.354843	0.36	0.541	4.78048e-119	MKI67-IL2RA-	PCMTD1
GLIPR1	2.56978e-123	0.378759	0.443	0.654	5.44845e-119	MKI67-IL2RA-	GLIPR1
SAMD3	3.87435e-123	1.04967	0.569	0.39	8.21439e-119	MKI67-IL2RA-	SAMD3
GGA2	4.10134e-123	0.434765	0.323	0.444	8.69567e-119	MKI67-IL2RA-	GGA2
UTRN	4.26901e-123	0.465219	0.477	0.662	9.05114e-119	MKI67-IL2RA-	UTRN
MTRNR2L12	5.54629e-123	0.884384	0.971	0.996	1.17593e-118	MKI67-IL2RA-	MTRNR2L12
GIMAP2	1.49701e-122	0.343993	0.322	0.497	3.17395e-118	MKI67-IL2RA-	GIMAP2
MBP	2.34114e-122	0.706764	0.803	0.897	4.96368e-118	MKI67-IL2RA-	MBP
SLFN12L	7.60385e-122	0.451107	0.402	0.558	1.61217e-117	MKI67-IL2RA-	SLFN12L
ANKRD13D	2.30516e-121	0.279027	0.279	0.481	4.8874e-117	MKI67-IL2RA-	ANKRD13D
YTHDC1	3.24464e-121	0.287268	0.532	0.785	6.87929e-117	MKI67-IL2RA-	YTHDC1
RARRES3	4.85565e-121	0.905357	0.795	0.787	1.0295e-116	MKI67-IL2RA-	RARRES3
CXCR4	2.0097e-120	1.54271	0.768	0.588	4.26097e-116	MKI67-IL2RA-	CXCR4
CDKN1B	2.10828e-120	0.3034	0.47	0.706	4.46998e-116	MKI67-IL2RA-	CDKN1B
NOP53	1.39049e-119	0.474263	0.802	0.948	2.94812e-115	MKI67-IL2RA-	NOP53
DYRK2	1.95346e-119	0.573373	0.384	0.448	4.14172e-115	MKI67-IL2RA-	DYRK2
BCL11B	2.71595e-119	0.357908	0.462	0.683	5.75835e-115	MKI67-IL2RA-	BCL11B
HLA-E	4.61236e-119	0.762601	0.972	0.993	9.77912e-115	MKI67-IL2RA-	HLA-E
CCPG1	4.68032e-119	0.326091	0.279	0.455	9.92321e-115	MKI67-IL2RA-	CCPG1
FKBP2	5.355e-119	0.297825	0.564	0.84	1.13537e-114	MKI67-IL2RA-	FKBP2
IDS	5.49513e-119	0.570166	0.575	0.736	1.16508e-114	MKI67-IL2RA-	IDS
SYNE1	1.28785e-117	0.770131	0.58	0.626	2.73049e-113	MKI67-IL2RA-	SYNE1
TMEM43	2.47098e-117	0.280569	0.214	0.343	5.23898e-113	MKI67-IL2RA-	TMEM43
ARHGAP26	4.85479e-117	0.345436	0.257	0.394	1.02931e-112	MKI67-IL2RA-	ARHGAP26
CDK17	9.39634e-117	0.259435	0.217	0.368	1.99221e-112	MKI67-IL2RA-	CDK17
ZBTB38	8.3114e-116	0.429114	0.497	0.672	1.76218e-111	MKI67-IL2RA-	ZBTB38
ZNF506	1.02874e-115	0.253175	0.193	0.304	2.18114e-111	MKI67-IL2RA-	ZNF506
ZNF276	1.85497e-115	0.512482	0.3	0.348	3.93292e-111	MKI67-IL2RA-	ZNF276
RABGAP1L	2.02275e-115	0.374849	0.441	0.65	4.28863e-111	MKI67-IL2RA-	RABGAP1L
MAGED2	2.31827e-115	0.325258	0.283	0.446	4.91519e-111	MKI67-IL2RA-	MAGED2
ITGB2	5.55872e-115	0.302067	0.495	0.733	1.17856e-110	MKI67-IL2RA-	ITGB2
SORL1	5.9006e-115	0.380829	0.352	0.528	1.25105e-110	MKI67-IL2RA-	SORL1
ITM2B	1.37183e-114	0.619524	0.946	0.989	2.90855e-110	MKI67-IL2RA-	ITM2B
IER2	1.62132e-114	0.536674	0.652	0.816	3.43753e-110	MKI67-IL2RA-	IER2
KIAA2026	1.88148e-114	0.371682	0.304	0.461	3.98912e-110	MKI67-IL2RA-	KIAA2026
FTX	2.24416e-114	0.304096	0.3	0.471	4.75807e-110	MKI67-IL2RA-	FTX
HLA-F	4.75234e-114	0.542903	0.701	0.857	1.00759e-109	MKI67-IL2RA-	HLA-F
HLA-B	5.46066e-114	0.640242	1	1	1.15777e-109	MKI67-IL2RA-	HLA-B
SELPLG	1.40603e-113	0.322427	0.377	0.549	2.98106e-109	MKI67-IL2RA-	SELPLG
RNF125	3.60914e-113	0.36294	0.409	0.589	7.6521e-109	MKI67-IL2RA-	RNF125
CLEC2B	7.08054e-113	0.807995	0.746	0.741	1.50122e-108	MKI67-IL2RA-	CLEC2B
SEC62	6.65451e-112	0.403928	0.69	0.886	1.41089e-107	MKI67-IL2RA-	SEC62
PARP8	4.44062e-111	0.431847	0.382	0.498	9.41501e-107	MKI67-IL2RA-	PARP8
ATP8A1	6.32689e-111	0.363814	0.251	0.39	1.34143e-106	MKI67-IL2RA-	ATP8A1
IKZF1	8.47399e-111	0.349427	0.77	0.941	1.79666e-106	MKI67-IL2RA-	IKZF1
SENP7	1.07986e-110	0.296549	0.288	0.454	2.28953e-106	MKI67-IL2RA-	SENP7
ZFP36L2	1.11152e-110	0.739185	0.743	0.814	2.35664e-106	MKI67-IL2RA-	ZFP36L2
PDCD4	1.7693e-110	0.380466	0.749	0.908	3.75126e-106	MKI67-IL2RA-	PDCD4
RNF166	2.19476e-110	0.348969	0.241	0.363	4.65333e-106	MKI67-IL2RA-	RNF166
MIDN	4.43841e-110	0.305842	0.284	0.435	9.41032e-106	MKI67-IL2RA-	MIDN
GLIPR2	6.18193e-110	0.406492	0.295	0.37	1.31069e-105	MKI67-IL2RA-	GLIPR2
CD81	1.05685e-109	0.405445	0.734	0.902	2.24073e-105	MKI67-IL2RA-	CD81
HECA	1.08311e-109	0.269863	0.267	0.436	2.29641e-105	MKI67-IL2RA-	HECA
WIPF1	9.8224e-109	0.345417	0.718	0.917	2.08254e-104	MKI67-IL2RA-	WIPF1
TRANK1	1.27136e-108	0.475931	0.307	0.358	2.69554e-104	MKI67-IL2RA-	TRANK1
TNFAIP3	1.36579e-108	0.913922	0.592	0.622	2.89574e-104	MKI67-IL2RA-	TNFAIP3
CHST12	7.73332e-108	0.451182	0.347	0.442	1.63962e-103	MKI67-IL2RA-	CHST12
TRIM22	4.9359e-106	0.369392	0.381	0.534	1.04651e-101	MKI67-IL2RA-	TRIM22
SMURF2	1.33897e-105	0.375624	0.301	0.409	2.83888e-101	MKI67-IL2RA-	SMURF2
SCAF11	5.07217e-105	0.329021	0.744	0.949	1.0754e-100	MKI67-IL2RA-	SCAF11
CDC42EP3	8.55586e-105	0.453691	0.347	0.439	1.81401e-100	MKI67-IL2RA-	CDC42EP3
BTN3A1	1.36756e-104	0.551818	0.285	0.28	2.8995e-100	MKI67-IL2RA-	BTN3A1
FAM172A	2.25316e-104	0.296293	0.24	0.365	4.77715e-100	MKI67-IL2RA-	FAM172A
ATP6V0E1	2.54918e-104	0.285467	0.726	0.921	5.40477e-100	MKI67-IL2RA-	ATP6V0E1
YPEL5	2.7066e-104	0.435721	0.368	0.495	5.73854e-100	MKI67-IL2RA-	YPEL5
CLK4	3.90608e-104	0.288379	0.245	0.384	8.28167e-100	MKI67-IL2RA-	CLK4
CLDND1	4.68207e-104	0.272395	0.589	0.846	9.92693e-100	MKI67-IL2RA-	CLDND1
TRIM52	4.86027e-104	0.280219	0.265	0.419	1.03047e-99	MKI67-IL2RA-	TRIM52
TNRC6C	2.57981e-103	0.422942	0.277	0.345	5.46971e-99	MKI67-IL2RA-	TNRC6C
RIPOR2	8.65263e-103	0.479634	0.489	0.601	1.83453e-98	MKI67-IL2RA-	RIPOR2
JAK1	9.33285e-103	0.36284	0.824	0.958	1.97875e-98	MKI67-IL2RA-	JAK1
NKG7	1.38134e-102	1.26876	0.915	0.841	2.92873e-98	MKI67-IL2RA-	NKG7
CD44	1.42372e-101	0.754321	0.812	0.877	3.01856e-97	MKI67-IL2RA-	CD44
TUBA1A	1.67238e-101	0.265694	0.392	0.63	3.54577e-97	MKI67-IL2RA-	TUBA1A
IRF1	7.06544e-101	0.791215	0.768	0.878	1.49801e-96	MKI67-IL2RA-	IRF1
DDX24	7.3143e-101	0.353153	0.797	0.953	1.55078e-96	MKI67-IL2RA-	DDX24
PTPRE	1.32335e-100	0.545626	0.35	0.419	2.80576e-96	MKI67-IL2RA-	PTPRE
CREBRF	1.45583e-100	0.654191	0.476	0.492	3.08665e-96	MKI67-IL2RA-	CREBRF
MATK	2.34408e-100	0.306166	0.274	0.397	4.96992e-96	MKI67-IL2RA-	MATK
UBL3	6.61414e-100	0.552485	0.356	0.402	1.40233e-95	MKI67-IL2RA-	UBL3
CXCR3	1.20647e-99	0.50538	0.475	0.565	2.55797e-95	MKI67-IL2RA-	CXCR3
MT-ATP8	2.50941e-99	0.273614	0.626	0.865	5.32045e-95	MKI67-IL2RA-	MT-ATP8
PIK3IP1	2.94588e-99	0.600897	0.44	0.47	6.24585e-95	MKI67-IL2RA-	PIK3IP1
BTN3A3	3.21892e-99	0.344883	0.239	0.32	6.82475e-95	MKI67-IL2RA-	BTN3A3
NMRK1	1.0314e-98	0.301218	0.271	0.387	2.18678e-94	MKI67-IL2RA-	NMRK1
MYO1F	1.03159e-98	0.434152	0.402	0.507	2.18717e-94	MKI67-IL2RA-	MYO1F
BTG2	1.21241e-98	0.266566	0.532	0.744	2.57054e-94	MKI67-IL2RA-	BTG2
RNF19A	1.96314e-98	0.315352	0.572	0.787	4.16225e-94	MKI67-IL2RA-	RNF19A
SKI	4.72041e-97	0.350206	0.247	0.348	1.00082e-92	MKI67-IL2RA-	SKI
LYAR	8.98882e-97	0.652342	0.619	0.74	1.90581e-92	MKI67-IL2RA-	LYAR
GALNT11	1.32931e-96	0.256588	0.207	0.331	2.8184e-92	MKI67-IL2RA-	GALNT11
WHAMM	3.46167e-96	0.250386	0.207	0.324	7.33943e-92	MKI67-IL2RA-	WHAMM
ZEB2	7.91645e-96	1.08441	0.517	0.435	1.67845e-91	MKI67-IL2RA-	ZEB2
CD84	7.64943e-94	0.257852	0.403	0.629	1.62183e-89	MKI67-IL2RA-	CD84
GIMAP7	1.11435e-93	0.828383	0.868	0.866	2.36265e-89	MKI67-IL2RA-	GIMAP7
BCL9L	1.17904e-93	0.582114	0.317	0.309	2.49979e-89	MKI67-IL2RA-	BCL9L
HBP1	1.22413e-93	0.310679	0.269	0.398	2.59539e-89	MKI67-IL2RA-	HBP1
C1orf21	4.47894e-93	1.12696	0.395	0.147	9.49624e-89	MKI67-IL2RA-	C1orf21
PLCG2	6.93664e-93	0.543516	0.751	0.87	1.47071e-88	MKI67-IL2RA-	PLCG2
MXD4	3.12691e-92	0.600059	0.53	0.626	6.62968e-88	MKI67-IL2RA-	MXD4
FAM214A	5.91864e-92	0.428715	0.304	0.391	1.25487e-87	MKI67-IL2RA-	FAM214A
TXNIP	3.33256e-91	0.487203	0.587	0.699	7.0657e-87	MKI67-IL2RA-	TXNIP
CD48	3.62716e-91	0.292993	0.767	0.932	7.69031e-87	MKI67-IL2RA-	CD48
PLCL2	5.76757e-91	0.268251	0.196	0.306	1.22284e-86	MKI67-IL2RA-	PLCL2
CDKN2D	1.80691e-90	0.304458	0.284	0.401	3.831e-86	MKI67-IL2RA-	CDKN2D
IL10RA	3.51697e-90	0.451685	0.439	0.542	7.45667e-86	MKI67-IL2RA-	IL10RA
C16orf54	5.37379e-90	0.366515	0.217	0.259	1.13935e-85	MKI67-IL2RA-	C16orf54
AC058791.1	9.58319e-90	0.262421	0.19	0.277	2.03183e-85	MKI67-IL2RA-	AC058791.1
PLEKHA1	1.74191e-89	0.360104	0.255	0.337	3.6932e-85	MKI67-IL2RA-	PLEKHA1
PLEKHF1	1.18499e-88	0.571406	0.326	0.347	2.51241e-84	MKI67-IL2RA-	PLEKHF1
ANKRD12	3.28082e-88	0.43118	0.828	0.958	6.956e-84	MKI67-IL2RA-	ANKRD12
PYHIN1	6.94457e-88	0.618785	0.51	0.554	1.47239e-83	MKI67-IL2RA-	PYHIN1
PBXIP1	5.83148e-87	0.272817	0.369	0.55	1.23639e-82	MKI67-IL2RA-	PBXIP1
CBX7	1.27205e-86	0.324933	0.185	0.249	2.69699e-82	MKI67-IL2RA-	CBX7
AOAH	1.37317e-86	0.652273	0.402	0.379	2.91139e-82	MKI67-IL2RA-	AOAH
ZBTB20	4.43233e-86	0.725665	0.398	0.408	9.39742e-82	MKI67-IL2RA-	ZBTB20
COMMD6	1.62628e-85	0.298422	0.823	0.968	3.44803e-81	MKI67-IL2RA-	COMMD6
IFNGR1	2.28543e-85	0.315038	0.198	0.245	4.84558e-81	MKI67-IL2RA-	IFNGR1
GLCCI1	6.74732e-85	0.287059	0.226	0.342	1.43057e-80	MKI67-IL2RA-	GLCCI1
SH3BP5	1.18248e-84	0.387344	0.247	0.288	2.5071e-80	MKI67-IL2RA-	SH3BP5
GIMAP4	3.94122e-84	0.352818	0.726	0.845	8.35618e-80	MKI67-IL2RA-	GIMAP4
SMAD7	6.85133e-84	0.40606	0.264	0.318	1.45262e-79	MKI67-IL2RA-	SMAD7
AC016831.7	1.43449e-83	0.415209	0.237	0.241	3.0414e-79	MKI67-IL2RA-	AC016831.7
CD8A	1.49129e-83	0.367789	0.746	0.893	3.16183e-79	MKI67-IL2RA-	CD8A
PPP1R14B	2.62115e-83	0.952901	0.772	0.89	5.55736e-79	MKI67-IL2RA-	PPP1R14B
RUNX1	3.14693e-82	0.255473	0.192	0.283	6.67211e-78	MKI67-IL2RA-	RUNX1
TTC39B	6.55593e-82	0.250643	0.175	0.259	1.38999e-77	MKI67-IL2RA-	TTC39B
LINC00861	2.1104e-81	0.478455	0.284	0.319	4.47446e-77	MKI67-IL2RA-	LINC00861
LBH	2.38258e-81	0.398422	0.683	0.824	5.05155e-77	MKI67-IL2RA-	LBH
KLF6	2.47057e-81	0.433611	0.578	0.772	5.2381e-77	MKI67-IL2RA-	KLF6
KLRG1	3.35887e-81	0.678805	0.368	0.323	7.12148e-77	MKI67-IL2RA-	KLRG1
SLAMF7	5.32973e-81	0.366822	0.319	0.395	1.13001e-76	MKI67-IL2RA-	SLAMF7
NPC1	3.95141e-80	0.326207	0.172	0.204	8.37778e-76	MKI67-IL2RA-	NPC1
FYN	2.03907e-79	0.364147	0.708	0.863	4.32324e-75	MKI67-IL2RA-	FYN
STOM	7.48562e-79	0.480139	0.251	0.207	1.5871e-74	MKI67-IL2RA-	STOM
TOMM7	1.50416e-78	0.508912	0.953	0.994	3.18912e-74	MKI67-IL2RA-	TOMM7
RGCC	1.93312e-78	0.594693	0.581	0.669	4.0986e-74	MKI67-IL2RA-	RGCC
CITED2	2.29796e-78	0.376107	0.229	0.278	4.87214e-74	MKI67-IL2RA-	CITED2
RPL34	6.71535e-78	0.579904	0.999	0.999	1.42379e-73	MKI67-IL2RA-	RPL34
MT-ND4L	2.93806e-77	0.498689	0.787	0.92	6.22927e-73	MKI67-IL2RA-	MT-ND4L
ZFP36	6.77887e-77	0.630919	0.348	0.29	1.43726e-72	MKI67-IL2RA-	ZFP36
HLA-DPB1	1.4464e-76	0.818693	0.648	0.613	3.06666e-72	MKI67-IL2RA-	HLA-DPB1
RNF213	1.32539e-73	0.421326	0.832	0.938	2.8101e-69	MKI67-IL2RA-	RNF213
PRF1	1.7164e-73	0.370437	0.345	0.457	3.63911e-69	MKI67-IL2RA-	PRF1
TRMO	3.75099e-73	0.312673	0.173	0.235	7.95286e-69	MKI67-IL2RA-	TRMO
OASL	1.32185e-72	0.581482	0.307	0.251	2.80259e-68	MKI67-IL2RA-	OASL
ISG20	1.85991e-72	0.281064	0.507	0.676	3.94338e-68	MKI67-IL2RA-	ISG20
PFDN5	5.69554e-72	0.501839	0.965	0.996	1.20757e-67	MKI67-IL2RA-	PFDN5
SLFN5	5.99083e-72	0.347882	0.787	0.889	1.27018e-67	MKI67-IL2RA-	SLFN5
SELENOM	1.81128e-71	0.41885	0.186	0.127	3.84029e-67	MKI67-IL2RA-	SELENOM
MIAT	2.06484e-71	0.55193	0.28	0.233	4.37787e-67	MKI67-IL2RA-	MIAT
DNAJB9	3.50323e-71	0.26754	0.183	0.238	7.42756e-67	MKI67-IL2RA-	DNAJB9
HCST	1.34592e-70	0.316814	0.903	0.981	2.85362e-66	MKI67-IL2RA-	HCST
DUSP2	5.11758e-70	0.313148	0.262	0.387	1.08503e-65	MKI67-IL2RA-	DUSP2
KLHL24	8.25338e-70	0.443488	0.284	0.314	1.74988e-65	MKI67-IL2RA-	KLHL24
GZMH	1.2099e-69	1.61028	0.465	0.264	2.56523e-65	MKI67-IL2RA-	GZMH
BIRC3	1.28032e-68	0.28945	0.577	0.781	2.71453e-64	MKI67-IL2RA-	BIRC3
MYBL1	1.55694e-68	0.293798	0.19	0.275	3.30103e-64	MKI67-IL2RA-	MYBL1
MYADM	1.84e-68	0.277415	0.173	0.312	3.90116e-64	MKI67-IL2RA-	MYADM
PLEK	4.13108e-68	0.862389	0.384	0.218	8.75872e-64	MKI67-IL2RA-	PLEK
METRNL	1.80715e-67	0.703014	0.324	0.255	3.83151e-63	MKI67-IL2RA-	METRNL
SRSF5	4.65351e-67	0.415583	0.869	0.969	9.86638e-63	MKI67-IL2RA-	SRSF5
APOBEC3G	5.04852e-67	0.52469	0.801	0.899	1.07039e-62	MKI67-IL2RA-	APOBEC3G
TRGC2	9.84338e-67	0.659792	0.445	0.447	2.08699e-62	MKI67-IL2RA-	TRGC2
HLA-A	2.01284e-66	0.524109	1	0.999	4.26762e-62	MKI67-IL2RA-	HLA-A
JUN	3.9171e-66	0.489903	0.555	0.688	8.30503e-62	MKI67-IL2RA-	JUN
GABARAPL1	4.43163e-66	0.524293	0.313	0.328	9.39595e-62	MKI67-IL2RA-	GABARAPL1
F2R	6.12236e-66	0.703467	0.32	0.21	1.29806e-61	MKI67-IL2RA-	F2R
TGIF1	7.22365e-66	0.31345	0.183	0.235	1.53156e-61	MKI67-IL2RA-	TGIF1
LY9	1.89651e-65	0.349147	0.168	0.149	4.02097e-61	MKI67-IL2RA-	LY9
SYNE2	1.94024e-65	0.493939	0.739	0.859	4.11369e-61	MKI67-IL2RA-	SYNE2
TGFBR3	5.30817e-65	0.422638	0.211	0.247	1.12544e-60	MKI67-IL2RA-	TGFBR3
S1PR1	1.1319e-64	0.409901	0.281	0.333	2.39985e-60	MKI67-IL2RA-	S1PR1
CD3G	1.87207e-64	0.393874	0.853	0.949	3.96916e-60	MKI67-IL2RA-	CD3G
RASA3	1.82447e-63	0.321879	0.188	0.216	3.86823e-59	MKI67-IL2RA-	RASA3
HLA-DPA1	2.43897e-63	0.430166	0.526	0.618	5.1711e-59	MKI67-IL2RA-	HLA-DPA1
FBXO32	3.32907e-63	0.304948	0.147	0.159	7.05829e-59	MKI67-IL2RA-	FBXO32
DDIT3	5.91254e-63	0.259477	0.139	0.195	1.25358e-58	MKI67-IL2RA-	DDIT3
GZMK	7.40096e-63	1.39878	0.503	0.244	1.56915e-58	MKI67-IL2RA-	GZMK
FGFBP2	7.55977e-63	1.29088	0.316	0.226	1.60282e-58	MKI67-IL2RA-	FGFBP2
PATL2	2.01463e-62	0.359634	0.148	0.156	4.27141e-58	MKI67-IL2RA-	PATL2
TC2N	3.01563e-62	0.537694	0.412	0.39	6.39374e-58	MKI67-IL2RA-	TC2N
ZFYVE28	4.87338e-62	0.364452	0.183	0.163	1.03325e-57	MKI67-IL2RA-	ZFYVE28
MCTP2	1.90605e-61	0.259427	0.179	0.32	4.04121e-57	MKI67-IL2RA-	MCTP2
FTL	4.23968e-60	0.342081	0.995	0.999	8.98897e-56	MKI67-IL2RA-	FTL
GAB3	4.95174e-60	0.339118	0.193	0.211	1.04987e-55	MKI67-IL2RA-	GAB3
NR1D2	1.36237e-58	0.281884	0.163	0.189	2.88849e-54	MKI67-IL2RA-	NR1D2
GZMA	2.09235e-58	0.545653	0.766	0.503	4.4362e-54	MKI67-IL2RA-	GZMA
KLRD1	1.28197e-57	0.760845	0.485	0.378	2.71804e-53	MKI67-IL2RA-	KLRD1
PRR5L	1.47568e-56	0.391816	0.171	0.151	3.12874e-52	MKI67-IL2RA-	PRR5L
FAU	1.57652e-56	0.384916	0.999	1	3.34253e-52	MKI67-IL2RA-	FAU
AL357060.1	5.75698e-56	0.29973	0.14	0.166	1.22059e-51	MKI67-IL2RA-	AL357060.1
HLA-C	1.67824e-55	0.609867	0.999	0.999	3.55821e-51	MKI67-IL2RA-	HLA-C
PMEPA1	1.40549e-54	0.476849	0.22	0.213	2.97991e-50	MKI67-IL2RA-	PMEPA1
XIST	1.80369e-54	0.300582	0.462	0.529	3.82419e-50	MKI67-IL2RA-	XIST
KLF3	1.77346e-53	0.536494	0.219	0.136	3.76009e-49	MKI67-IL2RA-	KLF3
PHF1	1.82865e-52	0.25048	0.138	0.166	3.87711e-48	MKI67-IL2RA-	PHF1
GPR183	2.05099e-52	0.497299	0.378	0.476	4.34852e-48	MKI67-IL2RA-	GPR183
TRBC2	1.4944e-51	0.437249	0.862	0.95	3.16843e-47	MKI67-IL2RA-	TRBC2
RPS29	6.85704e-51	0.535265	0.999	1	1.45383e-46	MKI67-IL2RA-	RPS29
FAM53B	5.87351e-50	0.272534	0.127	0.139	1.2453e-45	MKI67-IL2RA-	FAM53B
AHNAK	6.35777e-50	0.623731	0.703	0.722	1.34797e-45	MKI67-IL2RA-	AHNAK
TRAT1	2.56753e-49	0.27078	0.262	0.32	5.44368e-45	MKI67-IL2RA-	TRAT1
MXI1	7.18269e-49	0.260137	0.142	0.161	1.52287e-44	MKI67-IL2RA-	MXI1
A2M	1.22459e-48	0.370383	0.137	0.086	2.59638e-44	MKI67-IL2RA-	A2M
AUTS2	2.42918e-48	0.626599	0.287	0.164	5.15035e-44	MKI67-IL2RA-	AUTS2
EMP3	2.60932e-48	0.640124	0.84	0.917	5.53229e-44	MKI67-IL2RA-	EMP3
ATXN7L1	5.93108e-48	0.254896	0.131	0.143	1.25751e-43	MKI67-IL2RA-	ATXN7L1
TYROBP	9.62168e-48	0.848958	0.204	0.172	2.03999e-43	MKI67-IL2RA-	TYROBP
KDM7A	2.71772e-47	0.487735	0.259	0.208	5.7621e-43	MKI67-IL2RA-	KDM7A
IL7R	2.79894e-47	1.04907	0.468	0.409	5.93431e-43	MKI67-IL2RA-	IL7R
RPL35A	1.83416e-46	0.430201	0.999	1	3.88879e-42	MKI67-IL2RA-	RPL35A
ANXA1	6.20667e-46	0.559932	0.654	0.766	1.31594e-41	MKI67-IL2RA-	ANXA1
UBC	9.84858e-46	0.401027	0.958	0.994	2.0881e-41	MKI67-IL2RA-	UBC
ITGA5	1.37755e-45	0.328249	0.151	0.138	2.92068e-41	MKI67-IL2RA-	ITGA5
RPS3	1.66994e-45	0.256187	0.999	1	3.54061e-41	MKI67-IL2RA-	RPS3
JAKMIP2	1.49493e-44	0.30347	0.138	0.13	3.16956e-40	MKI67-IL2RA-	JAKMIP2
RPS27A	6.40851e-44	0.362042	1	1	1.35873e-39	MKI67-IL2RA-	RPS27A
SON	2.75165e-43	0.303432	0.9	0.979	5.83404e-39	MKI67-IL2RA-	SON
CYBA	3.72819e-43	0.470377	0.974	0.995	7.90451e-39	MKI67-IL2RA-	CYBA
EOMES	3.09234e-42	0.87749	0.409	0.218	6.55638e-38	MKI67-IL2RA-	EOMES
BBC3	1.05411e-41	0.284326	0.15	0.153	2.23493e-37	MKI67-IL2RA-	BBC3
RPL21	1.27148e-41	0.588662	0.999	1	2.69579e-37	MKI67-IL2RA-	RPL21
LPAR6	1.21027e-40	0.291629	0.166	0.184	2.56602e-36	MKI67-IL2RA-	LPAR6
RPS28	3.25221e-40	0.397089	1	1	6.89534e-36	MKI67-IL2RA-	RPS28
TSC22D3	4.06594e-40	0.535097	0.255	0.251	8.6206e-36	MKI67-IL2RA-	TSC22D3
MYLIP	3.96551e-39	0.304611	0.117	0.085	8.40768e-35	MKI67-IL2RA-	MYLIP
A2M-AS1	4.41812e-39	0.285124	0.121	0.093	9.36731e-35	MKI67-IL2RA-	A2M-AS1
KLRB1	4.70778e-39	0.740838	0.298	0.281	9.98143e-35	MKI67-IL2RA-	KLRB1
EEF1D	7.05249e-39	0.286764	0.954	0.996	1.49527e-34	MKI67-IL2RA-	EEF1D
RPL39	1.46618e-38	0.470112	0.999	1	3.1086e-34	MKI67-IL2RA-	RPL39
PTPRC	5.86161e-38	0.4307	0.985	0.996	1.24278e-33	MKI67-IL2RA-	PTPRC
DDX5	4.49464e-36	0.455559	0.959	0.994	9.52953e-32	MKI67-IL2RA-	DDX5
RPL41	4.62181e-36	0.287188	1	1	9.79915e-32	MKI67-IL2RA-	RPL41
ADRB2	1.62218e-35	0.318764	0.105	0.044	3.43935e-31	MKI67-IL2RA-	ADRB2
ST8SIA1	7.80225e-35	0.309099	0.154	0.141	1.65423e-30	MKI67-IL2RA-	ST8SIA1
HLA-DRB1	2.92748e-34	0.3221	0.428	0.487	6.20684e-30	MKI67-IL2RA-	HLA-DRB1
RPL36AL	3.00457e-33	0.366252	0.987	0.999	6.3703e-29	MKI67-IL2RA-	RPL36AL
HLA-DQB1	1.0826e-31	0.268118	0.178	0.204	2.29533e-27	MKI67-IL2RA-	HLA-DQB1
CLIC3	1.96551e-31	0.356024	0.379	0.406	4.16727e-27	MKI67-IL2RA-	CLIC3
FCGR3A	2.04985e-31	0.52208	0.183	0.118	4.34609e-27	MKI67-IL2RA-	FCGR3A
PPP2R2B	1.40289e-30	0.338836	0.128	0.074	2.97441e-26	MKI67-IL2RA-	PPP2R2B
RPL23A	2.35722e-30	0.364898	0.999	1	4.99779e-26	MKI67-IL2RA-	RPL23A
FCRL6	1.5251e-27	0.386149	0.113	0.023	3.23351e-23	MKI67-IL2RA-	FCRL6
S1PR5	2.2918e-27	0.360341	0.101	0.011	4.85907e-23	MKI67-IL2RA-	S1PR5
EPHA4	7.39412e-27	0.365878	0.149	0.058	1.5677e-22	MKI67-IL2RA-	EPHA4
RPL38	4.21127e-26	0.464955	0.992	0.999	8.92874e-22	MKI67-IL2RA-	RPL38
KLF2	1.74631e-25	0.600243	0.302	0.22	3.70252e-21	MKI67-IL2RA-	KLF2
ZBP1	3.26961e-25	0.266954	0.119	0.091	6.93223e-21	MKI67-IL2RA-	ZBP1
TPT1	8.08176e-25	0.293033	1	1	1.71349e-20	MKI67-IL2RA-	TPT1
RPS26	1.16295e-24	0.358307	0.998	1	2.46569e-20	MKI67-IL2RA-	RPS26
MT-ND3	5.54041e-22	0.550546	1	0.999	1.17468e-17	MKI67-IL2RA-	MT-ND3
CEBPD	1.23554e-17	0.437303	0.109	0.048	2.61959e-13	MKI67-IL2RA-	CEBPD
RPL9	1.30297e-10	0.270161	0.996	0.999	2.76256e-06	MKI67-IL2RA-	RPL9
RPL32	3.54557e-07	0.256487	1	1	0.00751732	MKI67-IL2RA-	RPL32
IL2RA	2.35489e-221	1.50215	1	0.218	4.99283e-217	MKI67-IL2RA+	IL2RA
LTB	9.37422e-83	1.6884	0.95	0.608	1.98752e-78	MKI67-IL2RA+	LTB
CCND2	1.44424e-43	0.922489	0.918	0.599	3.06207e-39	MKI67-IL2RA+	CCND2
IL32	2.66459e-36	0.703971	0.985	0.943	5.64947e-32	MKI67-IL2RA+	IL32
FXYD5	9.20492e-36	0.724268	0.943	0.725	1.95163e-31	MKI67-IL2RA+	FXYD5
BCL2	7.31261e-35	0.736946	0.756	0.393	1.55042e-30	MKI67-IL2RA+	BCL2
TPT11	2.65477e-33	0.261029	1	1	5.62864e-29	MKI67-IL2RA+	TPT1
S100A11	7.56365e-30	0.626082	0.97	0.776	1.60365e-25	MKI67-IL2RA+	S100A11
SOCS1	2.7793e-28	0.857153	0.666	0.328	5.89268e-24	MKI67-IL2RA+	SOCS1
TNFSF10	5.58767e-28	0.980572	0.763	0.433	1.1847e-23	MKI67-IL2RA+	TNFSF10
ID2	6.53621e-27	0.888351	0.825	0.508	1.38581e-22	MKI67-IL2RA+	ID2
STK17B	2.95075e-25	0.537186	0.978	0.861	6.25617e-21	MKI67-IL2RA+	STK17B
LINC01871	1.82093e-24	1.01036	0.746	0.485	3.86075e-20	MKI67-IL2RA+	LINC01871
RAB11FIP1	2.26314e-24	0.807387	0.758	0.404	4.79831e-20	MKI67-IL2RA+	RAB11FIP1
RPL12	4.64907e-22	0.428786	1	0.996	9.85695e-18	MKI67-IL2RA+	RPL12
CISH	1.65788e-21	0.615199	0.521	0.234	3.51503e-17	MKI67-IL2RA+	CISH
JAML	5.99659e-21	0.648558	0.805	0.521	1.2714e-16	MKI67-IL2RA+	JAML
SNX9	1.49744e-19	0.666161	0.466	0.26	3.17487e-15	MKI67-IL2RA+	SNX9
BST2	2.1917e-19	0.482502	0.863	0.592	4.64684e-15	MKI67-IL2RA+	BST2
SOS1	2.29788e-19	0.60944	0.696	0.432	4.87196e-15	MKI67-IL2RA+	SOS1
PHTF2	6.04822e-19	0.530389	0.544	0.287	1.28234e-14	MKI67-IL2RA+	PHTF2
SAMSN1	2.65969e-18	0.488759	0.875	0.651	5.63907e-14	MKI67-IL2RA+	SAMSN1
RGS10	8.23282e-18	0.535211	0.923	0.68	1.74552e-13	MKI67-IL2RA+	RGS10
ADAM19	1.45681e-17	0.45942	0.406	0.152	3.08872e-13	MKI67-IL2RA+	ADAM19
NEAT1	2.92927e-17	0.683958	0.955	0.841	6.21063e-13	MKI67-IL2RA+	NEAT1
TNFRSF18	3.42831e-17	0.954284	0.476	0.236	7.2687e-13	MKI67-IL2RA+	TNFRSF18
FUT8	4.69994e-17	0.566155	0.626	0.344	9.9648e-13	MKI67-IL2RA+	FUT8
EEF2	4.8192e-17	0.392823	0.97	0.8	1.02177e-12	MKI67-IL2RA+	EEF2
SRGAP3	1.4649e-16	0.617374	0.459	0.207	3.10588e-12	MKI67-IL2RA+	SRGAP3
RACK1	2.67883e-16	0.379148	0.998	0.993	5.67965e-12	MKI67-IL2RA+	RACK1
TYMP	4.77545e-16	0.473006	0.601	0.389	1.01249e-11	MKI67-IL2RA+	TYMP
RGS16	8.46088e-16	0.612212	0.476	0.216	1.79388e-11	MKI67-IL2RA+	RGS16
IFITM2	1.28792e-15	0.547333	0.843	0.635	2.73066e-11	MKI67-IL2RA+	IFITM2
RPLP0	1.26273e-14	0.482049	1	0.968	2.67724e-10	MKI67-IL2RA+	RPLP0
BTF3	2.2347e-14	0.337488	0.993	0.925	4.738e-10	MKI67-IL2RA+	BTF3
TNFRSF4	3.04826e-14	0.672199	0.324	0.13	6.46291e-10	MKI67-IL2RA+	TNFRSF4
TPM4	3.05427e-14	0.422885	0.818	0.515	6.47567e-10	MKI67-IL2RA+	TPM4
SLAMF1	3.22553e-14	0.480521	0.486	0.25	6.83877e-10	MKI67-IL2RA+	SLAMF1
SOCS2	3.76356e-14	0.33786	0.267	0.087	7.97949e-10	MKI67-IL2RA+	SOCS2
RCAN3	4.06017e-14	0.452509	0.683	0.397	8.60836e-10	MKI67-IL2RA+	RCAN3
LINC01943	6.44831e-14	0.556596	0.469	0.239	1.36717e-09	MKI67-IL2RA+	LINC01943
BHLHE40	6.52664e-14	0.494157	0.701	0.448	1.38378e-09	MKI67-IL2RA+	BHLHE40
PAG1	1.44756e-13	0.432135	0.746	0.489	3.06912e-09	MKI67-IL2RA+	PAG1
HAVCR2	1.52488e-13	0.521189	0.471	0.224	3.23306e-09	MKI67-IL2RA+	HAVCR2
CXCR6	1.78564e-13	0.472807	0.441	0.209	3.78592e-09	MKI67-IL2RA+	CXCR6
LAG3	2.24833e-13	0.626144	0.618	0.373	4.76692e-09	MKI67-IL2RA+	LAG3
CREM	2.40456e-13	0.669502	0.643	0.372	5.09814e-09	MKI67-IL2RA+	CREM
DUSP5	2.88922e-13	0.319557	0.284	0.104	6.12573e-09	MKI67-IL2RA+	DUSP5
IL2RB	3.01905e-13	0.346565	0.8	0.57	6.40099e-09	MKI67-IL2RA+	IL2RB
FLT3LG	3.29656e-13	0.319991	0.476	0.248	6.98936e-09	MKI67-IL2RA+	FLT3LG
LCP2	3.35589e-13	0.448133	0.853	0.611	7.11516e-09	MKI67-IL2RA+	LCP2
TNFRSF1B	4.13134e-13	0.539271	0.741	0.479	8.75927e-09	MKI67-IL2RA+	TNFRSF1B
CLIC1	5.13408e-13	0.432943	0.975	0.843	1.08853e-08	MKI67-IL2RA+	CLIC1
TNFSF12	7.53891e-13	0.361095	0.489	0.272	1.5984e-08	MKI67-IL2RA+	TNFSF12
ABRACL	1.01046e-12	0.290669	0.873	0.632	2.14237e-08	MKI67-IL2RA+	ABRACL
FURIN	1.01733e-12	0.403403	0.364	0.179	2.15695e-08	MKI67-IL2RA+	FURIN
EVA1B	1.26813e-12	0.420495	0.449	0.246	2.68869e-08	MKI67-IL2RA+	EVA1B
DOCK10	1.35341e-12	0.424576	0.738	0.484	2.8695e-08	MKI67-IL2RA+	DOCK10
RBPJ	1.5354e-12	0.562437	0.798	0.6	3.25536e-08	MKI67-IL2RA+	RBPJ
GBP2	1.6748e-12	0.482232	0.805	0.553	3.55092e-08	MKI67-IL2RA+	GBP2
ARPC1B	2.1578e-12	0.304912	0.888	0.662	4.57497e-08	MKI67-IL2RA+	ARPC1B
AC020571.1	2.24757e-12	0.307761	0.219	0.087	4.76531e-08	MKI67-IL2RA+	AC020571.1
POU2F2	3.45544e-12	0.498645	0.554	0.318	7.32622e-08	MKI67-IL2RA+	POU2F2
DPP4	3.68011e-12	0.419597	0.372	0.172	7.80258e-08	MKI67-IL2RA+	DPP4
LDHB	4.27488e-12	0.439607	0.93	0.721	9.06361e-08	MKI67-IL2RA+	LDHB
GAPDH	4.97969e-12	0.455926	0.995	0.94	1.05579e-07	MKI67-IL2RA+	GAPDH
S100A4	7.39794e-12	0.65569	0.955	0.837	1.56851e-07	MKI67-IL2RA+	S100A4
PRKCA	8.75306e-12	0.446678	0.616	0.36	1.85582e-07	MKI67-IL2RA+	PRKCA
MAF	1.05049e-11	0.477826	0.424	0.212	2.22726e-07	MKI67-IL2RA+	MAF
SATB1	1.11758e-11	0.396112	0.506	0.288	2.36948e-07	MKI67-IL2RA+	SATB1
MYL12A	1.16454e-11	0.309446	0.995	0.911	2.46906e-07	MKI67-IL2RA+	MYL12A
CYTIP	1.28825e-11	0.297011	0.825	0.608	2.73134e-07	MKI67-IL2RA+	CYTIP
C9orf16	1.34611e-11	0.363019	0.905	0.691	2.85401e-07	MKI67-IL2RA+	C9orf16
TESPA1	1.44398e-11	0.405458	0.491	0.275	3.06152e-07	MKI67-IL2RA+	TESPA1
CLTA	1.76384e-11	0.250288	0.873	0.643	3.73969e-07	MKI67-IL2RA+	CLTA
NDUFV2	2.3125e-11	0.370396	0.863	0.641	4.90296e-07	MKI67-IL2RA+	NDUFV2
ATP8B4	2.46037e-11	0.32584	0.262	0.123	5.21648e-07	MKI67-IL2RA+	ATP8B4
IVNS1ABP	2.7667e-11	0.501881	0.661	0.405	5.86595e-07	MKI67-IL2RA+	IVNS1ABP
IRF4	3.37533e-11	0.574958	0.446	0.25	7.15637e-07	MKI67-IL2RA+	IRF4
SEC61B	3.54879e-11	0.343427	0.945	0.809	7.52415e-07	MKI67-IL2RA+	SEC61B
FXYD7	4.23171e-11	0.338874	0.2	0.068	8.97207e-07	MKI67-IL2RA+	FXYD7
G3BP2	4.29718e-11	0.380391	0.833	0.641	9.11088e-07	MKI67-IL2RA+	G3BP2
NDFIP2	5.69039e-11	0.429097	0.504	0.257	1.20648e-06	MKI67-IL2RA+	NDFIP2
PRKX	6.04944e-11	0.295729	0.621	0.388	1.2826e-06	MKI67-IL2RA+	PRKX
MSN	8.01378e-11	0.292698	0.953	0.796	1.69908e-06	MKI67-IL2RA+	MSN
HSPD1	9.13855e-11	0.436839	0.798	0.552	1.93756e-06	MKI67-IL2RA+	HSPD1
LST1	9.42123e-11	0.463247	0.349	0.185	1.99749e-06	MKI67-IL2RA+	LST1
EIF3E	1.03204e-10	0.337822	0.89	0.742	2.18814e-06	MKI67-IL2RA+	EIF3E
ITGB1	1.24218e-10	0.347665	0.843	0.668	2.63366e-06	MKI67-IL2RA+	ITGB1
CD96	1.31395e-10	0.482818	0.893	0.7	2.78585e-06	MKI67-IL2RA+	CD96
LGALS3	1.36278e-10	0.380977	0.601	0.371	2.88937e-06	MKI67-IL2RA+	LGALS3
CARS	1.37016e-10	0.584045	0.539	0.312	2.90501e-06	MKI67-IL2RA+	CARS
TAB2	1.39042e-10	0.392115	0.648	0.387	2.94796e-06	MKI67-IL2RA+	TAB2
APRT	1.49769e-10	0.313148	0.918	0.75	3.1754e-06	MKI67-IL2RA+	APRT
TNFAIP8	1.96568e-10	0.262035	0.838	0.623	4.16763e-06	MKI67-IL2RA+	TNFAIP8
GTF2I	2.25348e-10	0.261442	0.828	0.601	4.77782e-06	MKI67-IL2RA+	GTF2I
CKLF	2.62568e-10	0.390442	0.87	0.65	5.56696e-06	MKI67-IL2RA+	CKLF
HOPX	4.59272e-10	0.527336	0.673	0.507	9.7375e-06	MKI67-IL2RA+	HOPX
NPM1	4.94064e-10	0.50111	0.985	0.924	1.04752e-05	MKI67-IL2RA+	NPM1
S100A6	5.7596e-10	0.396993	0.98	0.932	1.22115e-05	MKI67-IL2RA+	S100A6
TXN	8.45928e-10	0.271799	0.918	0.724	1.79354e-05	MKI67-IL2RA+	TXN
IL4I1	9.00114e-10	0.297758	0.172	0.068	1.90842e-05	MKI67-IL2RA+	IL4I1
CAPG	1.07643e-09	0.628568	0.656	0.369	2.28224e-05	MKI67-IL2RA+	CAPG
PTPN7	1.22509e-09	0.501133	0.855	0.622	2.59743e-05	MKI67-IL2RA+	PTPN7
FKBP11	1.60831e-09	0.313014	0.603	0.397	3.40993e-05	MKI67-IL2RA+	FKBP11
LTA	1.68236e-09	0.704693	0.317	0.146	3.56694e-05	MKI67-IL2RA+	LTA
NFKB1	2.09515e-09	0.268714	0.758	0.508	4.44213e-05	MKI67-IL2RA+	NFKB1
DUSP6	2.36724e-09	0.320395	0.259	0.088	5.01901e-05	MKI67-IL2RA+	DUSP6
CDV3	2.727e-09	0.287387	0.933	0.762	5.78178e-05	MKI67-IL2RA+	CDV3
DYNLL1	2.75159e-09	0.27489	0.933	0.751	5.83393e-05	MKI67-IL2RA+	DYNLL1
CD2	2.94607e-09	0.28994	0.933	0.916	6.24626e-05	MKI67-IL2RA+	CD2
PRDX1	3.204e-09	0.305234	0.833	0.628	6.79311e-05	MKI67-IL2RA+	PRDX1
SEC61G	3.30691e-09	0.260388	0.858	0.693	7.01131e-05	MKI67-IL2RA+	SEC61G
CTSA	3.35943e-09	0.281547	0.489	0.29	7.12266e-05	MKI67-IL2RA+	CTSA
SLC25A6	3.56837e-09	0.27043	0.948	0.79	7.56565e-05	MKI67-IL2RA+	SLC25A6
NAP1L4	5.46121e-09	0.36404	0.848	0.63	0.000115789	MKI67-IL2RA+	NAP1L4
TIMP1	5.63799e-09	0.497858	0.322	0.181	0.000119537	MKI67-IL2RA+	TIMP1
LGALS1	5.71188e-09	0.67077	0.833	0.606	0.000121103	MKI67-IL2RA+	LGALS1
PABPC1	7.10408e-09	0.268678	0.973	0.861	0.000150621	MKI67-IL2RA+	PABPC1
GPSM3	7.5142e-09	0.272772	0.83	0.625	0.000159316	MKI67-IL2RA+	GPSM3
CYLD	7.92654e-09	0.341325	0.848	0.671	0.000168058	MKI67-IL2RA+	CYLD
PKM	8.02491e-09	0.312221	0.786	0.556	0.000170144	MKI67-IL2RA+	PKM
TNFRSF25	8.63508e-09	0.318609	0.531	0.307	0.000183081	MKI67-IL2RA+	TNFRSF25
PIM2	8.71014e-09	0.358287	0.362	0.194	0.000184672	MKI67-IL2RA+	PIM2
SMAP1	1.00482e-08	0.256206	0.708	0.496	0.000213043	MKI67-IL2RA+	SMAP1
PRDM1	1.2939e-08	0.387568	0.426	0.227	0.000274332	MKI67-IL2RA+	PRDM1
SEC11A	1.39638e-08	0.264545	0.83	0.611	0.00029606	MKI67-IL2RA+	SEC11A
RALA	1.53576e-08	0.390756	0.718	0.496	0.000325611	MKI67-IL2RA+	RALA
ITGB7	1.95837e-08	0.299772	0.419	0.263	0.000415214	MKI67-IL2RA+	ITGB7
SAMHD1	2.59981e-08	0.268564	0.708	0.51	0.000551212	MKI67-IL2RA+	SAMHD1
MDFIC	2.64868e-08	0.348373	0.666	0.431	0.000561573	MKI67-IL2RA+	MDFIC
GOLGA8B	2.68136e-08	0.290058	0.416	0.237	0.000568503	MKI67-IL2RA+	GOLGA8B
ASXL2	2.78416e-08	0.342564	0.564	0.366	0.000590297	MKI67-IL2RA+	ASXL2
NFE2L3	2.86957e-08	0.291097	0.342	0.18	0.000608406	MKI67-IL2RA+	NFE2L3
HINT1	3.11284e-08	0.260257	0.993	0.925	0.000659985	MKI67-IL2RA+	HINT1
IL27RA	3.20375e-08	0.292291	0.663	0.429	0.00067926	MKI67-IL2RA+	IL27RA
TNFSF13B	3.21897e-08	0.438823	0.259	0.101	0.000682486	MKI67-IL2RA+	TNFSF13B
RHOC	3.47505e-08	0.331714	0.466	0.294	0.000736779	MKI67-IL2RA+	RHOC
PHLDA1	3.92986e-08	0.397124	0.389	0.213	0.000833209	MKI67-IL2RA+	PHLDA1
AFDN	5.23908e-08	0.305004	0.257	0.115	0.00111079	MKI67-IL2RA+	AFDN
IL4R	5.84922e-08	0.340418	0.506	0.277	0.00124015	MKI67-IL2RA+	IL4R
ENO1	6.36118e-08	0.427647	0.91	0.741	0.0013487	MKI67-IL2RA+	ENO1
EIF3H	6.86857e-08	0.264839	0.89	0.696	0.00145627	MKI67-IL2RA+	EIF3H
LMO4	7.27334e-08	0.370144	0.646	0.41	0.00154209	MKI67-IL2RA+	LMO4
CSF1	7.89777e-08	0.307039	0.217	0.114	0.00167448	MKI67-IL2RA+	CSF1
NDFIP1	7.97676e-08	0.258741	0.713	0.499	0.00169123	MKI67-IL2RA+	NDFIP1
NCF4	8.09345e-08	0.370578	0.387	0.193	0.00171597	MKI67-IL2RA+	NCF4
MDN1	8.24724e-08	0.258442	0.401	0.225	0.00174858	MKI67-IL2RA+	MDN1
MYL6	8.52231e-08	0.262431	1	0.97	0.0018069	MKI67-IL2RA+	MYL6
HTATSF1	8.95691e-08	0.398981	0.671	0.434	0.00189904	MKI67-IL2RA+	HTATSF1
GSTO1	9.16407e-08	0.264422	0.783	0.558	0.00194297	MKI67-IL2RA+	GSTO1
PLEKHO1	1.14818e-07	0.289389	0.803	0.61	0.00243436	MKI67-IL2RA+	PLEKHO1
RPS2	1.40827e-07	0.287261	1	0.999	0.00298582	MKI67-IL2RA+	RPS2
LMAN1	1.44767e-07	0.25854	0.738	0.513	0.00306934	MKI67-IL2RA+	LMAN1
TSPO	1.44929e-07	0.274233	0.863	0.67	0.00307279	MKI67-IL2RA+	TSPO
CD63	1.81706e-07	0.306597	0.915	0.762	0.00385252	MKI67-IL2RA+	CD63
ARL6IP5	2.13624e-07	0.276723	0.943	0.857	0.00452925	MKI67-IL2RA+	ARL6IP5
PIM1	2.55704e-07	0.275336	0.596	0.376	0.00542143	MKI67-IL2RA+	PIM1
CSF2	2.7938e-07	0.556404	0.207	0.092	0.00592342	MKI67-IL2RA+	CSF2
EEF1B2	3.92012e-07	0.266962	1	0.958	0.00831144	MKI67-IL2RA+	EEF1B2
CD7	4.25861e-07	0.414271	0.768	0.547	0.0090291	MKI67-IL2RA+	CD7
TRAF3IP3	5.09342e-07	0.363064	0.865	0.678	0.0107991	MKI67-IL2RA+	TRAF3IP3
SESN3	5.2123e-07	0.429012	0.397	0.234	0.0110511	MKI67-IL2RA+	SESN3
KDM5B	5.7756e-07	0.358845	0.521	0.296	0.0122454	MKI67-IL2RA+	KDM5B
GPR155	5.86328e-07	0.269881	0.369	0.216	0.0124313	MKI67-IL2RA+	GPR155
NCR3	7.35594e-07	0.352654	0.357	0.195	0.0155961	MKI67-IL2RA+	NCR3
AP3M2	7.36206e-07	0.259638	0.436	0.291	0.015609	MKI67-IL2RA+	AP3M2
CD27	7.67632e-07	0.436387	0.698	0.468	0.0162753	MKI67-IL2RA+	CD27
TMEM243	7.72982e-07	0.288684	0.651	0.452	0.0163888	MKI67-IL2RA+	TMEM243
CALCOCO2	7.98923e-07	0.314425	0.638	0.47	0.0169388	MKI67-IL2RA+	CALCOCO2
VIM	8.4835e-07	0.302074	0.985	0.925	0.0179867	MKI67-IL2RA+	VIM
BCL2L11	8.97976e-07	0.461085	0.469	0.305	0.0190389	MKI67-IL2RA+	BCL2L11
CCR4	9.98051e-07	0.296332	0.259	0.14	0.0211607	MKI67-IL2RA+	CCR4
TIGIT	1.14352e-06	0.448504	0.701	0.594	0.0242448	MKI67-IL2RA+	TIGIT
TXK	1.25505e-06	0.270553	0.282	0.152	0.0266096	MKI67-IL2RA+	TXK
TANK	1.26177e-06	0.276189	0.718	0.529	0.026752	MKI67-IL2RA+	TANK
SKAP1	1.26601e-06	0.255593	0.788	0.572	0.0268419	MKI67-IL2RA+	SKAP1
TRAPPC6A	1.28101e-06	0.267177	0.559	0.359	0.0271599	MKI67-IL2RA+	TRAPPC6A
LPIN2	1.46573e-06	0.290302	0.688	0.527	0.0310764	MKI67-IL2RA+	LPIN2
NEDD9	1.56264e-06	0.305717	0.474	0.314	0.033131	MKI67-IL2RA+	NEDD9
PTGER2	1.68248e-06	0.265685	0.334	0.174	0.035672	MKI67-IL2RA+	PTGER2
TKT	1.76052e-06	0.309077	0.716	0.484	0.0373266	MKI67-IL2RA+	TKT
CMTM6	1.87169e-06	0.391943	0.681	0.476	0.0396836	MKI67-IL2RA+	CMTM6
HSP90AB1	2.00673e-06	0.515805	0.963	0.849	0.0425468	MKI67-IL2RA+	HSP90AB1
IKZF4	2.13286e-06	0.28646	0.324	0.18	0.0452208	MKI67-IL2RA+	IKZF4
GTF2H5	2.32619e-06	0.274565	0.648	0.43	0.0493199	MKI67-IL2RA+	GTF2H5
MKI67	3.6189e-168	1.7579	1	0.211	7.67279e-164	MKI67+IL2RA-	MKI67
STMN1	2.35142e-73	1.83527	0.82	0.376	4.98548e-69	MKI67+IL2RA-	STMN1
HMGB2	4.41674e-69	1.76863	0.908	0.556	9.36438e-65	MKI67+IL2RA-	HMGB2
HMGN2	9.95658e-66	1.34555	0.931	0.737	2.11099e-61	MKI67+IL2RA-	HMGN2
CENPF	4.10947e-52	1.54765	0.768	0.263	8.7129e-48	MKI67+IL2RA-	CENPF
NUSAP1	2.21489e-51	1.49106	0.693	0.218	4.69602e-47	MKI67+IL2RA-	NUSAP1
PCLAF	1.1323e-50	1.21238	0.752	0.248	2.40071e-46	MKI67+IL2RA-	PCLAF
ANP32B	1.935e-48	0.911711	0.941	0.729	4.10259e-44	MKI67+IL2RA-	ANP32B
TOP2A	2.77141e-48	1.78513	0.683	0.21	5.87595e-44	MKI67+IL2RA-	TOP2A
H2AFZ	2.34187e-46	1.07969	0.915	0.707	4.96523e-42	MKI67+IL2RA-	H2AFZ
ASPM	3.84387e-44	1.42834	0.631	0.161	8.14977e-40	MKI67+IL2RA-	ASPM
HMGB1	2.01683e-43	0.874391	0.993	0.979	4.27608e-39	MKI67+IL2RA-	HMGB1
HIST1H4C	9.13194e-42	1.84855	0.899	0.748	1.93615e-37	MKI67+IL2RA-	HIST1H4C
TPX2	1.9207e-41	1.23186	0.641	0.187	4.07227e-37	MKI67+IL2RA-	TPX2
CCNB2	2.666e-40	0.824817	0.549	0.134	5.65245e-36	MKI67+IL2RA-	CCNB2
TUBA1B	2.06396e-38	1.32928	0.827	0.645	4.376e-34	MKI67+IL2RA-	TUBA1B
GTSE1	2.35523e-38	0.893498	0.559	0.146	4.99357e-34	MKI67+IL2RA-	GTSE1
UBE2C	1.34809e-37	1.06198	0.546	0.136	2.85821e-33	MKI67+IL2RA-	UBE2C
BIRC5	3.36143e-37	0.804839	0.588	0.155	7.1269e-33	MKI67+IL2RA-	BIRC5
TMPO	1.91526e-36	0.978591	0.902	0.625	4.06073e-32	MKI67+IL2RA-	TMPO
CENPE	1.97577e-36	1.14091	0.621	0.185	4.18903e-32	MKI67+IL2RA-	CENPE
CDK1	4.58156e-36	0.817456	0.529	0.136	9.71383e-32	MKI67+IL2RA-	CDK1
H2AFV	1.44659e-35	0.773853	0.895	0.708	3.06705e-31	MKI67+IL2RA-	H2AFV
CDCA8	1.49235e-35	0.696895	0.539	0.142	3.16408e-31	MKI67+IL2RA-	CDCA8
CKS1B	2.02636e-35	0.878404	0.657	0.243	4.29629e-31	MKI67+IL2RA-	CKS1B
TYMS	2.13768e-35	1.11977	0.67	0.221	4.5323e-31	MKI67+IL2RA-	TYMS
CENPW	2.69704e-35	0.646189	0.641	0.203	5.71827e-31	MKI67+IL2RA-	CENPW
RAD51AP1	1.19497e-34	0.557404	0.526	0.152	2.53358e-30	MKI67+IL2RA-	RAD51AP1
SPC25	1.59851e-34	0.680481	0.5	0.124	3.38916e-30	MKI67+IL2RA-	SPC25
SMC4	2.39927e-34	1.07121	0.784	0.382	5.08693e-30	MKI67+IL2RA-	SMC4
HIST1H1B	3.07182e-34	1.77641	0.624	0.208	6.51288e-30	MKI67+IL2RA-	HIST1H1B
KIF11	1.03864e-33	0.857473	0.595	0.177	2.20212e-29	MKI67+IL2RA-	KIF11
HMMR	1.04826e-33	1.03795	0.556	0.147	2.22252e-29	MKI67+IL2RA-	HMMR
HIST1H1C	2.69725e-33	1.25561	0.843	0.518	5.71871e-29	MKI67+IL2RA-	HIST1H1C
NCAPG	2.96831e-33	0.694376	0.556	0.148	6.29341e-29	MKI67+IL2RA-	NCAPG
TUBB	5.29611e-33	1.10058	0.853	0.636	1.12288e-28	MKI67+IL2RA-	TUBB
MAD2L1	7.90083e-33	0.637394	0.667	0.23	1.67513e-28	MKI67+IL2RA-	MAD2L1
KIF2C	1.11288e-32	0.602092	0.51	0.127	2.35953e-28	MKI67+IL2RA-	KIF2C
KNL1	1.43917e-32	0.758467	0.588	0.169	3.05133e-28	MKI67+IL2RA-	KNL1
CEP55	2.84938e-32	0.651741	0.565	0.155	6.04126e-28	MKI67+IL2RA-	CEP55
CDKN3	3.67323e-32	0.796972	0.569	0.167	7.78798e-28	MKI67+IL2RA-	CDKN3
HJURP	3.98319e-32	0.554959	0.471	0.105	8.44515e-28	MKI67+IL2RA-	HJURP
NUCKS1	8.87744e-32	0.766912	0.938	0.728	1.8822e-27	MKI67+IL2RA-	NUCKS1
SMC2	1.12745e-31	0.902552	0.761	0.337	2.39042e-27	MKI67+IL2RA-	SMC2
CENPM	1.34649e-31	0.725188	0.634	0.209	2.85483e-27	MKI67+IL2RA-	CENPM
HIST1H3F	2.10037e-31	0.648529	0.448	0.107	4.4532e-27	MKI67+IL2RA-	HIST1H3F
KIF15	3.80677e-31	0.653696	0.513	0.134	8.07112e-27	MKI67+IL2RA-	KIF15
CENPU	5.12622e-31	0.712667	0.608	0.201	1.08686e-26	MKI67+IL2RA-	CENPU
HIST1H3B	5.57193e-31	1.24604	0.477	0.128	1.18136e-26	MKI67+IL2RA-	HIST1H3B
AURKB	5.88115e-31	0.583019	0.52	0.136	1.24692e-26	MKI67+IL2RA-	AURKB
HIST1H1D	6.95935e-31	1.37738	0.859	0.55	1.47552e-26	MKI67+IL2RA-	HIST1H1D
CDCA3	1.01282e-30	0.463828	0.438	0.101	2.14738e-26	MKI67+IL2RA-	CDCA3
DLGAP5	1.24762e-30	0.985643	0.52	0.139	2.64521e-26	MKI67+IL2RA-	DLGAP5
RRM2	1.70256e-30	0.866922	0.546	0.149	3.60977e-26	MKI67+IL2RA-	RRM2
CCNA2	3.25305e-30	0.700508	0.542	0.152	6.89713e-26	MKI67+IL2RA-	CCNA2
HIST1H3G	4.72933e-30	0.827278	0.471	0.113	1.00271e-25	MKI67+IL2RA-	HIST1H3G
H2AFX	1.02324e-29	0.67667	0.608	0.215	2.16946e-25	MKI67+IL2RA-	H2AFX
DUT	1.29279e-29	1.0905	0.814	0.482	2.74098e-25	MKI67+IL2RA-	DUT
ESCO2	2.67768e-29	0.654325	0.487	0.13	5.67722e-25	MKI67+IL2RA-	ESCO2
LMNB1	3.29295e-29	0.705277	0.761	0.332	6.98172e-25	MKI67+IL2RA-	LMNB1
NUF2	3.97421e-29	0.632277	0.542	0.155	8.42612e-25	MKI67+IL2RA-	NUF2
HMGB3	4.8007e-29	0.644716	0.592	0.192	1.01784e-24	MKI67+IL2RA-	HMGB3
ECT2	1.60386e-28	0.476621	0.513	0.141	3.4005e-24	MKI67+IL2RA-	ECT2
KIFC1	2.44701e-28	0.528902	0.49	0.13	5.18815e-24	MKI67+IL2RA-	KIFC1
CBX5	2.60215e-28	0.724789	0.85	0.457	5.51709e-24	MKI67+IL2RA-	CBX5
HIST1H2AG	3.26152e-28	1.08294	0.605	0.241	6.91508e-24	MKI67+IL2RA-	HIST1H2AG
ZWINT	3.62715e-28	0.521879	0.562	0.169	7.69029e-24	MKI67+IL2RA-	ZWINT
HIST1H2AH	8.44594e-28	0.769814	0.523	0.151	1.79071e-23	MKI67+IL2RA-	HIST1H2AH
CLSPN	2.20288e-27	0.856749	0.601	0.204	4.67054e-23	MKI67+IL2RA-	CLSPN
BRCA1	2.78586e-27	0.61452	0.621	0.217	5.90659e-23	MKI67+IL2RA-	BRCA1
RACGAP1	5.59345e-27	0.461302	0.5	0.139	1.18592e-22	MKI67+IL2RA-	RACGAP1
KIF14	1.99674e-26	0.559753	0.448	0.109	4.23348e-22	MKI67+IL2RA-	KIF14
MXD3	3.17748e-26	0.490993	0.431	0.112	6.73689e-22	MKI67+IL2RA-	MXD3
CENPA	3.69409e-26	0.563839	0.422	0.108	7.83222e-22	MKI67+IL2RA-	CENPA
NUDT1	4.78445e-26	0.584127	0.784	0.408	1.0144e-21	MKI67+IL2RA-	NUDT1
TACC3	5.4245e-26	0.603646	0.644	0.249	1.1501e-21	MKI67+IL2RA-	TACC3
BUB1	1.008e-25	0.568189	0.546	0.167	2.13716e-21	MKI67+IL2RA-	BUB1
ORC6	1.43112e-25	0.521439	0.552	0.18	3.03426e-21	MKI67+IL2RA-	ORC6
KIF22	1.53226e-25	0.404782	0.618	0.24	3.2487e-21	MKI67+IL2RA-	KIF22
C21orf58	1.62346e-25	0.536442	0.513	0.161	3.44206e-21	MKI67+IL2RA-	C21orf58
HIST1H2AL	1.79027e-25	0.932401	0.467	0.139	3.79573e-21	MKI67+IL2RA-	HIST1H2AL
TK1	1.80965e-25	0.692062	0.542	0.17	3.83682e-21	MKI67+IL2RA-	TK1
CKS2	1.90195e-25	0.900029	0.654	0.284	4.03252e-21	MKI67+IL2RA-	CKS2
DEK	2.02879e-25	0.700671	0.944	0.823	4.30145e-21	MKI67+IL2RA-	DEK
SGO1	2.93367e-25	0.513209	0.484	0.149	6.21997e-21	MKI67+IL2RA-	SGO1
HIST1H2BH	5.49006e-25	0.717692	0.474	0.149	1.164e-20	MKI67+IL2RA-	HIST1H2BH
PTMA	6.52708e-25	0.426502	1	1	1.38387e-20	MKI67+IL2RA-	PTMA
NDC80	8.56056e-25	0.630801	0.529	0.166	1.81501e-20	MKI67+IL2RA-	NDC80
CENPN	1.42695e-24	0.407139	0.529	0.169	3.02543e-20	MKI67+IL2RA-	CENPN
ARHGAP11A	1.86888e-24	0.55054	0.539	0.178	3.9624e-20	MKI67+IL2RA-	ARHGAP11A
ANP32E	2.12303e-24	0.837371	0.846	0.565	4.50126e-20	MKI67+IL2RA-	ANP32E
NCAPG2	2.62602e-24	0.470937	0.542	0.18	5.56768e-20	MKI67+IL2RA-	NCAPG2
SLC25A5	4.34222e-24	0.640974	0.895	0.629	9.20638e-20	MKI67+IL2RA-	SLC25A5
PTTG1	6.56404e-24	0.974789	0.732	0.355	1.39171e-19	MKI67+IL2RA-	PTTG1
CDT1	6.83862e-24	0.451836	0.523	0.167	1.44992e-19	MKI67+IL2RA-	CDT1
AURKA	8.61539e-24	0.578862	0.497	0.145	1.82664e-19	MKI67+IL2RA-	AURKA
PRR11	8.80851e-24	0.452256	0.461	0.126	1.86758e-19	MKI67+IL2RA-	PRR11
TPM41	9.30423e-24	0.278944	0.869	0.52	1.97268e-19	MKI67+IL2RA-	TPM4
CDCA5	1.04344e-23	0.44734	0.461	0.132	2.2123e-19	MKI67+IL2RA-	CDCA5
PHF19	1.53833e-23	0.623934	0.719	0.319	3.26156e-19	MKI67+IL2RA-	PHF19
HIST1H3H	1.71801e-23	0.430117	0.435	0.12	3.64253e-19	MKI67+IL2RA-	HIST1H3H
CKAP2L	1.96135e-23	0.481371	0.425	0.109	4.15846e-19	MKI67+IL2RA-	CKAP2L
NCAPD2	2.05808e-23	0.577085	0.618	0.24	4.36354e-19	MKI67+IL2RA-	NCAPD2
NEIL3	2.44657e-23	0.349029	0.366	0.089	5.18722e-19	MKI67+IL2RA-	NEIL3
CENPK	2.478e-23	0.481227	0.667	0.274	5.25386e-19	MKI67+IL2RA-	CENPK
DIAPH3	2.6064e-23	0.42668	0.438	0.117	5.52608e-19	MKI67+IL2RA-	DIAPH3
CCNB1	2.74755e-23	0.811008	0.513	0.16	5.82536e-19	MKI67+IL2RA-	CCNB1
SHCBP1	3.0047e-23	0.386952	0.477	0.14	6.37056e-19	MKI67+IL2RA-	SHCBP1
KIF23	4.00095e-23	0.532443	0.454	0.124	8.48282e-19	MKI67+IL2RA-	KIF23
KPNA2	5.21137e-23	0.735447	0.611	0.246	1.10491e-18	MKI67+IL2RA-	KPNA2
FAM111B	6.76122e-23	0.712702	0.402	0.111	1.43351e-18	MKI67+IL2RA-	FAM111B
CALM3	1.20598e-22	0.736632	0.895	0.6	2.55692e-18	MKI67+IL2RA-	CALM3
ASF1B	1.33413e-22	0.409051	0.464	0.139	2.82861e-18	MKI67+IL2RA-	ASF1B
MZT2B	1.74478e-22	0.54854	0.954	0.809	3.69928e-18	MKI67+IL2RA-	MZT2B
TROAP	2.7979e-22	0.380575	0.408	0.107	5.93212e-18	MKI67+IL2RA-	TROAP
NUCB2	6.84649e-22	0.733518	0.856	0.59	1.45159e-17	MKI67+IL2RA-	NUCB2
MT2A	9.98151e-22	1.0761	0.922	0.724	2.11628e-17	MKI67+IL2RA-	MT2A
DTYMK	1.10724e-21	0.510549	0.657	0.289	2.34758e-17	MKI67+IL2RA-	DTYMK
CHEK1	1.67742e-21	0.523809	0.575	0.205	3.55647e-17	MKI67+IL2RA-	CHEK1
UBE2T	1.81459e-21	0.471734	0.533	0.185	3.84729e-17	MKI67+IL2RA-	UBE2T
PLK1	1.82946e-21	0.446771	0.382	0.091	3.87881e-17	MKI67+IL2RA-	PLK1
TTK	1.93282e-21	0.381526	0.425	0.119	4.09797e-17	MKI67+IL2RA-	TTK
BRCA2	1.99366e-21	0.470296	0.523	0.179	4.22695e-17	MKI67+IL2RA-	BRCA2
E2F8	2.11606e-21	0.40945	0.363	0.089	4.48646e-17	MKI67+IL2RA-	E2F8
HIST1H4D	2.21589e-21	0.578803	0.405	0.119	4.69813e-17	MKI67+IL2RA-	HIST1H4D
CDC20	2.80701e-21	0.5443	0.428	0.123	5.95142e-17	MKI67+IL2RA-	CDC20
SGO2	3.73445e-21	0.614932	0.546	0.207	7.91778e-17	MKI67+IL2RA-	SGO2
FANCI	3.79149e-21	0.573328	0.552	0.197	8.03872e-17	MKI67+IL2RA-	FANCI
SPC24	4.02339e-21	0.274771	0.35	0.088	8.5304e-17	MKI67+IL2RA-	SPC24
FBXO5	4.36541e-21	0.598067	0.526	0.194	9.25554e-17	MKI67+IL2RA-	FBXO5
HIST1H2AK	6.78918e-21	0.446283	0.428	0.128	1.43944e-16	MKI67+IL2RA-	HIST1H2AK
CCDC34	7.66013e-21	0.516894	0.562	0.205	1.6241e-16	MKI67+IL2RA-	CCDC34
KIF4A	8.19841e-21	0.382252	0.422	0.114	1.73823e-16	MKI67+IL2RA-	KIF4A
HELLS	1.04141e-20	0.78892	0.641	0.281	2.20799e-16	MKI67+IL2RA-	HELLS
HIST1H2BB	1.38789e-20	0.318477	0.327	0.075	2.94261e-16	MKI67+IL2RA-	HIST1H2BB
TPGS2	2.34097e-20	0.253213	0.686	0.337	4.96333e-16	MKI67+IL2RA-	TPGS2
POLQ	2.37484e-20	0.338468	0.412	0.115	5.03514e-16	MKI67+IL2RA-	POLQ
BUB1B	4.32346e-20	0.460192	0.484	0.152	9.1666e-16	MKI67+IL2RA-	BUB1B
DDX39A	4.91285e-20	0.311889	0.712	0.366	1.04162e-15	MKI67+IL2RA-	DDX39A
RPA3	5.74866e-20	0.634119	0.781	0.425	1.21883e-15	MKI67+IL2RA-	RPA3
PPIA	6.11452e-20	0.504407	0.974	0.925	1.2964e-15	MKI67+IL2RA-	PPIA
PRDX6	6.58382e-20	0.28886	0.895	0.58	1.3959e-15	MKI67+IL2RA-	PRDX6
USP1	6.69064e-20	0.558561	0.791	0.46	1.41855e-15	MKI67+IL2RA-	USP1
EZH2	7.23099e-20	0.634609	0.647	0.28	1.53312e-15	MKI67+IL2RA-	EZH2
HIST1H2AJ	8.97449e-20	0.35322	0.366	0.095	1.90277e-15	MKI67+IL2RA-	HIST1H2AJ
TUBB4B	1.06334e-19	0.681193	0.725	0.453	2.2545e-15	MKI67+IL2RA-	TUBB4B
MND1	1.1062e-19	0.366569	0.428	0.128	2.34537e-15	MKI67+IL2RA-	MND1
ATAD2	1.29653e-19	0.811996	0.657	0.314	2.7489e-15	MKI67+IL2RA-	ATAD2
HIRIP3	1.49737e-19	0.3601	0.569	0.228	3.17472e-15	MKI67+IL2RA-	HIRIP3
MIS18BP1	2.08625e-19	0.516495	0.814	0.467	4.42328e-15	MKI67+IL2RA-	MIS18BP1
RRM1	2.27541e-19	0.576835	0.631	0.272	4.82432e-15	MKI67+IL2RA-	RRM1
HIST1H3C	2.27882e-19	0.364038	0.35	0.088	4.83155e-15	MKI67+IL2RA-	HIST1H3C
ANLN	2.67701e-19	0.340973	0.359	0.093	5.6758e-15	MKI67+IL2RA-	ANLN
MYBL2	3.21674e-19	0.37022	0.435	0.124	6.82013e-15	MKI67+IL2RA-	MYBL2
BCL2L12	3.98018e-19	0.251806	0.513	0.193	8.43877e-15	MKI67+IL2RA-	BCL2L12
IDH2	4.17103e-19	0.53739	0.755	0.428	8.84341e-15	MKI67+IL2RA-	IDH2
HIST2H2AC	4.35632e-19	0.799775	0.817	0.569	9.23627e-15	MKI67+IL2RA-	HIST2H2AC
CCAR1	5.49925e-19	0.307751	0.778	0.434	1.16595e-14	MKI67+IL2RA-	CCAR1
HIST1H2AB	6.47295e-19	0.335977	0.324	0.083	1.3724e-14	MKI67+IL2RA-	HIST1H2AB
HIST1H1E	6.79e-19	0.860587	0.869	0.627	1.43962e-14	MKI67+IL2RA-	HIST1H1E
SKA2	8.41614e-19	0.442239	0.729	0.354	1.78439e-14	MKI67+IL2RA-	SKA2
CALM2	9.44138e-19	0.478459	0.928	0.814	2.00176e-14	MKI67+IL2RA-	CALM2
HIST1H2BF	1.00324e-18	0.52067	0.428	0.138	2.12707e-14	MKI67+IL2RA-	HIST1H2BF
ILF2	1.01022e-18	0.3129	0.768	0.43	2.14186e-14	MKI67+IL2RA-	ILF2
GMNN	1.16354e-18	0.49771	0.605	0.247	2.46693e-14	MKI67+IL2RA-	GMNN
SSRP1	1.40911e-18	0.374921	0.716	0.361	2.9876e-14	MKI67+IL2RA-	SSRP1
UBE2S	1.4195e-18	0.782949	0.703	0.418	3.00962e-14	MKI67+IL2RA-	UBE2S
N4BP2	1.45387e-18	0.346194	0.667	0.299	3.08251e-14	MKI67+IL2RA-	N4BP2
CKAP2	1.79699e-18	0.527012	0.739	0.411	3.80997e-14	MKI67+IL2RA-	CKAP2
KIF20B	2.07454e-18	0.70264	0.657	0.315	4.39844e-14	MKI67+IL2RA-	KIF20B
NEK2	2.61997e-18	0.330181	0.33	0.083	5.55485e-14	MKI67+IL2RA-	NEK2
CDCA2	2.82259e-18	0.492197	0.402	0.124	5.98445e-14	MKI67+IL2RA-	CDCA2
MDH1	2.85278e-18	0.30852	0.83	0.497	6.04846e-14	MKI67+IL2RA-	MDH1
SUMO1	2.90165e-18	0.266688	0.886	0.589	6.15208e-14	MKI67+IL2RA-	SUMO1
ATAD5	2.90489e-18	0.518554	0.585	0.245	6.15894e-14	MKI67+IL2RA-	ATAD5
NCAPH	2.985e-18	0.39036	0.49	0.167	6.32879e-14	MKI67+IL2RA-	NCAPH
NSD2	3.16646e-18	0.424275	0.598	0.247	6.71353e-14	MKI67+IL2RA-	NSD2
CENPH	3.40959e-18	0.397425	0.549	0.212	7.229e-14	MKI67+IL2RA-	CENPH
YEATS4	3.46546e-18	0.428733	0.667	0.305	7.34748e-14	MKI67+IL2RA-	YEATS4
TFDP1	3.92452e-18	0.347281	0.608	0.264	8.32076e-14	MKI67+IL2RA-	TFDP1
DEPDC1B	4.68697e-18	0.272282	0.353	0.093	9.93732e-14	MKI67+IL2RA-	DEPDC1B
AL441992.1	4.88321e-18	0.289248	0.477	0.162	1.03534e-13	MKI67+IL2RA-	AL441992.1
TTF2	5.25375e-18	0.458446	0.582	0.249	1.1139e-13	MKI67+IL2RA-	TTF2
SPDL1	5.26755e-18	0.369023	0.493	0.171	1.11683e-13	MKI67+IL2RA-	SPDL1
COTL1	6.54808e-18	0.586995	0.941	0.694	1.38832e-13	MKI67+IL2RA-	COTL1
HMGN1	6.63355e-18	0.504854	0.922	0.723	1.40644e-13	MKI67+IL2RA-	HMGN1
COX8A	7.10379e-18	0.476092	0.941	0.762	1.50614e-13	MKI67+IL2RA-	COX8A
PRC1	8.06566e-18	0.292388	0.359	0.101	1.71008e-13	MKI67+IL2RA-	PRC1
PBK	8.38694e-18	0.333182	0.382	0.107	1.7782e-13	MKI67+IL2RA-	PBK
BANF1	1.34912e-17	0.356256	0.804	0.482	2.8604e-13	MKI67+IL2RA-	BANF1
CARHSP1	1.48747e-17	0.49601	0.82	0.473	3.15373e-13	MKI67+IL2RA-	CARHSP1
DHFR	1.58743e-17	0.594124	0.569	0.23	3.36567e-13	MKI67+IL2RA-	DHFR
TUBA1C	1.68525e-17	0.498184	0.618	0.309	3.57306e-13	MKI67+IL2RA-	TUBA1C
NASP	1.90951e-17	0.638253	0.859	0.583	4.04854e-13	MKI67+IL2RA-	NASP
LSM4	2.16067e-17	0.550509	0.758	0.427	4.58105e-13	MKI67+IL2RA-	LSM4
CKAP5	2.38005e-17	0.374847	0.608	0.263	5.04619e-13	MKI67+IL2RA-	CKAP5
SAC3D1	3.19052e-17	0.433187	0.458	0.177	6.76454e-13	MKI67+IL2RA-	SAC3D1
ATP5F1C	3.69816e-17	0.255184	0.869	0.572	7.84083e-13	MKI67+IL2RA-	ATP5F1C
TCF19	3.9218e-17	0.26258	0.389	0.117	8.31501e-13	MKI67+IL2RA-	TCF19
ALYREF	4.10501e-17	0.332361	0.634	0.298	8.70345e-13	MKI67+IL2RA-	ALYREF
RPL39L	4.26526e-17	0.274394	0.454	0.158	9.0432e-13	MKI67+IL2RA-	RPL39L
MPHOSPH9	4.2965e-17	0.272677	0.627	0.298	9.10943e-13	MKI67+IL2RA-	MPHOSPH9
CCNF	5.61836e-17	0.309149	0.379	0.108	1.19121e-12	MKI67+IL2RA-	CCNF
SMS	5.79687e-17	0.440839	0.739	0.386	1.22905e-12	MKI67+IL2RA-	SMS
ARPC5	8.63723e-17	0.507306	0.941	0.833	1.83126e-12	MKI67+IL2RA-	ARPC5
MZT2A	8.88365e-17	0.470738	0.879	0.591	1.88351e-12	MKI67+IL2RA-	MZT2A
PCNA	9.22655e-17	0.824335	0.634	0.311	1.95621e-12	MKI67+IL2RA-	PCNA
DNAJC9	1.03063e-16	0.490405	0.703	0.383	2.18514e-12	MKI67+IL2RA-	DNAJC9
KIF18A	1.04383e-16	0.347163	0.382	0.113	2.21313e-12	MKI67+IL2RA-	KIF18A
CCDC167	1.10288e-16	0.35213	0.719	0.38	2.33832e-12	MKI67+IL2RA-	CCDC167
CDC25B	1.16504e-16	0.305343	0.533	0.238	2.47011e-12	MKI67+IL2RA-	CDC25B
FOXM1	1.26063e-16	0.337352	0.415	0.126	2.67279e-12	MKI67+IL2RA-	FOXM1
FABP5	1.55809e-16	0.53619	0.771	0.421	3.30346e-12	MKI67+IL2RA-	FABP5
VRK1	1.59949e-16	0.318538	0.634	0.305	3.39123e-12	MKI67+IL2RA-	VRK1
HIST1H2BC	1.63808e-16	0.463671	0.503	0.189	3.47305e-12	MKI67+IL2RA-	HIST1H2BC
SNX5	1.85831e-16	0.268268	0.709	0.371	3.93998e-12	MKI67+IL2RA-	SNX5
PFN1	2.00852e-16	0.408113	1	0.986	4.25846e-12	MKI67+IL2RA-	PFN1
AC084033.3	2.4701e-16	0.32538	0.526	0.208	5.23711e-12	MKI67+IL2RA-	AC084033.3
ACTB	2.52534e-16	0.500064	0.997	0.99	5.35424e-12	MKI67+IL2RA-	ACTB
UBB	2.74682e-16	0.478406	0.958	0.898	5.82382e-12	MKI67+IL2RA-	UBB
CFL1	4.12926e-16	0.380337	0.997	0.957	8.75485e-12	MKI67+IL2RA-	CFL1
PDS5B	5.19346e-16	0.281115	0.693	0.369	1.10112e-11	MKI67+IL2RA-	PDS5B
FANCD2	5.43638e-16	0.274954	0.425	0.143	1.15262e-11	MKI67+IL2RA-	FANCD2
LSM5	5.46235e-16	0.378763	0.804	0.492	1.15813e-11	MKI67+IL2RA-	LSM5
STIL	5.74594e-16	0.256844	0.356	0.104	1.21825e-11	MKI67+IL2RA-	STIL
SAE1	5.84975e-16	0.315379	0.582	0.25	1.24026e-11	MKI67+IL2RA-	SAE1
RFC3	6.82234e-16	0.33581	0.477	0.181	1.44647e-11	MKI67+IL2RA-	RFC3
SELL	9.25359e-16	0.766835	0.533	0.252	1.96195e-11	MKI67+IL2RA-	SELL
NCAPD3	1.03599e-15	0.482817	0.582	0.266	2.1965e-11	MKI67+IL2RA-	NCAPD3
RBBP7	1.2417e-15	0.362527	0.755	0.438	2.63265e-11	MKI67+IL2RA-	RBBP7
2006-09-01	1.29306e-15	0.488535	0.928	0.711	2.74154e-11	MKI67+IL2RA-	2006-09-01
HIST2H2AB	1.29378e-15	0.254776	0.31	0.078	2.74306e-11	MKI67+IL2RA-	HIST2H2AB
JPT1	1.35312e-15	0.51115	0.84	0.545	2.86889e-11	MKI67+IL2RA-	JPT1
HIST1H2AE	1.54359e-15	0.280016	0.346	0.098	3.27271e-11	MKI67+IL2RA-	HIST1H2AE
BAZ1B	1.87305e-15	0.347593	0.801	0.488	3.97124e-11	MKI67+IL2RA-	BAZ1B
PRIM1	1.91127e-15	0.318729	0.536	0.227	4.05228e-11	MKI67+IL2RA-	PRIM1
KNSTRN	2.02015e-15	0.297936	0.376	0.122	4.28313e-11	MKI67+IL2RA-	KNSTRN
FEN1	2.0408e-15	0.452415	0.533	0.219	4.32689e-11	MKI67+IL2RA-	FEN1
SMC1A	2.49488e-15	0.539012	0.794	0.472	5.28964e-11	MKI67+IL2RA-	SMC1A
CIP2A	3.08119e-15	0.318816	0.448	0.159	6.53274e-11	MKI67+IL2RA-	CIP2A
C19orf48	3.48233e-15	0.28508	0.51	0.204	7.38325e-11	MKI67+IL2RA-	C19orf48
RCC2	3.50571e-15	0.36036	0.66	0.318	7.4328e-11	MKI67+IL2RA-	RCC2
CEP295	3.55514e-15	0.25115	0.552	0.244	7.53762e-11	MKI67+IL2RA-	CEP295
TMEM106C	3.70337e-15	0.315576	0.516	0.211	7.85189e-11	MKI67+IL2RA-	TMEM106C
RAN	4.21029e-15	0.51933	0.928	0.732	8.92666e-11	MKI67+IL2RA-	RAN
DEPDC1	4.38095e-15	0.31901	0.294	0.077	9.2885e-11	MKI67+IL2RA-	DEPDC1
NAP1L1	4.92724e-15	0.521827	0.948	0.78	1.04467e-10	MKI67+IL2RA-	NAP1L1
LIG1	6.34651e-15	0.378114	0.471	0.19	1.34559e-10	MKI67+IL2RA-	LIG1
EMC9	6.78485e-15	0.259754	0.461	0.169	1.43852e-10	MKI67+IL2RA-	EMC9
CENPX	7.0963e-15	0.27859	0.647	0.348	1.50456e-10	MKI67+IL2RA-	CENPX
PXMP2	7.39315e-15	0.266081	0.448	0.167	1.5675e-10	MKI67+IL2RA-	PXMP2
CDCA7	7.59318e-15	0.404712	0.507	0.204	1.60991e-10	MKI67+IL2RA-	CDCA7
YWHAE	8.33431e-15	0.285081	0.827	0.536	1.76704e-10	MKI67+IL2RA-	YWHAE
CDKN2C	9.05551e-15	0.320522	0.418	0.141	1.91995e-10	MKI67+IL2RA-	CDKN2C
EPB41L2	9.07025e-15	0.280879	0.454	0.166	1.92307e-10	MKI67+IL2RA-	EPB41L2
SPAG5	9.65071e-15	0.262244	0.353	0.107	2.04614e-10	MKI67+IL2RA-	SPAG5
IMPDH2	1.19967e-14	0.2683	0.585	0.29	2.54354e-10	MKI67+IL2RA-	IMPDH2
PSIP1	1.37045e-14	0.494611	0.886	0.634	2.90562e-10	MKI67+IL2RA-	PSIP1
MCM7	1.4393e-14	0.467525	0.582	0.266	3.0516e-10	MKI67+IL2RA-	MCM7
NUDCD2	1.87267e-14	0.346953	0.686	0.355	3.97043e-10	MKI67+IL2RA-	NUDCD2
LSM2	1.95329e-14	0.299893	0.768	0.456	4.14136e-10	MKI67+IL2RA-	LSM2
FIBP	2.05006e-14	0.283084	0.709	0.385	4.34653e-10	MKI67+IL2RA-	FIBP
HP1BP3	2.14772e-14	0.392628	0.931	0.766	4.55359e-10	MKI67+IL2RA-	HP1BP3
UQCC2	2.27666e-14	0.359927	0.676	0.351	4.82697e-10	MKI67+IL2RA-	UQCC2
HIST2H2BF	2.28177e-14	0.36963	0.33	0.1	4.83781e-10	MKI67+IL2RA-	HIST2H2BF
RPLP01	2.37274e-14	0.450828	0.997	0.97	5.03068e-10	MKI67+IL2RA-	RPLP0
HNRNPA2B1	2.46784e-14	0.387664	0.98	0.94	5.23232e-10	MKI67+IL2RA-	HNRNPA2B1
MCM3	2.70549e-14	0.538168	0.631	0.316	5.73619e-10	MKI67+IL2RA-	MCM3
ANAPC11	2.90368e-14	0.301439	0.853	0.584	6.15638e-10	MKI67+IL2RA-	ANAPC11
RANGAP1	4.42508e-14	0.255657	0.52	0.227	9.38205e-10	MKI67+IL2RA-	RANGAP1
MELK	4.69425e-14	0.305543	0.379	0.122	9.95275e-10	MKI67+IL2RA-	MELK
GAPDH1	4.80306e-14	0.459703	0.99	0.943	1.01835e-09	MKI67+IL2RA-	GAPDH
INCENP	5.29213e-14	0.28448	0.359	0.111	1.12204e-09	MKI67+IL2RA-	INCENP
SNRPD1	5.60682e-14	0.477059	0.859	0.572	1.18876e-09	MKI67+IL2RA-	SNRPD1
SUPT16H	7.36146e-14	0.272924	0.876	0.607	1.56078e-09	MKI67+IL2RA-	SUPT16H
HIST1H4H	7.88287e-14	0.397324	0.399	0.15	1.67133e-09	MKI67+IL2RA-	HIST1H4H
H1FX	7.96799e-14	0.330735	0.817	0.518	1.68937e-09	MKI67+IL2RA-	H1FX
NME1	8.59945e-14	0.251877	0.595	0.308	1.82325e-09	MKI67+IL2RA-	NME1
NDUFA2	1.01705e-13	0.291117	0.869	0.596	2.15636e-09	MKI67+IL2RA-	NDUFA2
CNTRL	1.04589e-13	0.41703	0.771	0.461	2.2175e-09	MKI67+IL2RA-	CNTRL
SPTBN1	1.06083e-13	0.416194	0.641	0.329	2.24918e-09	MKI67+IL2RA-	SPTBN1
TCF7	1.06118e-13	0.433068	0.631	0.411	2.24991e-09	MKI67+IL2RA-	TCF7
NDUFB6	1.0663e-13	0.252963	0.729	0.429	2.26077e-09	MKI67+IL2RA-	NDUFB6
BLM	1.19316e-13	0.275179	0.51	0.212	2.52974e-09	MKI67+IL2RA-	BLM
FAM111A	1.24902e-13	0.4448	0.676	0.39	2.64817e-09	MKI67+IL2RA-	FAM111A
ATP5MC3	1.31349e-13	0.476142	0.935	0.747	2.78486e-09	MKI67+IL2RA-	ATP5MC3
CBX1	1.32239e-13	0.259893	0.66	0.358	2.80373e-09	MKI67+IL2RA-	CBX1
MTHFD2	1.34416e-13	0.294603	0.575	0.275	2.84989e-09	MKI67+IL2RA-	MTHFD2
RAD21	1.48299e-13	0.412197	0.912	0.674	3.14424e-09	MKI67+IL2RA-	RAD21
ZDHHC12	1.71395e-13	0.300541	0.611	0.307	3.63392e-09	MKI67+IL2RA-	ZDHHC12
HINT2	1.83193e-13	0.296686	0.67	0.348	3.88405e-09	MKI67+IL2RA-	HINT2
PPA11	1.84577e-13	0.298959	0.794	0.498	3.9134e-09	MKI67+IL2RA-	PPA1
E2F1	2.39617e-13	0.275433	0.369	0.129	5.08037e-09	MKI67+IL2RA-	E2F1
NONO	2.74343e-13	0.325575	0.83	0.534	5.81663e-09	MKI67+IL2RA-	NONO
LEF1	2.75129e-13	0.571395	0.461	0.223	5.83328e-09	MKI67+IL2RA-	LEF1
GGCT	2.86678e-13	0.283317	0.588	0.278	6.07814e-09	MKI67+IL2RA-	GGCT
NAA38	2.89623e-13	0.274339	0.791	0.493	6.14059e-09	MKI67+IL2RA-	NAA38
MCM5	2.96885e-13	0.432776	0.578	0.263	6.29456e-09	MKI67+IL2RA-	MCM5
MRPL51	4.36202e-13	0.398586	0.895	0.646	9.24836e-09	MKI67+IL2RA-	MRPL51
MCM6	4.87786e-13	0.490153	0.608	0.288	1.0342e-08	MKI67+IL2RA-	MCM6
DBI	5.17292e-13	0.40746	0.938	0.775	1.09676e-08	MKI67+IL2RA-	DBI
MCM4	5.57783e-13	0.546686	0.536	0.231	1.18261e-08	MKI67+IL2RA-	MCM4
RMI2	6.22577e-13	0.265288	0.386	0.132	1.31999e-08	MKI67+IL2RA-	RMI2
DNMT1	6.97334e-13	0.420252	0.801	0.507	1.47849e-08	MKI67+IL2RA-	DNMT1
DTL	6.98188e-13	0.296569	0.386	0.127	1.4803e-08	MKI67+IL2RA-	DTL
PPM1G	7.09944e-13	0.280876	0.863	0.588	1.50522e-08	MKI67+IL2RA-	PPM1G
HIST1H2AC	7.52429e-13	0.326602	0.569	0.272	1.5953e-08	MKI67+IL2RA-	HIST1H2AC
YBX1	8.30952e-13	0.388314	0.971	0.886	1.76178e-08	MKI67+IL2RA-	YBX1
RFC4	8.44207e-13	0.343411	0.536	0.244	1.78989e-08	MKI67+IL2RA-	RFC4
TFRC	8.82967e-13	0.309915	0.601	0.314	1.87207e-08	MKI67+IL2RA-	TFRC
PKM1	9.89081e-13	0.388581	0.84	0.558	2.09705e-08	MKI67+IL2RA-	PKM
H2AFY	9.89471e-13	0.43041	0.784	0.493	2.09788e-08	MKI67+IL2RA-	H2AFY
PAICS	1.11097e-12	0.253744	0.516	0.25	2.35547e-08	MKI67+IL2RA-	PAICS
ACAA2	1.12601e-12	0.252803	0.667	0.359	2.38736e-08	MKI67+IL2RA-	ACAA2
UQCRH	1.13439e-12	0.325364	0.967	0.799	2.40514e-08	MKI67+IL2RA-	UQCRH
BRIP1	1.18622e-12	0.269371	0.333	0.105	2.51502e-08	MKI67+IL2RA-	BRIP1
HMGA1	1.19139e-12	0.344165	0.663	0.362	2.526e-08	MKI67+IL2RA-	HMGA1
APOLD1	1.22372e-12	0.305202	0.425	0.154	2.59452e-08	MKI67+IL2RA-	APOLD1
SMC3	1.25507e-12	0.399435	0.876	0.601	2.66099e-08	MKI67+IL2RA-	SMC3
POLD3	1.26001e-12	0.31886	0.52	0.234	2.67148e-08	MKI67+IL2RA-	POLD3
RNASEH2B	1.69074e-12	0.317519	0.781	0.493	3.58471e-08	MKI67+IL2RA-	RNASEH2B
FKBP5	1.75743e-12	0.277258	0.598	0.314	3.7261e-08	MKI67+IL2RA-	FKBP5
COX5A	1.92022e-12	0.368431	0.892	0.634	4.07126e-08	MKI67+IL2RA-	COX5A
HNRNPA1	2.23889e-12	0.436442	0.967	0.854	4.7469e-08	MKI67+IL2RA-	HNRNPA1
ATP5F1A	2.68226e-12	0.28121	0.863	0.592	5.68693e-08	MKI67+IL2RA-	ATP5F1A
BARD1	2.76137e-12	0.358164	0.549	0.244	5.85466e-08	MKI67+IL2RA-	BARD1
SET	2.83723e-12	0.448517	0.977	0.871	6.01549e-08	MKI67+IL2RA-	SET
UHRF1	2.88467e-12	0.326927	0.356	0.126	6.11607e-08	MKI67+IL2RA-	UHRF1
KPNB1	3.70154e-12	0.282238	0.824	0.544	7.84801e-08	MKI67+IL2RA-	KPNB1
PSMA4	3.7932e-12	0.380732	0.869	0.612	8.04235e-08	MKI67+IL2RA-	PSMA4
AP2S1	3.93608e-12	0.262054	0.837	0.565	8.34527e-08	MKI67+IL2RA-	AP2S1
PPP1CA	4.1883e-12	0.293236	0.922	0.685	8.88004e-08	MKI67+IL2RA-	PPP1CA
AIF1	4.4771e-12	0.581341	0.533	0.227	9.49234e-08	MKI67+IL2RA-	AIF1
DCP2	4.49567e-12	0.250611	0.748	0.451	9.53172e-08	MKI67+IL2RA-	DCP2
CCT81	5.07439e-12	0.262168	0.859	0.585	1.07587e-07	MKI67+IL2RA-	CCT8
XCL1	5.37354e-12	0.268709	0.487	0.222	1.1393e-07	MKI67+IL2RA-	XCL1
IFI16	5.69052e-12	0.475955	0.931	0.734	1.2065e-07	MKI67+IL2RA-	IFI16
NUDT21	5.90999e-12	0.325986	0.712	0.397	1.25304e-07	MKI67+IL2RA-	NUDT21
HPRT1	6.01141e-12	0.269477	0.582	0.297	1.27454e-07	MKI67+IL2RA-	HPRT1
TALDO1	6.47038e-12	0.321049	0.807	0.522	1.37185e-07	MKI67+IL2RA-	TALDO1
SQLE	7.63504e-12	0.301585	0.578	0.296	1.61878e-07	MKI67+IL2RA-	SQLE
HIST1H1A	8.0585e-12	0.367981	0.281	0.077	1.70856e-07	MKI67+IL2RA-	HIST1H1A
SUZ12	8.57272e-12	0.331355	0.804	0.525	1.81759e-07	MKI67+IL2RA-	SUZ12
SUMO2	8.98669e-12	0.296117	0.974	0.866	1.90536e-07	MKI67+IL2RA-	SUMO2
SMAP2	1.23894e-11	0.33211	0.863	0.589	2.6268e-07	MKI67+IL2RA-	SMAP2
CCDC18	1.35273e-11	0.321983	0.435	0.176	2.86806e-07	MKI67+IL2RA-	CCDC18
SNRPE	1.35392e-11	0.384519	0.824	0.555	2.87057e-07	MKI67+IL2RA-	SNRPE
IFI27L1	1.39324e-11	0.276601	0.461	0.185	2.95394e-07	MKI67+IL2RA-	IFI27L1
UQCRQ	1.57191e-11	0.335723	0.882	0.64	3.33276e-07	MKI67+IL2RA-	UQCRQ
HNRNPR	1.63429e-11	0.325581	0.905	0.693	3.46502e-07	MKI67+IL2RA-	HNRNPR
MSH2	1.97104e-11	0.277179	0.549	0.269	4.17899e-07	MKI67+IL2RA-	MSH2
HNRNPD	2.03536e-11	0.292849	0.931	0.727	4.31538e-07	MKI67+IL2RA-	HNRNPD
GINS2	2.06414e-11	0.396933	0.441	0.178	4.37638e-07	MKI67+IL2RA-	GINS2
XRCC6	2.46366e-11	0.269718	0.843	0.583	5.22346e-07	MKI67+IL2RA-	XRCC6
FGFR1	2.56438e-11	0.544637	0.448	0.189	5.437e-07	MKI67+IL2RA-	FGFR1
PRKDC	2.57089e-11	0.368043	0.846	0.583	5.4508e-07	MKI67+IL2RA-	PRKDC
ITGAE	2.99957e-11	0.275526	0.693	0.395	6.35968e-07	MKI67+IL2RA-	ITGAE
LSM3	3.13139e-11	0.256566	0.824	0.578	6.63917e-07	MKI67+IL2RA-	LSM3
MCM10	3.14336e-11	0.329933	0.373	0.136	6.66456e-07	MKI67+IL2RA-	MCM10
SEM1	3.3805e-11	0.315588	0.918	0.686	7.16734e-07	MKI67+IL2RA-	SEM1
KNTC1	3.58718e-11	0.253605	0.405	0.154	7.60554e-07	MKI67+IL2RA-	KNTC1
CACYBP	3.8589e-11	0.327229	0.833	0.571	8.18165e-07	MKI67+IL2RA-	CACYBP
SLC25A3	4.10281e-11	0.290009	0.931	0.713	8.69877e-07	MKI67+IL2RA-	SLC25A3
BUB3	4.34474e-11	0.35202	0.866	0.619	9.21172e-07	MKI67+IL2RA-	BUB3
LDHB1	4.5603e-11	0.443747	0.925	0.728	9.66876e-07	MKI67+IL2RA-	LDHB
ARMH1	4.9267e-11	0.378473	0.369	0.141	1.04456e-06	MKI67+IL2RA-	ARMH1
HADHA	5.13514e-11	0.309625	0.863	0.601	1.08875e-06	MKI67+IL2RA-	HADHA
YWHAH	5.34362e-11	0.302892	0.748	0.458	1.13295e-06	MKI67+IL2RA-	YWHAH
ARL6IP1	5.59706e-11	0.597257	0.758	0.504	1.18669e-06	MKI67+IL2RA-	ARL6IP1
CEP57	6.31691e-11	0.296661	0.755	0.459	1.33931e-06	MKI67+IL2RA-	CEP57
HNRNPAB	6.351e-11	0.413548	0.846	0.596	1.34654e-06	MKI67+IL2RA-	HNRNPAB
PLGRKT	6.87468e-11	0.28011	0.585	0.3	1.45757e-06	MKI67+IL2RA-	PLGRKT
ATP5MC1	7.11044e-11	0.269083	0.758	0.493	1.50756e-06	MKI67+IL2RA-	ATP5MC1
SNRPF	7.31267e-11	0.364816	0.882	0.639	1.55043e-06	MKI67+IL2RA-	SNRPF
COMMD4	7.9975e-11	0.306917	0.608	0.31	1.69563e-06	MKI67+IL2RA-	COMMD4
DMAC11	8.3579e-11	0.253859	0.644	0.352	1.77204e-06	MKI67+IL2RA-	DMAC1
LIMS1	9.00556e-11	0.288308	0.716	0.423	1.90936e-06	MKI67+IL2RA-	LIMS1
CD38	9.00706e-11	0.338243	0.529	0.226	1.90968e-06	MKI67+IL2RA-	CD38
TRAPPC1	9.92951e-11	0.251627	0.886	0.647	2.10526e-06	MKI67+IL2RA-	TRAPPC1
RBMX	9.97403e-11	0.295192	0.833	0.59	2.11469e-06	MKI67+IL2RA-	RBMX
HIST1H4E	1.0172e-10	0.355829	0.425	0.196	2.15668e-06	MKI67+IL2RA-	HIST1H4E
GYPC	1.04732e-10	0.271689	0.915	0.685	2.22053e-06	MKI67+IL2RA-	GYPC
AHI1	1.89718e-10	0.325301	0.608	0.328	4.02239e-06	MKI67+IL2RA-	AHI1
NFKB11	1.9377e-10	0.35468	0.801	0.511	4.10832e-06	MKI67+IL2RA-	NFKB1
WDR76	1.96206e-10	0.324323	0.48	0.216	4.15996e-06	MKI67+IL2RA-	WDR76
CEP152	2.23337e-10	0.318999	0.464	0.198	4.73518e-06	MKI67+IL2RA-	CEP152
RNASEH2C	2.28354e-10	0.251534	0.761	0.496	4.84156e-06	MKI67+IL2RA-	RNASEH2C
CORO1A	2.58512e-10	0.301552	0.99	0.873	5.48098e-06	MKI67+IL2RA-	CORO1A
CHCHD2	2.73174e-10	0.329461	0.977	0.887	5.79183e-06	MKI67+IL2RA-	CHCHD2
PARK7	3.13503e-10	0.468242	0.948	0.795	6.64689e-06	MKI67+IL2RA-	PARK7
SRSF2	3.67151e-10	0.260715	0.863	0.628	7.78433e-06	MKI67+IL2RA-	SRSF2
HSPD11	4.13426e-10	0.318301	0.827	0.557	8.76545e-06	MKI67+IL2RA-	HSPD1
SIVA1	6.26567e-10	0.386212	0.804	0.562	1.32845e-05	MKI67+IL2RA-	SIVA1
GSTO11	6.6001e-10	0.280259	0.83	0.56	1.39935e-05	MKI67+IL2RA-	GSTO1
RANBP1	6.74784e-10	0.481105	0.791	0.516	1.43068e-05	MKI67+IL2RA-	RANBP1
PARP1	6.76533e-10	0.278018	0.873	0.627	1.43438e-05	MKI67+IL2RA-	PARP1
PRDX3	8.99088e-10	0.313499	0.657	0.363	1.90625e-05	MKI67+IL2RA-	PRDX3
ATP5IF1	9.76593e-10	0.285033	0.944	0.78	2.07057e-05	MKI67+IL2RA-	ATP5IF1
TPI1	1.11583e-09	0.461626	0.886	0.645	2.36578e-05	MKI67+IL2RA-	TPI1
HNRNPA3	1.20021e-09	0.37755	0.948	0.821	2.54469e-05	MKI67+IL2RA-	HNRNPA3
CBX3	1.3032e-09	0.388942	0.915	0.738	2.76305e-05	MKI67+IL2RA-	CBX3
SRSF3	1.4385e-09	0.259622	0.958	0.834	3.0499e-05	MKI67+IL2RA-	SRSF3
TESC	1.55831e-09	0.312396	0.484	0.23	3.30393e-05	MKI67+IL2RA-	TESC
CCR7	1.97732e-09	0.380703	0.461	0.258	4.19232e-05	MKI67+IL2RA-	CCR7
SNRPG	2.4385e-09	0.327726	0.918	0.729	5.17011e-05	MKI67+IL2RA-	SNRPG
LBR	2.52897e-09	0.276654	0.846	0.612	5.36193e-05	MKI67+IL2RA-	LBR
TMEM123	3.21226e-09	0.485045	0.775	0.541	6.81063e-05	MKI67+IL2RA-	TMEM123
TPM3	4.16828e-09	0.351717	0.967	0.874	8.83759e-05	MKI67+IL2RA-	TPM3
SNRPB	4.41474e-09	0.344484	0.886	0.686	9.36014e-05	MKI67+IL2RA-	SNRPB
HINT11	4.8598e-09	0.289118	0.984	0.928	0.000103038	MKI67+IL2RA-	HINT1
ITM2A	4.89868e-09	0.513264	0.732	0.488	0.000103862	MKI67+IL2RA-	ITM2A
ACTG11	5.15985e-09	0.459685	0.974	0.927	0.000109399	MKI67+IL2RA-	ACTG1
MCM2	5.44892e-09	0.257364	0.392	0.16	0.000115528	MKI67+IL2RA-	MCM2
HAUS1	5.54787e-09	0.257381	0.575	0.302	0.000117626	MKI67+IL2RA-	HAUS1
ZNF706	5.65958e-09	0.352379	0.833	0.614	0.000119994	MKI67+IL2RA-	ZNF706
PSMB8	5.73163e-09	0.294152	0.941	0.768	0.000121522	MKI67+IL2RA-	PSMB8
LRRN31	6.91692e-09	0.531512	0.572	0.272	0.000146653	MKI67+IL2RA-	LRRN3
CCNE2	7.54932e-09	0.261319	0.284	0.102	0.000160061	MKI67+IL2RA-	CCNE2
ANXA5	7.57512e-09	0.256217	0.83	0.612	0.000160608	MKI67+IL2RA-	ANXA5
CD83	1.04722e-08	0.343241	0.484	0.243	0.000222032	MKI67+IL2RA-	CD83
GNG5	1.07414e-08	0.359085	0.886	0.705	0.000227739	MKI67+IL2RA-	GNG5
ATP5MC2	1.24404e-08	0.266018	0.993	0.9	0.000263762	MKI67+IL2RA-	ATP5MC2
GNG8	1.32729e-08	0.322372	0.265	0.078	0.000281412	MKI67+IL2RA-	GNG8
MT1E	1.41252e-08	0.430566	0.637	0.342	0.000299482	MKI67+IL2RA-	MT1E
GPX4	1.41528e-08	0.395433	0.899	0.704	0.000300067	MKI67+IL2RA-	GPX4
SNRNP25	1.57421e-08	0.254575	0.549	0.284	0.000333764	MKI67+IL2RA-	SNRNP25
CBR3	2.45187e-08	0.260351	0.369	0.147	0.000519845	MKI67+IL2RA-	CBR3
HNRNPF	2.47591e-08	0.254299	0.902	0.713	0.000524942	MKI67+IL2RA-	HNRNPF
CHAF1A	2.52814e-08	0.255026	0.408	0.174	0.000536016	MKI67+IL2RA-	CHAF1A
PTGIR	2.70692e-08	0.282182	0.268	0.082	0.00057392	MKI67+IL2RA-	PTGIR
SOD1	2.78204e-08	0.332143	0.948	0.792	0.000589848	MKI67+IL2RA-	SOD1
RDX	2.80343e-08	0.345235	0.641	0.351	0.000594384	MKI67+IL2RA-	RDX
MYB	3.04388e-08	0.331184	0.435	0.175	0.000645363	MKI67+IL2RA-	MYB
RPL42	6.04202e-08	0.334789	0.987	0.917	0.00128103	MKI67+IL2RA-	RPL4
LAYN	6.32008e-08	0.26121	0.301	0.103	0.00133998	MKI67+IL2RA-	LAYN
NAP1L41	7.98037e-08	0.311911	0.866	0.635	0.001692	MKI67+IL2RA-	NAP1L4
RPSA	8.06217e-08	0.282687	0.997	0.995	0.00170934	MKI67+IL2RA-	RPSA
RAC2	8.93069e-08	0.30677	0.938	0.755	0.00189349	MKI67+IL2RA-	RAC2
COX6C	9.97797e-08	0.283475	0.958	0.847	0.00211553	MKI67+IL2RA-	COX6C
PRDX2	1.08732e-07	0.378819	0.788	0.546	0.00230534	MKI67+IL2RA-	PRDX2
H2AFJ	1.13402e-07	0.289042	0.631	0.353	0.00240435	MKI67+IL2RA-	H2AFJ
CTNNAL1	1.27434e-07	0.263447	0.34	0.14	0.00270186	MKI67+IL2RA-	CTNNAL1
PIF1	1.78789e-07	0.27038	0.294	0.11	0.00379069	MKI67+IL2RA-	PIF1
MYL6B	1.81381e-07	0.301853	0.523	0.247	0.00384563	MKI67+IL2RA-	MYL6B
C9orf161	3.5135e-07	0.307934	0.902	0.697	0.00744933	MKI67+IL2RA-	C9orf16
HSPB1	8.35562e-07	0.290567	0.621	0.373	0.0177156	MKI67+IL2RA-	HSPB1
ATP5MG	1.1729e-06	0.275859	0.987	0.941	0.0248678	MKI67+IL2RA-	ATP5MG
MAL1	1.55126e-06	0.528046	0.435	0.209	0.0328899	MKI67+IL2RA-	MAL
UBALD2	1.75922e-06	0.278876	0.706	0.466	0.037299	MKI67+IL2RA-	UBALD2
MKI671	1.23204532521374e-316	2.16935	1	0.11	2.61218249851818e-312	MKI67+IL2RA+	MKI67
IL2RA1	9.65608e-287	1.5143	1	0.144	2.04728e-282	MKI67+IL2RA+	IL2RA
TYMS1	1.7212e-184	1.64905	0.874	0.114	3.6493e-180	MKI67+IL2RA+	TYMS
TUBA1B1	2.52509e-177	1.76611	0.955	0.591	5.3537e-173	MKI67+IL2RA+	TUBA1B
TOP2A1	5.2943e-167	2.05296	0.832	0.113	1.1225e-162	MKI67+IL2RA+	TOP2A
PCLAF1	7.61192e-166	1.44394	0.901	0.148	1.61388e-161	MKI67+IL2RA+	PCLAF
STMN11	2.37413e-161	1.86429	0.949	0.289	5.03363e-157	MKI67+IL2RA+	STMN1
CENPU1	2.773e-158	0.880305	0.776	0.108	5.87932e-154	MKI67+IL2RA+	CENPU
CLSPN1	1.45411e-157	1.20536	0.785	0.109	3.08301e-153	MKI67+IL2RA+	CLSPN
HMGB21	5.82508e-157	1.99052	0.979	0.494	1.23503e-152	MKI67+IL2RA+	HMGB2
CENPW1	9.79827e-157	0.903691	0.788	0.112	2.07743e-152	MKI67+IL2RA+	CENPW
TK11	2.19586e-151	0.861725	0.725	0.079	4.65567e-147	MKI67+IL2RA+	TK1
HMGN21	3.78018e-151	1.41931	0.994	0.697	8.01475e-147	MKI67+IL2RA+	HMGN2
H2AFZ1	3.75886e-148	1.36814	0.985	0.664	7.96954e-144	MKI67+IL2RA+	H2AFZ
BIRC51	1.31364e-147	1.02272	0.71	0.07	2.78518e-143	MKI67+IL2RA+	BIRC5
CEP551	1.54099e-146	0.956068	0.701	0.07	3.2672e-142	MKI67+IL2RA+	CEP55
TPX21	9.42202e-146	1.48328	0.763	0.099	1.99766e-141	MKI67+IL2RA+	TPX2
ZWINT1	2.74345e-145	0.737376	0.71	0.083	5.81666e-141	MKI67+IL2RA+	ZWINT
HIST1H1B1	5.89954e-143	2.2803	0.793	0.115	1.25082e-138	MKI67+IL2RA+	HIST1H1B
TUBB1	5.30148e-141	1.41063	0.938	0.588	1.12402e-136	MKI67+IL2RA+	TUBB
CDKN31	5.65945e-140	0.974486	0.706	0.083	1.19992e-135	MKI67+IL2RA+	CDKN3
GTSE11	1.00612e-139	0.954807	0.667	0.067	2.13318e-135	MKI67+IL2RA+	GTSE1
ENO11	2.58083e-138	1.07299	0.995	0.705	5.47187e-134	MKI67+IL2RA+	ENO1
NCAPD21	3.30062e-138	0.719345	0.796	0.149	6.99798e-134	MKI67+IL2RA+	NCAPD2
RAN1	3.52493e-138	1.09074	0.992	0.692	7.47355e-134	MKI67+IL2RA+	RAN
ASPM1	5.29612e-138	1.70864	0.713	0.081	1.12288e-133	MKI67+IL2RA+	ASPM
PKM2	5.38024e-138	1.19718	0.982	0.488	1.14072e-133	MKI67+IL2RA+	PKM
PHF191	2.70472e-137	1.09686	0.907	0.223	5.73456e-133	MKI67+IL2RA+	PHF19
CHEK11	4.75382e-137	0.780679	0.754	0.115	1.0079e-132	MKI67+IL2RA+	CHEK1
BRCA11	5.99255e-137	0.923967	0.772	0.129	1.27054e-132	MKI67+IL2RA+	BRCA1
FANCI1	6.04782e-137	0.730682	0.731	0.109	1.28226e-132	MKI67+IL2RA+	FANCI
NUSAP11	1.32819e-136	1.4816	0.787	0.134	2.81604e-132	MKI67+IL2RA+	NUSAP1
MCM41	5.03795e-136	0.960318	0.779	0.133	1.06815e-131	MKI67+IL2RA+	MCM4
KIF111	9.68374e-136	1.00874	0.722	0.092	2.05315e-131	MKI67+IL2RA+	KIF11
SMC21	1.61454e-135	1.24362	0.896	0.25	3.42314e-131	MKI67+IL2RA+	SMC2
NCAPG1	1.96083e-135	0.907238	0.668	0.069	4.15735e-131	MKI67+IL2RA+	NCAPG
LMNB11	5.28504e-135	1.01184	0.907	0.242	1.12053e-130	MKI67+IL2RA+	LMNB1
CKS1B1	5.73389e-135	0.947521	0.791	0.158	1.2157e-130	MKI67+IL2RA+	CKS1B
RRM11	7.77568e-135	0.852314	0.821	0.18	1.6486e-130	MKI67+IL2RA+	RRM1
RRM21	5.35361e-134	1.19353	0.676	0.067	1.13507e-129	MKI67+IL2RA+	RRM2
KNL11	9.04091e-134	0.993724	0.707	0.087	1.91685e-129	MKI67+IL2RA+	KNL1
HMGB31	9.31502e-134	0.878309	0.755	0.101	1.97497e-129	MKI67+IL2RA+	HMGB3
HELLS1	3.79128e-133	1.08478	0.826	0.191	8.03827e-129	MKI67+IL2RA+	HELLS
SNRNP251	4.82446e-133	0.534773	0.806	0.188	1.02288e-128	MKI67+IL2RA+	SNRNP25
CENPF1	1.50066e-132	1.81965	0.829	0.184	3.18169e-128	MKI67+IL2RA+	CENPF
CENPE1	2.09318e-132	1.3096	0.724	0.104	4.43795e-128	MKI67+IL2RA+	CENPE
DLGAP51	3.68449e-132	1.22623	0.644	0.06	7.81186e-128	MKI67+IL2RA+	DLGAP5
CENPH1	6.79547e-132	0.587211	0.734	0.124	1.44078e-127	MKI67+IL2RA+	CENPH
CCDC341	2.28112e-131	0.665069	0.733	0.118	4.83643e-127	MKI67+IL2RA+	CCDC34
CENPM1	4.56349e-131	0.833632	0.767	0.122	9.67552e-127	MKI67+IL2RA+	CENPM
MAD2L11	3.369e-130	0.838814	0.779	0.146	7.14296e-126	MKI67+IL2RA+	MAD2L1
ORC61	8.67148e-130	0.640353	0.692	0.099	1.83853e-125	MKI67+IL2RA+	ORC6
NUDT11	1.25835e-129	0.759212	0.914	0.329	2.66796e-125	MKI67+IL2RA+	NUDT1
PRDX31	2.98484e-129	0.620254	0.895	0.269	6.32845e-125	MKI67+IL2RA+	PRDX3
NUF21	3.34225e-129	0.8566	0.667	0.075	7.08625e-125	MKI67+IL2RA+	NUF2
MCM71	4.78394e-129	0.843208	0.788	0.176	1.01429e-124	MKI67+IL2RA+	MCM7
DHFR1	2.42541e-128	0.852235	0.767	0.139	5.14236e-124	MKI67+IL2RA+	DHFR
HMMR1	8.43939e-128	1.33913	0.662	0.068	1.78932e-123	MKI67+IL2RA+	HMMR
NCAPG21	1.06013e-127	0.577036	0.677	0.101	2.24769e-123	MKI67+IL2RA+	NCAPG2
SGO21	3.86748e-127	0.79959	0.724	0.121	8.19984e-123	MKI67+IL2RA+	SGO2
ATAD51	4.50615e-127	0.70756	0.758	0.16	9.55394e-123	MKI67+IL2RA+	ATAD5
TPI11	1.11575e-126	1.09188	0.989	0.589	2.36562e-122	MKI67+IL2RA+	TPI1
FABP51	2.11469e-126	1.29843	0.928	0.339	4.48356e-122	MKI67+IL2RA+	FABP5
BRCA21	3.06564e-126	0.589801	0.665	0.101	6.49977e-122	MKI67+IL2RA+	BRCA2
DUT1	1.23254e-125	1.45419	0.932	0.411	2.61324e-121	MKI67+IL2RA+	DUT
ANP32E1	1.64166e-125	1.21128	0.961	0.501	3.48064e-121	MKI67+IL2RA+	ANP32E
CCNA21	2.35427e-125	0.925558	0.659	0.074	4.99152e-121	MKI67+IL2RA+	CCNA2
PCNA1	2.98494e-125	1.2553	0.838	0.221	6.32867e-121	MKI67+IL2RA+	PCNA
SMC41	9.0406e-125	1.39823	0.89	0.305	1.91679e-120	MKI67+IL2RA+	SMC4
KIF151	3.00154e-124	0.704848	0.619	0.06	6.36386e-120	MKI67+IL2RA+	KIF15
ANP32B1	3.20884e-124	1.11179	0.995	0.689	6.80339e-120	MKI67+IL2RA+	ANP32B
DTYMK1	4.90861e-124	0.80113	0.821	0.202	1.04072e-119	MKI67+IL2RA+	DTYMK
SGO11	5.56384e-124	0.607101	0.631	0.071	1.17965e-119	MKI67+IL2RA+	SGO1
CDCA51	1.03629e-123	0.584971	0.596	0.057	2.19714e-119	MKI67+IL2RA+	CDCA5
FEN11	3.5328e-123	0.717574	0.725	0.133	7.49025e-119	MKI67+IL2RA+	FEN1
HIRIP31	6.24677e-123	0.619316	0.731	0.145	1.32444e-118	MKI67+IL2RA+	HIRIP3
ASF1B1	4.88646e-122	0.495191	0.601	0.064	1.03603e-117	MKI67+IL2RA+	ASF1B
SHCBP11	6.9637e-122	0.57486	0.613	0.064	1.47644e-117	MKI67+IL2RA+	SHCBP1
GMNN1	9.34734e-122	0.795046	0.787	0.158	1.98182e-117	MKI67+IL2RA+	GMNN
HAT1	1.14735e-121	0.308201	0.781	0.239	2.43262e-117	MKI67+IL2RA+	HAT1
HSPD12	1.53931e-121	1.38988	0.965	0.489	3.26365e-117	MKI67+IL2RA+	HSPD1
DNAJC91	2.12226e-121	0.756503	0.88	0.3	4.49961e-117	MKI67+IL2RA+	DNAJC9
LIG11	2.27069e-120	0.492631	0.649	0.112	4.81432e-116	MKI67+IL2RA+	LIG1
MCM31	4.6374e-119	0.945583	0.826	0.229	9.83221e-115	MKI67+IL2RA+	MCM3
RPA31	1.10754e-118	0.890597	0.935	0.343	2.34821e-114	MKI67+IL2RA+	RPA3
CENPN1	1.71157e-118	0.508414	0.658	0.092	3.62888e-114	MKI67+IL2RA+	CENPN
UBE2C1	4.23099e-118	1.11738	0.62	0.066	8.97055e-114	MKI67+IL2RA+	UBE2C
BARD11	1.4995e-117	0.50183	0.745	0.158	3.17925e-113	MKI67+IL2RA+	BARD1
RANBP11	2.10969e-117	1.12484	0.944	0.444	4.47297e-113	MKI67+IL2RA+	RANBP1
HMGB11	6.17749e-117	1.01618	1	0.976	1.30975e-112	MKI67+IL2RA+	HMGB1
NCAPD31	7.21895e-117	0.669386	0.77	0.18	1.53056e-112	MKI67+IL2RA+	NCAPD3
ITGB3BP	1.18556e-116	0.297298	0.668	0.153	2.51362e-112	MKI67+IL2RA+	ITGB3BP
TTF21	1.69253e-116	0.60473	0.737	0.169	3.5885e-112	MKI67+IL2RA+	TTF2
PTTG11	2.70574e-116	1.22951	0.905	0.265	5.73671e-112	MKI67+IL2RA+	PTTG1
EZH21	3.9334e-116	0.899368	0.815	0.192	8.3396e-112	MKI67+IL2RA+	EZH2
KIF20B1	4.08184e-116	1.09807	0.821	0.232	8.65432e-112	MKI67+IL2RA+	KIF20B
BUB1B1	5.05708e-116	0.629842	0.634	0.074	1.0722e-111	MKI67+IL2RA+	BUB1B
NME11	1.18783e-115	0.991014	0.821	0.217	2.51844e-111	MKI67+IL2RA+	NME1
EXOSC8	1.42817e-115	0.367324	0.811	0.277	3.028e-111	MKI67+IL2RA+	EXOSC8
HSP90AA1	1.73842e-115	0.920752	1	0.938	3.6858e-111	MKI67+IL2RA+	HSP90AA1
H2AFX1	1.75537e-115	0.71843	0.715	0.139	3.72173e-111	MKI67+IL2RA+	H2AFX
CDCA21	2.17203e-115	0.619019	0.563	0.049	4.60513e-111	MKI67+IL2RA+	CDCA2
RFC41	2.92806e-115	0.525712	0.721	0.163	6.20807e-111	MKI67+IL2RA+	RFC4
ESCO21	3.02245e-115	0.708068	0.586	0.061	6.40819e-111	MKI67+IL2RA+	ESCO2
NSD21	7.23568e-115	0.574923	0.755	0.165	1.53411e-110	MKI67+IL2RA+	NSD2
CDK11	8.45312e-115	0.867662	0.607	0.067	1.79223e-110	MKI67+IL2RA+	CDK1
HNRNPAB1	1.1027e-114	1.12921	0.959	0.537	2.33794e-110	MKI67+IL2RA+	HNRNPAB
POP7	1.12717e-114	0.292167	0.737	0.219	2.38983e-110	MKI67+IL2RA+	POP7
CHAF1A1	1.62466e-114	0.499505	0.632	0.091	3.4446e-110	MKI67+IL2RA+	CHAF1A
ACADVL	2.16658e-114	0.302311	0.752	0.218	4.59357e-110	MKI67+IL2RA+	ACADVL
CSE1L	3.36023e-114	0.409949	0.679	0.141	7.12435e-110	MKI67+IL2RA+	CSE1L
IFI27L11	4.16806e-114	0.36224	0.637	0.108	8.83712e-110	MKI67+IL2RA+	IFI27L1
BUB11	4.81567e-114	0.741488	0.659	0.091	1.02102e-109	MKI67+IL2RA+	BUB1
CCNB11	4.82268e-114	1.16397	0.658	0.08	1.02251e-109	MKI67+IL2RA+	CCNB1
NUDT211	7.43645e-114	0.469325	0.896	0.313	1.57668e-109	MKI67+IL2RA+	NUDT21
ATAD21	7.58373e-114	0.968631	0.838	0.226	1.6079e-109	MKI67+IL2RA+	ATAD2
CKS21	8.5277e-114	1.06871	0.824	0.195	1.80804e-109	MKI67+IL2RA+	CKS2
RBBP8	8.85287e-114	0.57946	0.65	0.094	1.87699e-109	MKI67+IL2RA+	RBBP8
RAD51AP11	9.12117e-114	0.506145	0.611	0.083	1.93387e-109	MKI67+IL2RA+	RAD51AP1
MYBL21	1.48844e-113	0.614616	0.575	0.051	3.15579e-109	MKI67+IL2RA+	MYBL2
CDCA71	5.4222e-113	0.553318	0.677	0.124	1.14961e-108	MKI67+IL2RA+	CDCA7
AKR1B1	6.16246e-113	0.295634	0.743	0.221	1.30656e-108	MKI67+IL2RA+	AKR1B1
RFC31	6.19728e-113	0.3965	0.619	0.109	1.31395e-108	MKI67+IL2RA+	RFC3
MND11	1.3092e-112	0.48204	0.571	0.055	2.77578e-108	MKI67+IL2RA+	MND1
MCM101	1.42507e-112	0.571055	0.563	0.06	3.02144e-108	MKI67+IL2RA+	MCM10
SPC251	2.08208e-112	0.637939	0.571	0.058	4.41443e-108	MKI67+IL2RA+	SPC25
HPRT11	2.91363e-112	0.351927	0.757	0.219	6.17749e-108	MKI67+IL2RA+	HPRT1
UBE2T1	3.18057e-112	0.665421	0.674	0.106	6.74343e-108	MKI67+IL2RA+	UBE2T
BLM1	5.17337e-112	0.45624	0.692	0.13	1.09686e-107	MKI67+IL2RA+	BLM
CDCA81	5.99304e-112	0.714555	0.616	0.073	1.27064e-107	MKI67+IL2RA+	CDCA8
CCDC181	7.91415e-112	0.431618	0.617	0.099	1.67796e-107	MKI67+IL2RA+	CCDC18
RFC2	9.48449e-112	0.41415	0.644	0.124	2.0109e-107	MKI67+IL2RA+	RFC2
CCDC1671	9.77947e-112	0.722635	0.892	0.295	2.07344e-107	MKI67+IL2RA+	CCDC167
COMMD41	1.24969e-111	0.431593	0.799	0.226	2.6496e-107	MKI67+IL2RA+	COMMD4
MSH21	2.75773e-111	0.538287	0.758	0.183	5.84695e-107	MKI67+IL2RA+	MSH2
KPNA21	2.89125e-111	0.956817	0.755	0.165	6.13004e-107	MKI67+IL2RA+	KPNA2
CENPX1	3.03219e-111	0.45445	0.818	0.268	6.42885e-107	MKI67+IL2RA+	CENPX
PMVK	3.14992e-111	0.393017	0.779	0.222	6.67845e-107	MKI67+IL2RA+	PMVK
GNL2	4.00002e-111	0.287383	0.683	0.172	8.48084e-107	MKI67+IL2RA+	GNL2
ACTB1	4.02963e-111	0.950635	1	0.989	8.54363e-107	MKI67+IL2RA+	ACTB
CENPK1	5.01759e-111	0.672875	0.805	0.19	1.06383e-106	MKI67+IL2RA+	CENPK
GINS21	5.07249e-111	0.649117	0.631	0.098	1.07547e-106	MKI67+IL2RA+	GINS2
TIMM17A	1.10413e-110	0.269534	0.751	0.226	2.34098e-106	MKI67+IL2RA+	TIMM17A
CALM31	1.8492e-110	1.05919	0.991	0.539	3.92067e-106	MKI67+IL2RA+	CALM3
MIS18A	2.50081e-110	0.314937	0.61	0.117	5.30222e-106	MKI67+IL2RA+	MIS18A
C21orf581	2.72307e-110	0.544922	0.62	0.09	5.77346e-106	MKI67+IL2RA+	C21orf58
KIFC11	3.63715e-110	0.623411	0.592	0.059	7.71148e-106	MKI67+IL2RA+	KIFC1
MRPL27	3.84353e-110	0.448815	0.863	0.298	8.14905e-106	MKI67+IL2RA+	MRPL27
YBX11	5.05495e-110	0.850773	0.998	0.868	1.07175e-105	MKI67+IL2RA+	YBX1
KHSRP	5.47492e-110	0.300118	0.734	0.206	1.16079e-105	MKI67+IL2RA+	KHSRP
HINT21	5.8361e-110	0.433446	0.842	0.265	1.23737e-105	MKI67+IL2RA+	HINT2
WDHD1	1.37821e-109	0.456333	0.602	0.083	2.92209e-105	MKI67+IL2RA+	WDHD1
SAE11	1.67961e-109	0.433017	0.734	0.171	3.5611e-105	MKI67+IL2RA+	SAE1
LSM41	1.70397e-109	0.858342	0.919	0.346	3.61275e-105	MKI67+IL2RA+	LSM4
WDR761	2.10163e-109	0.504584	0.668	0.137	4.45588e-105	MKI67+IL2RA+	WDR76
TMPO1	8.15429e-109	1.20139	0.971	0.573	1.72887e-104	MKI67+IL2RA+	TMPO
CCDC124	1.10318e-108	0.277353	0.758	0.246	2.33896e-104	MKI67+IL2RA+	CCDC124
ACAT2	1.10535e-108	0.400361	0.736	0.21	2.34355e-104	MKI67+IL2RA+	ACAT2
TPRKB	1.19925e-108	0.298477	0.815	0.298	2.54265e-104	MKI67+IL2RA+	TPRKB
AURKB1	3.0062e-108	0.701463	0.605	0.067	6.37374e-104	MKI67+IL2RA+	AURKB
MCM51	3.42167e-108	0.779444	0.764	0.178	7.25462e-104	MKI67+IL2RA+	MCM5
PAICS1	3.64145e-108	0.752115	0.737	0.163	7.72061e-104	MKI67+IL2RA+	PAICS
DIAPH31	3.86649e-108	0.538624	0.545	0.05	8.19773e-104	MKI67+IL2RA+	DIAPH3
GGCT1	4.46413e-108	0.567315	0.784	0.191	9.46486e-104	MKI67+IL2RA+	GGCT
POLD2	4.58489e-108	0.393482	0.632	0.134	9.72088e-104	MKI67+IL2RA+	POLD2
ARHGAP11A1	4.76617e-108	0.603727	0.641	0.107	1.01052e-103	MKI67+IL2RA+	ARHGAP11A
ALYREF1	9.61164e-108	0.558332	0.788	0.218	2.03786e-103	MKI67+IL2RA+	ALYREF
NCAPH1	1.10391e-107	0.539947	0.631	0.092	2.3405e-103	MKI67+IL2RA+	NCAPH
CCNB21	1.11768e-107	0.758205	0.604	0.067	2.36971e-103	MKI67+IL2RA+	CCNB2
CDT11	1.36759e-107	0.547877	0.652	0.091	2.89956e-103	MKI67+IL2RA+	CDT1
CIP2A1	1.3957e-107	0.514677	0.611	0.082	2.95917e-103	MKI67+IL2RA+	CIP2A
HAUS11	1.64845e-107	0.384401	0.767	0.221	3.49504e-103	MKI67+IL2RA+	HAUS1
UQCC21	1.68055e-107	0.621926	0.863	0.265	3.56309e-103	MKI67+IL2RA+	UQCC2
KIF2C1	4.56597e-107	0.658213	0.584	0.06	9.68077e-103	MKI67+IL2RA+	KIF2C
ITGAE1	7.14577e-107	0.31778	0.85	0.319	1.51505e-102	MKI67+IL2RA+	ITGAE
DCTPP1	7.27777e-107	0.73934	0.775	0.187	1.54303e-102	MKI67+IL2RA+	DCTPP1
OXCT1	1.32906e-106	0.410554	0.793	0.231	2.81788e-102	MKI67+IL2RA+	OXCT1
DDX39A1	1.36404e-106	0.568938	0.856	0.288	2.89205e-102	MKI67+IL2RA+	DDX39A
YEATS41	1.46497e-106	0.510654	0.806	0.225	3.10603e-102	MKI67+IL2RA+	YEATS4
GGH	1.49183e-106	0.344158	0.521	0.059	3.16299e-102	MKI67+IL2RA+	GGH
CBX51	2.54196e-106	0.93028	0.949	0.383	5.38946e-102	MKI67+IL2RA+	CBX5
RAD51C	2.60511e-106	0.329661	0.68	0.168	5.52335e-102	MKI67+IL2RA+	RAD51C
TOPBP1	3.76855e-106	0.446294	0.797	0.247	7.99008e-102	MKI67+IL2RA+	TOPBP1
SKA3	4.13884e-106	0.37988	0.514	0.045	8.77517e-102	MKI67+IL2RA+	SKA3
HIST1H2BH1	5.24624e-106	0.701849	0.595	0.078	1.11231e-101	MKI67+IL2RA+	HIST1H2BH
NCAPH2	6.3312e-106	0.269298	0.553	0.097	1.34234e-101	MKI67+IL2RA+	NCAPH2
FBXO51	7.09268e-106	0.710605	0.661	0.12	1.50379e-101	MKI67+IL2RA+	FBXO5
HDAC2	9.08005e-106	0.299257	0.772	0.251	1.92515e-101	MKI67+IL2RA+	HDAC2
H2AFJ1	1.40176e-105	0.421554	0.839	0.267	2.97201e-101	MKI67+IL2RA+	H2AFJ
LRRC59	1.40687e-105	0.282738	0.713	0.208	2.98284e-101	MKI67+IL2RA+	LRRC59
CDC201	1.65409e-105	0.737861	0.551	0.055	3.50699e-101	MKI67+IL2RA+	CDC20
HIST1H3B1	1.85779e-105	1.16821	0.575	0.06	3.93888e-101	MKI67+IL2RA+	HIST1H3B
TEX30	3.11435e-105	0.486223	0.721	0.152	6.60304e-101	MKI67+IL2RA+	TEX30
MRPL18	3.31758e-105	0.322964	0.845	0.307	7.03393e-101	MKI67+IL2RA+	MRPL18
SF3A3	3.67895e-105	0.270604	0.779	0.264	7.80012e-101	MKI67+IL2RA+	SF3A3
GAPDH2	4.99135e-105	1.00585	1	0.934	1.05827e-100	MKI67+IL2RA+	GAPDH
RANGAP11	6.68565e-105	0.454546	0.68	0.151	1.41749e-100	MKI67+IL2RA+	RANGAP1
KIF221	9.1844e-105	0.425775	0.697	0.172	1.94728e-100	MKI67+IL2RA+	KIF22
NDC801	1.07474e-104	0.813597	0.637	0.094	2.27866e-100	MKI67+IL2RA+	NDC80
FOXM11	1.64364e-104	0.468215	0.545	0.057	3.48484e-100	MKI67+IL2RA+	FOXM1
POLR2E	2.07968e-104	0.281699	0.818	0.304	4.40934e-100	MKI67+IL2RA+	POLR2E
MTHFD1	2.37941e-104	0.559694	0.724	0.149	5.04483e-100	MKI67+IL2RA+	MTHFD1
DEK1	2.8348e-104	0.952601	0.991	0.796	6.01035e-100	MKI67+IL2RA+	DEK
SNRPD11	3.00312e-104	0.928718	0.973	0.507	6.36722e-100	MKI67+IL2RA+	SNRPD1
KNTC11	4.62738e-104	0.339953	0.568	0.083	9.81096e-100	MKI67+IL2RA+	KNTC1
IMMT	4.7998e-104	0.43962	0.905	0.358	1.01765e-99	MKI67+IL2RA+	IMMT
IMPDH21	4.83932e-104	0.481232	0.752	0.212	1.02603e-99	MKI67+IL2RA+	IMPDH2
UHRF11	4.9694e-104	0.449273	0.521	0.057	1.05361e-99	MKI67+IL2RA+	UHRF1
RECQL	6.90271e-104	0.370969	0.929	0.421	1.46351e-99	MKI67+IL2RA+	RECQL
SASS6	7.79408e-104	0.283585	0.623	0.135	1.6525e-99	MKI67+IL2RA+	SASS6
NUTF2	1.03184e-103	0.299522	0.8	0.28	2.1877e-99	MKI67+IL2RA+	NUTF2
SSRP11	1.10025e-103	0.687563	0.872	0.278	2.33275e-99	MKI67+IL2RA+	SSRP1
MELK1	1.41781e-103	0.373129	0.53	0.053	3.00605e-99	MKI67+IL2RA+	MELK
SPDL11	1.4569e-103	0.517982	0.626	0.097	3.08892e-99	MKI67+IL2RA+	SPDL1
RBBP71	1.94423e-103	0.482997	0.901	0.362	4.12215e-99	MKI67+IL2RA+	RBBP7
KIF231	1.97713e-103	0.69664	0.563	0.055	4.19191e-99	MKI67+IL2RA+	KIF23
RPA1	5.45313e-103	0.353661	0.757	0.224	1.15617e-98	MKI67+IL2RA+	RPA1
LAMTOR2	6.36679e-103	0.305886	0.904	0.389	1.34989e-98	MKI67+IL2RA+	LAMTOR2
CASP3	8.40801e-103	0.33774	0.89	0.36	1.78267e-98	MKI67+IL2RA+	CASP3
HIST1H2AG1	9.48664e-103	1.04411	0.74	0.162	2.01136e-98	MKI67+IL2RA+	HIST1H2AG
NUP58	1.07228e-102	0.258159	0.683	0.193	2.27344e-98	MKI67+IL2RA+	NUP58
CBX11	1.43736e-102	0.348328	0.808	0.284	3.04748e-98	MKI67+IL2RA+	CBX1
PSMG1	1.73885e-102	0.374614	0.688	0.166	3.6867e-98	MKI67+IL2RA+	PSMG1
MCM21	1.96055e-102	0.525099	0.589	0.083	4.15677e-98	MKI67+IL2RA+	MCM2
LRR1	2.14668e-102	0.354832	0.631	0.129	4.55139e-98	MKI67+IL2RA+	LRR1
LEO1	3.03532e-102	0.272896	0.823	0.3	6.43549e-98	MKI67+IL2RA+	LEO1
PGAM1	3.60211e-102	0.852414	0.943	0.438	7.6372e-98	MKI67+IL2RA+	PGAM1
NDUFV1	5.32822e-102	0.332422	0.767	0.239	1.12969e-97	MKI67+IL2RA+	NDUFV1
CEP1521	8.72477e-102	0.416599	0.643	0.121	1.84983e-97	MKI67+IL2RA+	CEP152
TACC31	9.77151e-102	0.737883	0.754	0.172	2.07176e-97	MKI67+IL2RA+	TACC3
SNX10	1.23369e-101	0.424903	0.851	0.277	2.61568e-97	MKI67+IL2RA+	SNX10
HSBP1	1.53638e-101	0.250801	0.859	0.347	3.25742e-97	MKI67+IL2RA+	HSBP1
LIMS11	1.80633e-101	0.354077	0.886	0.345	3.82978e-97	MKI67+IL2RA+	LIMS1
KMT5A	2.33921e-101	0.355094	0.712	0.177	4.95959e-97	MKI67+IL2RA+	KMT5A
BCL2L121	2.48084e-101	0.327712	0.623	0.125	5.25989e-97	MKI67+IL2RA+	BCL2L12
CDC6	2.63786e-101	0.477571	0.517	0.056	5.59279e-97	MKI67+IL2RA+	CDC6
KIF4A1	4.08436e-101	0.524973	0.532	0.048	8.65966e-97	MKI67+IL2RA+	KIF4A
LSM51	4.25666e-101	0.653134	0.94	0.419	9.02498e-97	MKI67+IL2RA+	LSM5
ATOX1	4.63057e-101	0.307929	0.826	0.317	9.81774e-97	MKI67+IL2RA+	ATOX1
C9orf40	5.68618e-101	0.262664	0.535	0.083	1.20558e-96	MKI67+IL2RA+	C9orf40
ACAA21	6.94211e-101	0.475206	0.848	0.276	1.47187e-96	MKI67+IL2RA+	ACAA2
CD151	8.41907e-101	0.373016	0.62	0.106	1.78501e-96	MKI67+IL2RA+	CD151
NAA10	8.79835e-101	0.260822	0.853	0.348	1.86543e-96	MKI67+IL2RA+	NAA10
NANS	1.24921e-100	0.269599	0.665	0.169	2.64858e-96	MKI67+IL2RA+	NANS
ACTL6A	1.29092e-100	0.405116	0.727	0.181	2.73702e-96	MKI67+IL2RA+	ACTL6A
TWISTNB	1.78116e-100	0.27325	0.755	0.248	3.77641e-96	MKI67+IL2RA+	TWISTNB
SIRPG1	2.11472e-100	0.495162	0.769	0.178	4.48362e-96	MKI67+IL2RA+	SIRPG
ZDHHC121	2.17866e-100	0.376243	0.761	0.232	4.61919e-96	MKI67+IL2RA+	ZDHHC12
RPL26L1	2.51308e-100	0.442271	0.802	0.238	5.32823e-96	MKI67+IL2RA+	RPL26L1
SAC3D11	2.55459e-100	0.405803	0.605	0.105	5.41624e-96	MKI67+IL2RA+	SAC3D1
ERO1A1	2.61507e-100	0.359267	0.83	0.285	5.54448e-96	MKI67+IL2RA+	ERO1A
HIST1H2AH1	2.65143e-100	1.00547	0.614	0.082	5.62156e-96	MKI67+IL2RA+	HIST1H2AH
FAM120A	2.77583e-100	0.363172	0.853	0.321	5.88531e-96	MKI67+IL2RA+	FAM120A
NABP2	3.13962e-100	0.301539	0.653	0.15	6.65662e-96	MKI67+IL2RA+	NABP2
VRK11	4.6327e-100	0.472817	0.778	0.229	9.82225e-96	MKI67+IL2RA+	VRK1
UBA1	4.65933e-100	0.25015	0.725	0.223	9.87871e-96	MKI67+IL2RA+	UBA1
MCM61	4.66721e-100	0.781449	0.79	0.203	9.89541e-96	MKI67+IL2RA+	MCM6
POLQ1	4.9448e-100	0.415461	0.52	0.051	1.0484e-95	MKI67+IL2RA+	POLQ
RUVBL1	5.00696e-100	0.412796	0.784	0.231	1.06158e-95	MKI67+IL2RA+	RUVBL1
FANCD21	6.12018e-100	0.365033	0.548	0.077	1.2976e-95	MKI67+IL2RA+	FANCD2
TTK1	7.18416e-100	0.476749	0.532	0.054	1.52318e-95	MKI67+IL2RA+	TTK
RMI21	1.22817e-99	0.399693	0.551	0.059	2.60396e-95	MKI67+IL2RA+	RMI2
CLPP	1.40123e-99	0.262349	0.802	0.298	2.97089e-95	MKI67+IL2RA+	CLPP
SMC1A1	1.56191e-99	0.789762	0.931	0.398	3.31155e-95	MKI67+IL2RA+	SMC1A
BOLA3	1.6775e-99	0.392958	0.824	0.295	3.55664e-95	MKI67+IL2RA+	BOLA3
NUCKS11	4.25266e-99	0.899951	0.989	0.688	9.01649e-95	MKI67+IL2RA+	NUCKS1
HIST1H2AL1	4.43289e-99	1.05391	0.587	0.068	9.39862e-95	MKI67+IL2RA+	HIST1H2AL
UBAP2L	5.72954e-99	0.255903	0.731	0.241	1.21478e-94	MKI67+IL2RA+	UBAP2L
DCUN1D5	6.23774e-99	0.368749	0.796	0.258	1.32252e-94	MKI67+IL2RA+	DCUN1D5
NASP1	6.28296e-99	0.970627	0.955	0.525	1.33211e-94	MKI67+IL2RA+	NASP
ANAPC15	7.49439e-99	0.295149	0.778	0.263	1.58896e-94	MKI67+IL2RA+	ANAPC15
LMNB2	8.39792e-99	0.304853	0.557	0.097	1.78053e-94	MKI67+IL2RA+	LMNB2
MRPL16	9.87253e-99	0.386388	0.821	0.277	2.09317e-94	MKI67+IL2RA+	MRPL16
EIF4A3	1.30838e-98	0.343987	0.811	0.299	2.77403e-94	MKI67+IL2RA+	EIF4A3
DSCC1	1.66661e-98	0.35198	0.498	0.051	3.53354e-94	MKI67+IL2RA+	DSCC1
PBK1	1.80765e-98	0.455573	0.5	0.043	3.83259e-94	MKI67+IL2RA+	PBK
WEE1	3.0829e-98	0.3489	0.61	0.126	6.53635e-94	MKI67+IL2RA+	WEE1
RCC21	4.37916e-98	0.488466	0.802	0.241	9.2847e-94	MKI67+IL2RA+	RCC2
MFAP1	6.28362e-98	0.290925	0.851	0.33	1.33225e-93	MKI67+IL2RA+	MFAP1
TIPIN	6.57007e-98	0.363878	0.598	0.119	1.39299e-93	MKI67+IL2RA+	TIPIN
NDUFB61	7.33075e-98	0.298081	0.853	0.361	1.55427e-93	MKI67+IL2RA+	NDUFB6
DNMT3A	7.44315e-98	0.271272	0.646	0.163	1.5781e-93	MKI67+IL2RA+	DNMT3A
POLD31	8.30891e-98	0.428962	0.677	0.16	1.76165e-93	MKI67+IL2RA+	POLD3
SNRPB1	8.63676e-98	0.765465	0.977	0.638	1.83117e-93	MKI67+IL2RA+	SNRPB
CTPS1	8.64897e-98	0.328857	0.541	0.092	1.83375e-93	MKI67+IL2RA+	CTPS1
MYL6B1	1.18878e-97	0.502082	0.74	0.159	2.52044e-93	MKI67+IL2RA+	MYL6B
NUDCD21	1.49254e-97	0.325738	0.803	0.285	3.16448e-93	MKI67+IL2RA+	NUDCD2
UTP11	1.91219e-97	0.259598	0.752	0.253	4.05423e-93	MKI67+IL2RA+	UTP11
CNTRL1	2.14874e-97	0.396878	0.902	0.39	4.55577e-93	MKI67+IL2RA+	CNTRL
CBR1	2.59118e-97	0.260128	0.677	0.182	5.49381e-93	MKI67+IL2RA+	CBR1
SMS1	2.6374e-97	0.819865	0.89	0.304	5.59181e-93	MKI67+IL2RA+	SMS
GMPS	3.00139e-97	0.422995	0.814	0.271	6.36354e-93	MKI67+IL2RA+	GMPS
ELAVL1	3.24653e-97	0.282104	0.739	0.238	6.88329e-93	MKI67+IL2RA+	ELAVL1
UQCRC1	3.41752e-97	0.305694	0.736	0.23	7.24584e-93	MKI67+IL2RA+	UQCRC1
PIGX	3.96642e-97	0.280907	0.703	0.209	8.4096e-93	MKI67+IL2RA+	PIGX
MRPL40	4.52366e-97	0.305916	0.779	0.259	9.59106e-93	MKI67+IL2RA+	MRPL40
COPRS	4.61375e-97	0.45733	0.692	0.15	9.78208e-93	MKI67+IL2RA+	COPRS
TIMM10	5.689e-97	0.384444	0.788	0.265	1.20618e-92	MKI67+IL2RA+	TIMM10
POLR2H	6.0654e-97	0.362629	0.781	0.257	1.28599e-92	MKI67+IL2RA+	POLR2H
PDS5B1	6.28257e-97	0.270279	0.8	0.302	1.33203e-92	MKI67+IL2RA+	PDS5B
NUP107	6.36208e-97	0.328926	0.691	0.197	1.34889e-92	MKI67+IL2RA+	NUP107
GPN3	7.62052e-97	0.274268	0.631	0.159	1.6157e-92	MKI67+IL2RA+	GPN3
SNRPA	8.01397e-97	0.330566	0.742	0.223	1.69912e-92	MKI67+IL2RA+	SNRPA
PLGRKT1	1.17174e-96	0.28714	0.722	0.23	2.48433e-92	MKI67+IL2RA+	PLGRKT
EEF1E1	1.22051e-96	0.327248	0.767	0.263	2.58773e-92	MKI67+IL2RA+	EEF1E1
RCC1L	1.50722e-96	0.252195	0.595	0.132	3.19561e-92	MKI67+IL2RA+	RCC1L
FIBP1	1.61944e-96	0.413067	0.854	0.308	3.43353e-92	MKI67+IL2RA+	FIBP
MCM8	2.3591e-96	0.256797	0.498	0.076	5.00176e-92	MKI67+IL2RA+	MCM8
PFKP	2.51389e-96	0.37811	0.695	0.183	5.32996e-92	MKI67+IL2RA+	PFKP
GART	2.66498e-96	0.37303	0.77	0.238	5.6503e-92	MKI67+IL2RA+	GART
TPGS21	3.02515e-96	0.320087	0.791	0.267	6.41393e-92	MKI67+IL2RA+	TPGS2
TMEM106C1	3.15213e-96	0.517862	0.658	0.137	6.68316e-92	MKI67+IL2RA+	TMEM106C
PRIM11	3.4717e-96	0.401393	0.664	0.156	7.36069e-92	MKI67+IL2RA+	PRIM1
TXLNA	3.47517e-96	0.324898	0.761	0.238	7.36805e-92	MKI67+IL2RA+	TXLNA
CD320	3.5395e-96	0.264265	0.631	0.171	7.50444e-92	MKI67+IL2RA+	CD320
WBP4	3.93966e-96	0.35261	0.781	0.246	8.35286e-92	MKI67+IL2RA+	WBP4
ESYT1	4.01317e-96	0.300465	0.832	0.311	8.50872e-92	MKI67+IL2RA+	ESYT1
DAZAP1	4.28993e-96	0.2811	0.796	0.298	9.09551e-92	MKI67+IL2RA+	DAZAP1
TXNRD1	4.56555e-96	0.341371	0.865	0.346	9.67989e-92	MKI67+IL2RA+	TXNRD1
WDR1	4.74951e-96	0.456955	0.928	0.409	1.00699e-91	MKI67+IL2RA+	WDR1
FKBP1A1	4.85855e-96	0.496454	0.922	0.37	1.03011e-91	MKI67+IL2RA+	FKBP1A
MAT2A	4.87521e-96	0.420216	0.79	0.257	1.03364e-91	MKI67+IL2RA+	MAT2A
TUBA1C1	1.05641e-95	0.710908	0.737	0.24	2.2398e-91	MKI67+IL2RA+	TUBA1C
IPO5	1.23967e-95	0.409683	0.721	0.199	2.62835e-91	MKI67+IL2RA+	IPO5
SRSF1	1.28149e-95	0.371059	0.86	0.34	2.71701e-91	MKI67+IL2RA+	SRSF1
HNRNPA2B11	1.44017e-95	0.638289	1	0.93	3.05345e-91	MKI67+IL2RA+	HNRNPA2B1
MRPL12	1.44774e-95	0.435435	0.706	0.179	3.0695e-91	MKI67+IL2RA+	MRPL12
SNRPE1	1.6042e-95	0.709995	0.962	0.487	3.40122e-91	MKI67+IL2RA+	SNRPE
TSR1	1.7558e-95	0.261651	0.605	0.163	3.72265e-91	MKI67+IL2RA+	TSR1
IPO7	1.79056e-95	0.342199	0.793	0.271	3.79636e-91	MKI67+IL2RA+	IPO7
AP1S1	1.94187e-95	0.281676	0.658	0.167	4.11715e-91	MKI67+IL2RA+	AP1S1
SUMO3	2.30649e-95	0.264488	0.85	0.343	4.89022e-91	MKI67+IL2RA+	SUMO3
MAD2L2	3.26919e-95	0.276	0.635	0.159	6.93134e-91	MKI67+IL2RA+	MAD2L2
EBP	3.74631e-95	0.435862	0.797	0.269	7.94293e-91	MKI67+IL2RA+	EBP
MMS22L	6.09598e-95	0.361577	0.602	0.122	1.29247e-90	MKI67+IL2RA+	MMS22L
DKC1	6.57692e-95	0.474558	0.836	0.295	1.39444e-90	MKI67+IL2RA+	DKC1
DLEU2	6.83962e-95	0.321255	0.638	0.156	1.45014e-90	MKI67+IL2RA+	DLEU2
N4BP21	8.85531e-95	0.399117	0.769	0.227	1.8775e-90	MKI67+IL2RA+	N4BP2
TTF1	1.00426e-94	0.339906	0.749	0.236	2.12922e-90	MKI67+IL2RA+	TTF1
MRPL4	2.27301e-94	0.357214	0.752	0.236	4.81924e-90	MKI67+IL2RA+	MRPL4
SHMT2	2.35331e-94	0.397653	0.683	0.159	4.98948e-90	MKI67+IL2RA+	SHMT2
PDHA1	2.40138e-94	0.339275	0.758	0.253	5.09141e-90	MKI67+IL2RA+	PDHA1
COPS3	2.66546e-94	0.270273	0.749	0.263	5.65132e-90	MKI67+IL2RA+	COPS3
PGP	2.86938e-94	0.35867	0.841	0.344	6.08367e-90	MKI67+IL2RA+	PGP
GLRX5	2.92353e-94	0.294445	0.904	0.414	6.19846e-90	MKI67+IL2RA+	GLRX5
SRPK1	3.15826e-94	0.432539	0.868	0.33	6.69615e-90	MKI67+IL2RA+	SRPK1
DTL1	3.43013e-94	0.530486	0.527	0.061	7.27257e-90	MKI67+IL2RA+	DTL
BANF11	4.19912e-94	0.564208	0.923	0.412	8.90298e-90	MKI67+IL2RA+	BANF1
CTNNAL11	4.21089e-94	0.38229	0.515	0.072	8.92793e-90	MKI67+IL2RA+	CTNNAL1
TFDP11	4.48695e-94	0.505157	0.737	0.189	9.51323e-90	MKI67+IL2RA+	TFDP1
CNOT9	4.73995e-94	0.260402	0.638	0.168	1.00496e-89	MKI67+IL2RA+	CNOT9
MTCH2	5.84784e-94	0.297919	0.731	0.232	1.23986e-89	MKI67+IL2RA+	MTCH2
ARL3	7.83051e-94	0.381298	0.698	0.187	1.66023e-89	MKI67+IL2RA+	ARL3
PSMD14	8.1952e-94	0.430633	0.881	0.339	1.73755e-89	MKI67+IL2RA+	PSMD14
SKA21	1.16895e-93	0.557219	0.85	0.277	2.47841e-89	MKI67+IL2RA+	SKA2
MRPL1	1.50294e-93	0.284476	0.76	0.255	3.18653e-89	MKI67+IL2RA+	MRPL1
LYPLA11	2.25378e-93	0.395226	0.827	0.291	4.77847e-89	MKI67+IL2RA+	LYPLA1
SRRT	3.32196e-93	0.300046	0.76	0.266	7.04323e-89	MKI67+IL2RA+	SRRT
CDK4	3.96134e-93	0.45058	0.707	0.192	8.39884e-89	MKI67+IL2RA+	CDK4
MTHFD21	4.89262e-93	0.589583	0.749	0.195	1.03733e-88	MKI67+IL2RA+	MTHFD2
ZWILCH	4.9444e-93	0.301691	0.536	0.086	1.04831e-88	MKI67+IL2RA+	ZWILCH
USP11	5.24655e-93	0.594431	0.901	0.391	1.11237e-88	MKI67+IL2RA+	USP1
GPI	6.27038e-93	0.392222	0.832	0.291	1.32945e-88	MKI67+IL2RA+	GPI
FKBP3	6.30573e-93	0.549944	0.907	0.352	1.33694e-88	MKI67+IL2RA+	FKBP3
EIF4G1	6.54317e-93	0.562942	0.851	0.298	1.38728e-88	MKI67+IL2RA+	EIF4G1
NOP14	6.73604e-93	0.383351	0.772	0.253	1.42817e-88	MKI67+IL2RA+	NOP14
ERI1	7.44236e-93	0.310315	0.596	0.121	1.57793e-88	MKI67+IL2RA+	ERI1
HIST1H4C1	8.29191e-93	1.9345	0.982	0.708	1.75805e-88	MKI67+IL2RA+	HIST1H4C
C19orf481	8.32351e-93	0.355926	0.634	0.135	1.76475e-88	MKI67+IL2RA+	C19orf48
PABPC4	8.42675e-93	0.311066	0.76	0.258	1.78664e-88	MKI67+IL2RA+	PABPC4
NUP37	1.49165e-92	0.281983	0.643	0.164	3.1626e-88	MKI67+IL2RA+	NUP37
RMI1	1.75815e-92	0.31364	0.559	0.094	3.72764e-88	MKI67+IL2RA+	RMI1
BAZ1B1	1.78971e-92	0.51381	0.934	0.416	3.79455e-88	MKI67+IL2RA+	BAZ1B
UBE2N	2.04022e-92	0.300397	0.893	0.403	4.32568e-88	MKI67+IL2RA+	UBE2N
SLC1A5	2.12092e-92	0.299092	0.592	0.144	4.49678e-88	MKI67+IL2RA+	SLC1A5
GLRX3	2.56786e-92	0.284583	0.803	0.292	5.44438e-88	MKI67+IL2RA+	GLRX3
DARS	2.66689e-92	0.304652	0.856	0.361	5.65433e-88	MKI67+IL2RA+	DARS
HSPB12	3.13215e-92	0.370096	0.812	0.296	6.64078e-88	MKI67+IL2RA+	HSPB1
HSPH1	3.55163e-92	0.688232	0.839	0.289	7.53016e-88	MKI67+IL2RA+	HSPH1
PCNT	4.69977e-92	0.352052	0.676	0.175	9.96445e-88	MKI67+IL2RA+	PCNT
SIT11	5.3038e-92	0.268791	0.76	0.255	1.12451e-87	MKI67+IL2RA+	SIT1
NDFIP21	5.66175e-92	0.463285	0.728	0.18	1.20041e-87	MKI67+IL2RA+	NDFIP2
IKBIP	5.68647e-92	0.258783	0.673	0.199	1.20564e-87	MKI67+IL2RA+	IKBIP
MLEC	5.97033e-92	0.327351	0.865	0.362	1.26583e-87	MKI67+IL2RA+	MLEC
STOML2	6.4776e-92	0.474523	0.851	0.308	1.37338e-87	MKI67+IL2RA+	STOML2
MAGOHB	7.08407e-92	0.32418	0.728	0.239	1.50196e-87	MKI67+IL2RA+	MAGOHB
MAPKAPK3	7.37438e-92	0.315881	0.65	0.153	1.56352e-87	MKI67+IL2RA+	MAPKAPK3
RALY	9.77737e-92	0.293864	0.874	0.37	2.073e-87	MKI67+IL2RA+	RALY
SPAG51	1.34551e-91	0.342663	0.47	0.048	2.85275e-87	MKI67+IL2RA+	SPAG5
AGFG1	1.43244e-91	0.485252	0.856	0.314	3.03706e-87	MKI67+IL2RA+	AGFG1
HDGF	1.60933e-91	0.303435	0.899	0.421	3.4121e-87	MKI67+IL2RA+	HDGF
ACSL4	1.63266e-91	0.412292	0.743	0.213	3.46157e-87	MKI67+IL2RA+	ACSL4
ETFA	1.70491e-91	0.302525	0.778	0.278	3.61475e-87	MKI67+IL2RA+	ETFA
MRPS26	2.52104e-91	0.294861	0.761	0.264	5.34511e-87	MKI67+IL2RA+	MRPS26
UBE2S1	2.63149e-91	1.06557	0.848	0.347	5.57929e-87	MKI67+IL2RA+	UBE2S
CKAP51	2.80929e-91	0.518623	0.725	0.19	5.95626e-87	MKI67+IL2RA+	CKAP5
CYC1	2.93189e-91	0.378426	0.779	0.268	6.21619e-87	MKI67+IL2RA+	CYC1
DHX9	3.31552e-91	0.255777	0.875	0.404	7.02957e-87	MKI67+IL2RA+	DHX9
ATP5MC31	3.89321e-91	0.818816	0.994	0.708	8.25439e-87	MKI67+IL2RA+	ATP5MC3
PDS5A	4.43259e-91	0.338449	0.871	0.353	9.39798e-87	MKI67+IL2RA+	PDS5A
ACOT7	4.82999e-91	0.321281	0.553	0.098	1.02406e-86	MKI67+IL2RA+	ACOT7
TOMM40	5.7786e-91	0.381359	0.676	0.194	1.22518e-86	MKI67+IL2RA+	TOMM40
CARHSP11	5.78495e-91	0.718606	0.95	0.397	1.22652e-86	MKI67+IL2RA+	CARHSP1
CMSS1	6.53845e-91	0.346653	0.572	0.133	1.38628e-86	MKI67+IL2RA+	CMSS1
SNRPA1	6.58831e-91	0.42843	0.85	0.327	1.39685e-86	MKI67+IL2RA+	SNRPA1
DNA2	6.75055e-91	0.312431	0.459	0.048	1.43125e-86	MKI67+IL2RA+	DNA2
FAM207A	8.4216e-91	0.317837	0.719	0.202	1.78555e-86	MKI67+IL2RA+	FAM207A
PAK1	9.02755e-91	0.302385	0.578	0.107	1.91402e-86	MKI67+IL2RA+	PAK1
RABL6	9.14805e-91	0.329692	0.791	0.276	1.93957e-86	MKI67+IL2RA+	RABL6
LARP4	1.17701e-90	0.281168	0.694	0.208	2.4955e-86	MKI67+IL2RA+	LARP4
MRPL17	1.61134e-90	0.373007	0.721	0.218	3.41635e-86	MKI67+IL2RA+	MRPL17
NAP1L11	1.82097e-90	0.838422	0.998	0.746	3.86083e-86	MKI67+IL2RA+	NAP1L1
CEP2951	1.89608e-90	0.274612	0.655	0.18	4.02006e-86	MKI67+IL2RA+	CEP295
DECR1	2.09726e-90	0.27489	0.827	0.325	4.44662e-86	MKI67+IL2RA+	DECR1
ARPC4	2.14151e-90	0.289881	0.913	0.437	4.54044e-86	MKI67+IL2RA+	ARPC4
HDAC7	2.98702e-90	0.391443	0.743	0.216	6.33308e-86	MKI67+IL2RA+	HDAC7
YWHAH1	3.62422e-90	0.723117	0.929	0.378	7.68407e-86	MKI67+IL2RA+	YWHAH
IRF41	3.90399e-90	0.731658	0.727	0.165	8.27723e-86	MKI67+IL2RA+	IRF4
CENPA1	3.96951e-90	0.548013	0.502	0.049	8.41616e-86	MKI67+IL2RA+	CENPA
VASP	4.16392e-90	0.375628	0.86	0.351	8.82835e-86	MKI67+IL2RA+	VASP
IDH21	6.97243e-90	0.409664	0.874	0.357	1.47829e-85	MKI67+IL2RA+	IDH2
LTV1	7.08396e-90	0.283735	0.638	0.185	1.50194e-85	MKI67+IL2RA+	LTV1
HK1	8.04806e-90	0.251854	0.718	0.228	1.70635e-85	MKI67+IL2RA+	HK1
HNRNPD1	9.30573e-90	0.707877	0.991	0.687	1.973e-85	MKI67+IL2RA+	HNRNPD
COMTD1	1.06963e-89	0.268393	0.64	0.17	2.26782e-85	MKI67+IL2RA+	COMTD1
VDAC3	1.45315e-89	0.447784	0.911	0.39	3.08096e-85	MKI67+IL2RA+	VDAC3
ACADM	1.63657e-89	0.324452	0.8	0.294	3.46986e-85	MKI67+IL2RA+	ACADM
NUP210	1.99527e-89	0.261188	0.631	0.166	4.23037e-85	MKI67+IL2RA+	NUP210
DBF4	2.02065e-89	0.508273	0.821	0.284	4.28419e-85	MKI67+IL2RA+	DBF4
NUP62	2.88197e-89	0.331524	0.74	0.23	6.11035e-85	MKI67+IL2RA+	NUP62
PTBP1	3.04476e-89	0.279118	0.796	0.31	6.4555e-85	MKI67+IL2RA+	PTBP1
HIKESHI	3.2088e-89	0.297254	0.79	0.293	6.80329e-85	MKI67+IL2RA+	HIKESHI
GINS1	3.70815e-89	0.274335	0.435	0.044	7.86202e-85	MKI67+IL2RA+	GINS1
CDCA4	4.22513e-89	0.252382	0.589	0.159	8.95813e-85	MKI67+IL2RA+	CDCA4
RNPS1	4.6201e-89	0.345694	0.908	0.426	9.79553e-85	MKI67+IL2RA+	RNPS1
RFWD3	5.75257e-89	0.26817	0.568	0.12	1.21966e-84	MKI67+IL2RA+	RFWD3
PSMD2	5.75362e-89	0.326968	0.865	0.368	1.21988e-84	MKI67+IL2RA+	PSMD2
PRR111	9.05845e-89	0.547418	0.535	0.066	1.92057e-84	MKI67+IL2RA+	PRR11
TMA16	9.92173e-89	0.304362	0.688	0.201	2.10361e-84	MKI67+IL2RA+	TMA16
CEP571	1.04285e-88	0.362865	0.892	0.388	2.21104e-84	MKI67+IL2RA+	CEP57
MRPS16	1.05269e-88	0.358538	0.809	0.306	2.23192e-84	MKI67+IL2RA+	MRPS16
AURKA1	1.09358e-88	0.810992	0.58	0.08	2.31861e-84	MKI67+IL2RA+	AURKA
MRPL37	1.21775e-88	0.383103	0.701	0.175	2.58188e-84	MKI67+IL2RA+	MRPL37
FAM136A	1.36393e-88	0.403842	0.799	0.268	2.8918e-84	MKI67+IL2RA+	FAM136A
RACGAP11	1.50562e-88	0.476612	0.556	0.079	3.19221e-84	MKI67+IL2RA+	RACGAP1
HIST1H3G1	1.52901e-88	0.9206	0.526	0.054	3.2418e-84	MKI67+IL2RA+	HIST1H3G
HMGN3	1.57146e-88	0.299906	0.911	0.439	3.33181e-84	MKI67+IL2RA+	HMGN3
ILF21	1.60214e-88	0.569193	0.895	0.357	3.39685e-84	MKI67+IL2RA+	ILF2
GNB2	2.16977e-88	0.336256	0.881	0.373	4.60036e-84	MKI67+IL2RA+	GNB2
CDC123	2.46101e-88	0.328811	0.851	0.338	5.21783e-84	MKI67+IL2RA+	CDC123
PARK71	2.79725e-88	0.854119	0.997	0.763	5.93072e-84	MKI67+IL2RA+	PARK7
SQLE1	2.85937e-88	0.597705	0.739	0.221	6.06243e-84	MKI67+IL2RA+	SQLE
TUBB4B1	2.89481e-88	0.891258	0.824	0.394	6.13758e-84	MKI67+IL2RA+	TUBB4B
ARHGEF6	3.26656e-88	0.425102	0.851	0.314	6.92575e-84	MKI67+IL2RA+	ARHGEF6
KPNB11	4.05537e-88	0.732701	0.956	0.476	8.5982e-84	MKI67+IL2RA+	KPNB1
NPM12	4.28118e-88	0.99367	1	0.915	9.07696e-84	MKI67+IL2RA+	NPM1
DMAC12	4.33216e-88	0.351593	0.794	0.279	9.18504e-84	MKI67+IL2RA+	DMAC1
EIF2AK1	5.29178e-88	0.272716	0.838	0.351	1.12196e-83	MKI67+IL2RA+	EIF2AK1
CISD1	5.737e-88	0.271311	0.701	0.213	1.21636e-83	MKI67+IL2RA+	CISD1
TMEM14C	7.35313e-88	0.399972	0.8	0.28	1.55901e-83	MKI67+IL2RA+	TMEM14C
ECT21	7.49488e-88	0.513719	0.559	0.082	1.58906e-83	MKI67+IL2RA+	ECT2
PRKDC1	8.29327e-88	0.839547	0.964	0.521	1.75834e-83	MKI67+IL2RA+	PRKDC
CDK2AP2	8.63048e-88	0.360149	0.929	0.453	1.82983e-83	MKI67+IL2RA+	CDK2AP2
STIP1	9.6337e-88	0.613664	0.883	0.338	2.04254e-83	MKI67+IL2RA+	STIP1
SLBP	9.74532e-88	0.588099	0.805	0.275	2.0662e-83	MKI67+IL2RA+	SLBP
MRTO4	9.74982e-88	0.497678	0.677	0.174	2.06716e-83	MKI67+IL2RA+	MRTO4
E2F11	1.04822e-87	0.332103	0.489	0.069	2.22244e-83	MKI67+IL2RA+	E2F1
EBNA1BP2	1.30058e-87	0.378739	0.715	0.22	2.75748e-83	MKI67+IL2RA+	EBNA1BP2
SUCLG1	1.35914e-87	0.276797	0.851	0.362	2.88165e-83	MKI67+IL2RA+	SUCLG1
SKA1	1.479e-87	0.317753	0.44	0.04	3.13577e-83	MKI67+IL2RA+	SKA1
UBA2	1.59264e-87	0.313259	0.877	0.38	3.37672e-83	MKI67+IL2RA+	UBA2
OLA1	1.66775e-87	0.282897	0.796	0.302	3.53596e-83	MKI67+IL2RA+	OLA1
NAA381	1.72354e-87	0.410262	0.926	0.422	3.65425e-83	MKI67+IL2RA+	NAA38
CKAP2L1	1.83179e-87	0.518173	0.5	0.05	3.88375e-83	MKI67+IL2RA+	CKAP2L
TDG	2.62995e-87	0.293632	0.817	0.321	5.57603e-83	MKI67+IL2RA+	TDG
NIT2	2.86064e-87	0.287284	0.656	0.174	6.06512e-83	MKI67+IL2RA+	NIT2
TIMELESS	2.8888e-87	0.326686	0.485	0.063	6.12484e-83	MKI67+IL2RA+	TIMELESS
DDB2	2.95892e-87	0.458185	0.752	0.216	6.27351e-83	MKI67+IL2RA+	DDB2
SNHG15	3.04432e-87	0.326075	0.58	0.14	6.45456e-83	MKI67+IL2RA+	SNHG15
ECHS1	3.06402e-87	0.301598	0.833	0.343	6.49634e-83	MKI67+IL2RA+	ECHS1
NUDT5	5.00151e-87	0.271209	0.841	0.358	1.06042e-82	MKI67+IL2RA+	NUDT5
CDK61	5.32581e-87	0.751514	0.89	0.323	1.12918e-82	MKI67+IL2RA+	CDK6
DHX15	5.6584e-87	0.273794	0.748	0.269	1.19969e-82	MKI67+IL2RA+	DHX15
AKAP11	6.0592e-87	0.25693	0.695	0.23	1.28467e-82	MKI67+IL2RA+	AKAP11
TALDO11	6.38336e-87	0.519839	0.947	0.452	1.3534e-82	MKI67+IL2RA+	TALDO1
FKBP51	7.79685e-87	0.344642	0.718	0.249	1.65309e-82	MKI67+IL2RA+	FKBP5
PSMC3	8.09076e-87	0.419038	0.883	0.392	1.7154e-82	MKI67+IL2RA+	PSMC3
CHCHD21	8.09699e-87	0.658566	0.995	0.871	1.71672e-82	MKI67+IL2RA+	CHCHD2
CCAR11	9.64451e-87	0.468495	0.887	0.364	2.04483e-82	MKI67+IL2RA+	CCAR1
TUBG1	1.1113e-86	0.27792	0.492	0.076	2.35618e-82	MKI67+IL2RA+	TUBG1
PPA12	1.16957e-86	0.670652	0.932	0.427	2.47972e-82	MKI67+IL2RA+	PPA1
FAM111B1	1.29422e-86	0.656782	0.479	0.055	2.74401e-82	MKI67+IL2RA+	FAM111B
SNRPF1	1.48603e-86	0.66373	0.985	0.583	3.15068e-82	MKI67+IL2RA+	SNRPF
FH	1.89551e-86	0.348264	0.628	0.143	4.01887e-82	MKI67+IL2RA+	FH
NUDC	2.19846e-86	0.559701	0.944	0.474	4.66117e-82	MKI67+IL2RA+	NUDC
MRPS15	2.28058e-86	0.446498	0.905	0.369	4.8353e-82	MKI67+IL2RA+	MRPS15
DCAF7	2.51234e-86	0.266178	0.794	0.31	5.32667e-82	MKI67+IL2RA+	DCAF7
CCT6A	2.57092e-86	0.717606	0.956	0.504	5.45087e-82	MKI67+IL2RA+	CCT6A
TROAP1	2.76253e-86	0.38636	0.483	0.05	5.85713e-82	MKI67+IL2RA+	TROAP
POLA1	2.80121e-86	0.254073	0.453	0.074	5.93913e-82	MKI67+IL2RA+	POLA1
PSMB2	4.85117e-86	0.384395	0.908	0.421	1.02855e-81	MKI67+IL2RA+	PSMB2
PELP1	5.07461e-86	0.305606	0.611	0.144	1.07592e-81	MKI67+IL2RA+	PELP1
TRIM28	6.4003e-86	0.41981	0.754	0.24	1.35699e-81	MKI67+IL2RA+	TRIM28
SNX51	8.45787e-86	0.372161	0.832	0.298	1.79324e-81	MKI67+IL2RA+	SNX5
H2AFV1	1.0856e-85	0.839429	0.986	0.662	2.30169e-81	MKI67+IL2RA+	H2AFV
HUWE1	1.28108e-85	0.304016	0.884	0.396	2.71614e-81	MKI67+IL2RA+	HUWE1
PSMD12	1.35094e-85	0.299092	0.856	0.377	2.86427e-81	MKI67+IL2RA+	PSMD12
NOP58	1.46989e-85	0.49927	0.913	0.41	3.11646e-81	MKI67+IL2RA+	NOP58
CAPNS1	1.89013e-85	0.309939	0.857	0.355	4.00746e-81	MKI67+IL2RA+	CAPNS1
ETHE1	1.96608e-85	0.318827	0.764	0.259	4.16849e-81	MKI67+IL2RA+	ETHE1
EIF3L	2.12001e-85	0.404144	0.949	0.47	4.49485e-81	MKI67+IL2RA+	EIF3L
EPB41L21	3.16174e-85	0.37624	0.565	0.102	6.70352e-81	MKI67+IL2RA+	EPB41L2
MRPL11	3.24836e-85	0.439699	0.863	0.347	6.88717e-81	MKI67+IL2RA+	MRPL11
LRPPRC	3.34783e-85	0.366915	0.806	0.299	7.09806e-81	MKI67+IL2RA+	LRPPRC
TPM31	3.53525e-85	0.747509	1	0.855	7.49543e-81	MKI67+IL2RA+	TPM3
MRPL36	3.68961e-85	0.273168	0.815	0.33	7.82272e-81	MKI67+IL2RA+	MRPL36
ISOC2	3.79948e-85	0.280806	0.581	0.139	8.05565e-81	MKI67+IL2RA+	ISOC2
POLE3	3.93231e-85	0.299489	0.832	0.363	8.33727e-81	MKI67+IL2RA+	POLE3
ADK	4.74075e-85	0.257813	0.697	0.232	1.00513e-80	MKI67+IL2RA+	ADK
TARS	4.82921e-85	0.411439	0.842	0.332	1.02389e-80	MKI67+IL2RA+	TARS
PXMP21	5.36003e-85	0.300115	0.554	0.105	1.13643e-80	MKI67+IL2RA+	PXMP2
PMF1	5.45355e-85	0.354832	0.812	0.299	1.15626e-80	MKI67+IL2RA+	PMF1
CSNK2B	6.25935e-85	0.350841	0.914	0.431	1.32711e-80	MKI67+IL2RA+	CSNK2B
SLC27A2	6.96504e-85	0.365789	0.587	0.113	1.47673e-80	MKI67+IL2RA+	SLC27A2
KIF141	8.28123e-85	0.629373	0.503	0.053	1.75579e-80	MKI67+IL2RA+	KIF14
HCFC1	8.35401e-85	0.325113	0.68	0.19	1.77122e-80	MKI67+IL2RA+	HCFC1
PDCD11	8.39744e-85	0.26222	0.595	0.151	1.78042e-80	MKI67+IL2RA+	PDCD11
TSPAN5	8.54111e-85	0.301275	0.65	0.177	1.81089e-80	MKI67+IL2RA+	TSPAN5
PKMYT1	8.72596e-85	0.269307	0.417	0.038	1.85008e-80	MKI67+IL2RA+	PKMYT1
CCT7	1.21385e-84	0.396068	0.89	0.395	2.57361e-80	MKI67+IL2RA+	CCT7
MIS18BP11	1.37181e-84	0.427365	0.904	0.401	2.90852e-80	MKI67+IL2RA+	MIS18BP1
FBL	1.48023e-84	0.296798	0.902	0.429	3.13839e-80	MKI67+IL2RA+	FBL
MRPL13	1.56422e-84	0.410498	0.841	0.321	3.31647e-80	MKI67+IL2RA+	MRPL13
MCTS1	1.58262e-84	0.320897	0.793	0.279	3.35547e-80	MKI67+IL2RA+	MCTS1
SNRPC	1.76513e-84	0.385346	0.899	0.399	3.74243e-80	MKI67+IL2RA+	SNRPC
VMP1	1.7884e-84	0.548318	0.898	0.373	3.79177e-80	MKI67+IL2RA+	VMP1
PSMD1	1.8443e-84	0.523009	0.883	0.358	3.91028e-80	MKI67+IL2RA+	PSMD1
CGAS1	2.11619e-84	0.448403	0.772	0.236	4.48675e-80	MKI67+IL2RA+	CGAS
MASTL	2.14085e-84	0.315037	0.482	0.066	4.53902e-80	MKI67+IL2RA+	MASTL
YWHAE1	2.19153e-84	0.749182	0.962	0.466	4.64649e-80	MKI67+IL2RA+	YWHAE
GLO11	2.19577e-84	0.272152	0.845	0.363	4.65548e-80	MKI67+IL2RA+	GLO1
EIF3B	2.39802e-84	0.294444	0.781	0.296	5.08429e-80	MKI67+IL2RA+	EIF3B
PTPN11	2.78054e-84	0.462253	0.866	0.336	5.8953e-80	MKI67+IL2RA+	PTPN11
VPS25	3.16232e-84	0.285826	0.674	0.19	6.70475e-80	MKI67+IL2RA+	VPS25
GDI2	3.18313e-84	0.591469	0.929	0.412	6.74887e-80	MKI67+IL2RA+	GDI2
TFAM	3.33691e-84	0.275432	0.871	0.393	7.07492e-80	MKI67+IL2RA+	TFAM
PPP1CC	3.36684e-84	0.327656	0.899	0.425	7.13838e-80	MKI67+IL2RA+	PPP1CC
MT2A1	3.46672e-84	1.20621	0.983	0.683	7.35014e-80	MKI67+IL2RA+	MT2A
DBI1	3.5476e-84	0.673401	0.992	0.741	7.52162e-80	MKI67+IL2RA+	DBI
RCSD1	3.95832e-84	0.277738	0.911	0.453	8.39243e-80	MKI67+IL2RA+	RCSD1
POLR3K	6.55054e-84	0.355619	0.749	0.242	1.38885e-79	MKI67+IL2RA+	POLR3K
PHPT1	7.01217e-84	0.278736	0.923	0.449	1.48672e-79	MKI67+IL2RA+	PHPT1
NOP56	7.69133e-84	0.696448	0.884	0.383	1.63072e-79	MKI67+IL2RA+	NOP56
TPM42	7.97557e-84	0.925589	0.964	0.452	1.69098e-79	MKI67+IL2RA+	TPM4
SFXN1	8.27491e-84	0.768271	0.892	0.344	1.75445e-79	MKI67+IL2RA+	SFXN1
TXN2	8.64716e-84	0.374971	0.832	0.307	1.83337e-79	MKI67+IL2RA+	TXN2
GARS	9.1315e-84	0.357308	0.757	0.265	1.93606e-79	MKI67+IL2RA+	GARS
FAM3C1	1.11349e-83	0.304308	0.713	0.226	2.36083e-79	MKI67+IL2RA+	FAM3C
RAB8A	1.11802e-83	0.252767	0.907	0.449	2.37043e-79	MKI67+IL2RA+	RAB8A
HTATSF11	1.14148e-83	0.423724	0.875	0.362	2.42017e-79	MKI67+IL2RA+	HTATSF1
ANXA6	1.14204e-83	0.319661	0.889	0.414	2.42136e-79	MKI67+IL2RA+	ANXA6
CBFB	1.33106e-83	0.264176	0.703	0.227	2.8221e-79	MKI67+IL2RA+	CBFB
AHI11	1.52578e-83	0.607031	0.763	0.255	3.23497e-79	MKI67+IL2RA+	AHI1
TIMM131	1.69235e-83	0.464492	0.83	0.29	3.58812e-79	MKI67+IL2RA+	TIMM13
DNMT11	1.9886e-83	0.728842	0.929	0.439	4.21622e-79	MKI67+IL2RA+	DNMT1
CDCA31	2.94405e-83	0.381008	0.468	0.05	6.24197e-79	MKI67+IL2RA+	CDCA3
RDX1	3.47513e-83	0.687434	0.844	0.266	7.36798e-79	MKI67+IL2RA+	RDX
2011-09-01	3.777e-83	0.288825	0.781	0.288	8.008e-79	MKI67+IL2RA+	2011-09-01
XPO1	4.22992e-83	0.519701	0.908	0.411	8.96829e-79	MKI67+IL2RA+	XPO1
TCERG1	4.41236e-83	0.416785	0.782	0.269	9.35509e-79	MKI67+IL2RA+	TCERG1
FDPS	4.81404e-83	0.370101	0.881	0.395	1.02067e-78	MKI67+IL2RA+	FDPS
SRP72	5.22451e-83	0.266674	0.907	0.439	1.1077e-78	MKI67+IL2RA+	SRP72
G3BP1	8.70015e-83	0.287422	0.91	0.45	1.84461e-78	MKI67+IL2RA+	G3BP1
PSMB5	9.57749e-83	0.428306	0.767	0.244	2.03062e-78	MKI67+IL2RA+	PSMB5
TIMM8B	9.7161e-83	0.401102	0.908	0.408	2.06001e-78	MKI67+IL2RA+	TIMM8B
MRPS33	1.04948e-82	0.262909	0.806	0.324	2.22511e-78	MKI67+IL2RA+	MRPS33
CHD1L	1.14263e-82	0.27327	0.557	0.115	2.42261e-78	MKI67+IL2RA+	CHD1L
ZCRB1	1.25804e-82	0.330525	0.904	0.416	2.6673e-78	MKI67+IL2RA+	ZCRB1
TXNDC17	1.34457e-82	0.502826	0.937	0.427	2.85075e-78	MKI67+IL2RA+	TXNDC17
GTPBP4	1.78018e-82	0.351598	0.77	0.284	3.77433e-78	MKI67+IL2RA+	GTPBP4
BRIX1	1.869e-82	0.25553	0.721	0.265	3.96265e-78	MKI67+IL2RA+	BRIX1
BRI3BP	1.90164e-82	0.266921	0.553	0.126	4.03186e-78	MKI67+IL2RA+	BRI3BP
GTF3C6	2.17134e-82	0.366204	0.94	0.468	4.60367e-78	MKI67+IL2RA+	GTF3C6
RBM17	2.44763e-82	0.579255	0.947	0.456	5.18947e-78	MKI67+IL2RA+	RBM17
SEPHS2	2.66695e-82	0.380298	0.806	0.299	5.65446e-78	MKI67+IL2RA+	SEPHS2
HSPE11	3.15513e-82	0.788513	0.961	0.569	6.68951e-78	MKI67+IL2RA+	HSPE1
CMTM61	3.55719e-82	0.41066	0.908	0.403	7.54195e-78	MKI67+IL2RA+	CMTM6
MCUR1	4.34968e-82	0.362722	0.697	0.197	9.2222e-78	MKI67+IL2RA+	MCUR1
CENPJ	4.7184e-82	0.28576	0.509	0.086	1.00039e-77	MKI67+IL2RA+	CENPJ
MT1X	5.09082e-82	0.251235	0.794	0.346	1.07935e-77	MKI67+IL2RA+	MT1X
ANKRD26	5.90455e-82	0.367323	0.698	0.21	1.25188e-77	MKI67+IL2RA+	ANKRD26
SERBP11	8.40641e-82	0.803661	0.997	0.79	1.78233e-77	MKI67+IL2RA+	SERBP1
H2AFY1	8.71279e-82	0.608994	0.926	0.422	1.84728e-77	MKI67+IL2RA+	H2AFY
SMARCC1	9.27302e-82	0.364791	0.868	0.38	1.96607e-77	MKI67+IL2RA+	SMARCC1
ATIC	9.99552e-82	0.305903	0.638	0.18	2.11925e-77	MKI67+IL2RA+	ATIC
PPIA1	1.09567e-81	0.711723	0.998	0.912	2.32304e-77	MKI67+IL2RA+	PPIA
MRPL15	1.14645e-81	0.356571	0.68	0.188	2.43071e-77	MKI67+IL2RA+	MRPL15
NAMPT	1.31359e-81	0.433489	0.743	0.24	2.78508e-77	MKI67+IL2RA+	NAMPT
UCHL5	1.53558e-81	0.277229	0.734	0.26	3.25573e-77	MKI67+IL2RA+	UCHL5
UBALD21	1.73446e-81	0.445924	0.881	0.393	3.6774e-77	MKI67+IL2RA+	UBALD2
SSNA1	1.83952e-81	0.296517	0.928	0.454	3.90015e-77	MKI67+IL2RA+	SSNA1
TKT1	1.95053e-81	0.454536	0.919	0.414	4.13551e-77	MKI67+IL2RA+	TKT
WDR34	2.07943e-81	0.313781	0.452	0.053	4.4088e-77	MKI67+IL2RA+	WDR34
ENY2	2.11421e-81	0.257201	0.944	0.51	4.48255e-77	MKI67+IL2RA+	ENY2
FDX1	2.27153e-81	0.408905	0.851	0.363	4.81609e-77	MKI67+IL2RA+	FDX1
RNASEH2C1	2.43719e-81	0.436325	0.913	0.425	5.16733e-77	MKI67+IL2RA+	RNASEH2C
STIL1	2.61466e-81	0.327187	0.45	0.049	5.54361e-77	MKI67+IL2RA+	STIL
DNAJC15	2.79304e-81	0.269169	0.932	0.472	5.92181e-77	MKI67+IL2RA+	DNAJC15
PHB2	2.79402e-81	0.455536	0.917	0.415	5.92388e-77	MKI67+IL2RA+	PHB2
PAK1IP1	2.82987e-81	0.250916	0.625	0.203	5.9999e-77	MKI67+IL2RA+	PAK1IP1
PIN1	3.58605e-81	0.270089	0.86	0.383	7.60314e-77	MKI67+IL2RA+	PIN1
MDH11	4.31977e-81	0.473699	0.932	0.43	9.15878e-77	MKI67+IL2RA+	MDH1
THOC7	4.31992e-81	0.256839	0.898	0.439	9.1591e-77	MKI67+IL2RA+	THOC7
PSMC1	5.33547e-81	0.274771	0.895	0.431	1.13123e-76	MKI67+IL2RA+	PSMC1
RAB11FIP11	5.35361e-81	0.673079	0.887	0.339	1.13507e-76	MKI67+IL2RA+	RAB11FIP1
ROMO1	5.91788e-81	0.272381	0.935	0.504	1.25471e-76	MKI67+IL2RA+	ROMO1
UBE2M	6.17417e-81	0.26203	0.838	0.365	1.30905e-76	MKI67+IL2RA+	UBE2M
HNRNPR1	6.72528e-81	0.585068	0.985	0.647	1.42589e-76	MKI67+IL2RA+	HNRNPR
MYO1G	6.96806e-81	0.441662	0.838	0.319	1.47737e-76	MKI67+IL2RA+	MYO1G
HJURP1	7.83054e-81	0.562309	0.491	0.053	1.66023e-76	MKI67+IL2RA+	HJURP
SEC14L11	8.06447e-81	0.263378	0.728	0.254	1.70983e-76	MKI67+IL2RA+	SEC14L1
SPTBN11	8.28121e-81	0.510354	0.763	0.26	1.75578e-76	MKI67+IL2RA+	SPTBN1
CHCHD1	1.0062e-80	0.306188	0.908	0.428	2.13335e-76	MKI67+IL2RA+	CHCHD1
SCCPDH	1.06292e-80	0.318749	0.548	0.109	2.2536e-76	MKI67+IL2RA+	SCCPDH
MSH6	1.28728e-80	0.510288	0.718	0.218	2.72929e-76	MKI67+IL2RA+	MSH6
PSMC5	1.33967e-80	0.273386	0.943	0.512	2.84036e-76	MKI67+IL2RA+	PSMC5
RPL22L11	1.42078e-80	0.800094	0.896	0.411	3.01234e-76	MKI67+IL2RA+	RPL22L1
FUT81	1.62718e-80	0.572099	0.836	0.267	3.44996e-76	MKI67+IL2RA+	FUT8
CD822	2.06399e-80	0.549063	0.841	0.3	4.37608e-76	MKI67+IL2RA+	CD82
ARHGDIA	2.30086e-80	0.320796	0.917	0.462	4.87829e-76	MKI67+IL2RA+	ARHGDIA
HSPA9	2.88284e-80	0.462675	0.908	0.418	6.11219e-76	MKI67+IL2RA+	HSPA9
CREM1	3.25503e-80	0.532293	0.835	0.301	6.90131e-76	MKI67+IL2RA+	CREM
PSMA2	3.5141e-80	0.35926	0.893	0.427	7.4506e-76	MKI67+IL2RA+	PSMA2
NHP2	3.64639e-80	0.560371	0.901	0.384	7.73107e-76	MKI67+IL2RA+	NHP2
LSM21	4.32427e-80	0.456336	0.895	0.386	9.16832e-76	MKI67+IL2RA+	LSM2
POLR2A	4.48812e-80	0.297713	0.821	0.328	9.51571e-76	MKI67+IL2RA+	POLR2A
DUSP41	5.25468e-80	0.756781	0.826	0.28	1.1141e-75	MKI67+IL2RA+	DUSP4
CKAP21	6.21167e-80	0.359557	0.806	0.353	1.317e-75	MKI67+IL2RA+	CKAP2
MYB1	6.73161e-80	0.645403	0.628	0.096	1.42724e-75	MKI67+IL2RA+	MYB
EWSR1	8.14892e-80	0.256818	0.868	0.411	1.72773e-75	MKI67+IL2RA+	EWSR1
TESC1	1.35384e-79	0.304123	0.623	0.164	2.87041e-75	MKI67+IL2RA+	TESC
LDHB2	1.38807e-79	0.882469	0.995	0.685	2.94298e-75	MKI67+IL2RA+	LDHB
GPATCH4	1.65129e-79	0.482348	0.737	0.24	3.50107e-75	MKI67+IL2RA+	GPATCH4
NOLC1	1.66041e-79	0.40188	0.679	0.221	3.5204e-75	MKI67+IL2RA+	NOLC1
PSMA41	1.73091e-79	0.506554	0.98	0.552	3.66988e-75	MKI67+IL2RA+	PSMA4
NCL	2.15526e-79	0.80493	0.998	0.896	4.56958e-75	MKI67+IL2RA+	NCL
EIF5A	2.31467e-79	0.685884	0.961	0.567	4.90757e-75	MKI67+IL2RA+	EIF5A
MAP7D3	2.57005e-79	0.324836	0.674	0.189	5.44903e-75	MKI67+IL2RA+	MAP7D3
NDUFV21	3.20362e-79	0.648736	0.986	0.59	6.79232e-75	MKI67+IL2RA+	NDUFV2
CBR31	3.42445e-79	0.333175	0.52	0.082	7.26051e-75	MKI67+IL2RA+	CBR3
RNASEH2B1	3.7027e-79	0.40771	0.905	0.426	7.85046e-75	MKI67+IL2RA+	RNASEH2B
EIF2S1	4.36126e-79	0.325111	0.811	0.33	9.24674e-75	MKI67+IL2RA+	EIF2S1
ILF3	4.50456e-79	0.354189	0.878	0.41	9.55058e-75	MKI67+IL2RA+	ILF3
CCT82	7.5355e-79	0.642781	0.977	0.522	1.59768e-74	MKI67+IL2RA+	CCT8
PTPN6	8.59318e-79	0.468733	0.85	0.32	1.82193e-74	MKI67+IL2RA+	PTPN6
TFRC1	9.00025e-79	0.688844	0.767	0.237	1.90823e-74	MKI67+IL2RA+	TFRC
CCT5	9.62245e-79	0.679749	0.928	0.474	2.04015e-74	MKI67+IL2RA+	CCT5
KIF18A1	1.08668e-78	0.375732	0.468	0.057	2.30399e-74	MKI67+IL2RA+	KIF18A
TXNL4A	1.30664e-78	0.313661	0.91	0.448	2.77033e-74	MKI67+IL2RA+	TXNL4A
MRPS12	1.4777e-78	0.408137	0.859	0.346	3.13302e-74	MKI67+IL2RA+	MRPS12
DENR	2.29697e-78	0.265713	0.874	0.398	4.87004e-74	MKI67+IL2RA+	DENR
PRKCA1	2.35097e-78	0.399577	0.811	0.289	4.98452e-74	MKI67+IL2RA+	PRKCA
AHCY	2.48455e-78	0.315684	0.5	0.086	5.26775e-74	MKI67+IL2RA+	AHCY
BATF	2.73688e-78	0.34819	0.751	0.276	5.80273e-74	MKI67+IL2RA+	BATF
MIF	3.06292e-78	0.403181	0.827	0.357	6.494e-74	MKI67+IL2RA+	MIF
HSP90AB11	3.57537e-78	0.970704	0.995	0.83	7.5805e-74	MKI67+IL2RA+	HSP90AB1
SLC25A51	3.7087e-78	0.837856	0.977	0.575	7.86319e-74	MKI67+IL2RA+	SLC25A5
EED	4.33312e-78	0.426282	0.749	0.26	9.18709e-74	MKI67+IL2RA+	EED
GPRIN31	4.88629e-78	0.25148	0.824	0.364	1.03599e-73	MKI67+IL2RA+	GPRIN3
LACTB	5.30175e-78	0.334295	0.667	0.201	1.12408e-73	MKI67+IL2RA+	LACTB
PRC11	5.6564e-78	0.300246	0.434	0.05	1.19927e-73	MKI67+IL2RA+	PRC1
IFI27L2	6.51561e-78	0.329519	0.97	0.541	1.38144e-73	MKI67+IL2RA+	IFI27L2
PARPBP	7.15331e-78	0.260509	0.479	0.073	1.51665e-73	MKI67+IL2RA+	PARPBP
MRPL3	7.56867e-78	0.397167	0.802	0.308	1.60471e-73	MKI67+IL2RA+	MRPL3
DEPDC1B1	7.72243e-78	0.315217	0.434	0.04	1.63731e-73	MKI67+IL2RA+	DEPDC1B
GOT2	8.07493e-78	0.316167	0.623	0.165	1.71205e-73	MKI67+IL2RA+	GOT2
CACYBP1	1.04867e-77	0.696984	0.956	0.507	2.2234e-73	MKI67+IL2RA+	CACYBP
VPS29	1.33903e-77	0.329192	0.866	0.398	2.839e-73	MKI67+IL2RA+	VPS29
ZNF593	1.37307e-77	0.294967	0.641	0.187	2.91118e-73	MKI67+IL2RA+	ZNF593
DNPH11	1.40963e-77	0.278353	0.919	0.455	2.98869e-73	MKI67+IL2RA+	DNPH1
PHTF21	1.45503e-77	0.3139	0.709	0.223	3.08495e-73	MKI67+IL2RA+	PHTF2
MRPL511	1.55455e-77	0.676488	0.985	0.592	3.29597e-73	MKI67+IL2RA+	MRPL51
POLE2	1.70278e-77	0.25169	0.423	0.053	3.61023e-73	MKI67+IL2RA+	POLE2
ICOS1	2.03569e-77	0.411718	0.668	0.177	4.31606e-73	MKI67+IL2RA+	ICOS
UCP21	2.2289e-77	0.45031	0.848	0.337	4.72572e-73	MKI67+IL2RA+	UCP2
EMC91	2.3053e-77	0.291344	0.556	0.109	4.8877e-73	MKI67+IL2RA+	EMC9
CCNF1	2.46876e-77	0.412905	0.465	0.052	5.23426e-73	MKI67+IL2RA+	CCNF
CAPRIN1	3.00764e-77	0.444565	0.896	0.398	6.3768e-73	MKI67+IL2RA+	CAPRIN1
ATP1B3	3.70528e-77	0.309908	0.86	0.401	7.85593e-73	MKI67+IL2RA+	ATP1B3
ABCE1	5.11332e-77	0.310703	0.787	0.322	1.08413e-72	MKI67+IL2RA+	ABCE1
CCT2	5.44866e-77	0.650553	0.893	0.406	1.15523e-72	MKI67+IL2RA+	CCT2
RFLNB1	5.8421e-77	0.30249	0.731	0.263	1.23864e-72	MKI67+IL2RA+	RFLNB
INCENP1	5.87014e-77	0.321414	0.449	0.058	1.24459e-72	MKI67+IL2RA+	INCENP
AC084033.31	6.08764e-77	0.297194	0.605	0.148	1.2907e-72	MKI67+IL2RA+	AC084033.3
PFDN2	7.06678e-77	0.293531	0.917	0.461	1.4983e-72	MKI67+IL2RA+	PFDN2
PHF6	7.442e-77	0.418622	0.793	0.282	1.57785e-72	MKI67+IL2RA+	PHF6
TNFRSF1B1	9.62823e-77	0.540675	0.914	0.413	2.04138e-72	MKI67+IL2RA+	TNFRSF1B
FGFR11	9.83819e-77	0.643424	0.628	0.113	2.08589e-72	MKI67+IL2RA+	FGFR1
SET1	1.29444e-76	0.721886	0.998	0.852	2.74448e-72	MKI67+IL2RA+	SET
HSPA8	1.84719e-76	0.843261	0.989	0.777	3.91642e-72	MKI67+IL2RA+	HSPA8
CCT4	2.00956e-76	0.581132	0.938	0.456	4.26068e-72	MKI67+IL2RA+	CCT4
PHB	2.78573e-76	0.396912	0.854	0.377	5.90631e-72	MKI67+IL2RA+	PHB
EXO1	3.38964e-76	0.264745	0.39	0.035	7.18672e-72	MKI67+IL2RA+	EXO1
SRI	3.82324e-76	0.53061	0.955	0.52	8.10604e-72	MKI67+IL2RA+	SRI
MDFIC1	3.99507e-76	0.36843	0.853	0.364	8.47035e-72	MKI67+IL2RA+	MDFIC
MRPL52	4.36153e-76	0.48103	0.934	0.45	9.24732e-72	MKI67+IL2RA+	MRPL52
VDAC2	5.9924e-76	0.320831	0.922	0.465	1.27051e-71	MKI67+IL2RA+	VDAC2
LIMA11	6.89101e-76	0.498803	0.713	0.207	1.46103e-71	MKI67+IL2RA+	LIMA1
SIVA11	7.05736e-76	0.721896	0.935	0.499	1.4963e-71	MKI67+IL2RA+	SIVA1
PDE4A	8.01757e-76	0.279173	0.574	0.134	1.69988e-71	MKI67+IL2RA+	PDE4A
MUC20-OT1	1.03188e-75	0.29386	0.71	0.26	2.18779e-71	MKI67+IL2RA+	MUC20-OT1
PMAIP1	1.11062e-75	0.302545	0.514	0.13	2.35474e-71	MKI67+IL2RA+	PMAIP1
PPM1G1	1.21611e-75	0.747459	0.974	0.526	2.5784e-71	MKI67+IL2RA+	PPM1G
GSTO12	1.7714e-75	0.621257	0.967	0.493	3.75573e-71	MKI67+IL2RA+	GSTO1
PA2G4	2.52061e-75	0.692765	0.986	0.684	5.3442e-71	MKI67+IL2RA+	PA2G4
TCP1	3.23417e-75	0.401015	0.871	0.397	6.85708e-71	MKI67+IL2RA+	TCP1
HADHA1	4.18398e-75	0.502624	0.976	0.54	8.87088e-71	MKI67+IL2RA+	HADHA
SUZ121	4.79946e-75	0.487563	0.926	0.46	1.01758e-70	MKI67+IL2RA+	SUZ12
MRPL14	6.80178e-75	0.395017	0.868	0.38	1.44211e-70	MKI67+IL2RA+	MRPL14
RFC1	1.00873e-74	0.366331	0.929	0.463	2.13871e-70	MKI67+IL2RA+	RFC1
ZBTB32	1.14676e-74	0.287375	0.338	0.026	2.43136e-70	MKI67+IL2RA+	ZBTB32
AIF11	1.46238e-74	0.625846	0.679	0.153	3.10054e-70	MKI67+IL2RA+	AIF1
GNL3	1.51774e-74	0.339962	0.721	0.275	3.21792e-70	MKI67+IL2RA+	GNL3
JPT11	1.5424e-74	0.770515	0.941	0.482	3.27019e-70	MKI67+IL2RA+	JPT1
ELOC	1.61558e-74	0.341463	0.923	0.462	3.42535e-70	MKI67+IL2RA+	ELOC
ANLN1	1.88462e-74	0.369105	0.431	0.041	3.99578e-70	MKI67+IL2RA+	ANLN
HIST1H3F1	1.89881e-74	0.47366	0.465	0.059	4.02585e-70	MKI67+IL2RA+	HIST1H3F
ATP5MC11	2.1158e-74	0.614675	0.899	0.426	4.48592e-70	MKI67+IL2RA+	ATP5MC1
FAM111A1	2.11602e-74	0.443538	0.782	0.328	4.48639e-70	MKI67+IL2RA+	FAM111A
ZNF7061	2.36016e-74	0.448917	0.968	0.553	5.00401e-70	MKI67+IL2RA+	ZNF706
RBMX1	2.75901e-74	0.338016	0.949	0.531	5.84965e-70	MKI67+IL2RA+	RBMX
ACTG12	3.00815e-74	0.904095	0.998	0.915	6.37789e-70	MKI67+IL2RA+	ACTG1
KNSTRN1	3.26342e-74	0.326295	0.458	0.069	6.91911e-70	MKI67+IL2RA+	KNSTRN
XRCC61	3.29713e-74	0.523687	0.955	0.523	6.99058e-70	MKI67+IL2RA+	XRCC6
ETFB	4.20042e-74	0.650467	0.943	0.454	8.90572e-70	MKI67+IL2RA+	ETFB
WDR75	4.27739e-74	0.267151	0.604	0.168	9.06893e-70	MKI67+IL2RA+	WDR75
HIST1H2BC1	5.41895e-74	0.446383	0.59	0.128	1.14893e-69	MKI67+IL2RA+	HIST1H2BC
TUFM	6.01108e-74	0.334542	0.886	0.423	1.27447e-69	MKI67+IL2RA+	TUFM
CDC45	6.25104e-74	0.295387	0.401	0.047	1.32534e-69	MKI67+IL2RA+	CDC45
ETF1	6.59445e-74	0.287116	0.76	0.291	1.39815e-69	MKI67+IL2RA+	ETF1
USP14	6.82975e-74	0.399279	0.883	0.394	1.44804e-69	MKI67+IL2RA+	USP14
HMGA11	8.94812e-74	0.46446	0.784	0.295	1.89718e-69	MKI67+IL2RA+	HMGA1
CALR	9.02836e-74	0.615804	0.965	0.665	1.91419e-69	MKI67+IL2RA+	CALR
COX5A1	9.72552e-74	0.621988	0.98	0.579	2.062e-69	MKI67+IL2RA+	COX5A
BAX	1.34828e-73	0.26737	0.932	0.502	2.85861e-69	MKI67+IL2RA+	BAX
HIST1H2AJ1	1.377e-73	0.384732	0.431	0.044	2.91951e-69	MKI67+IL2RA+	HIST1H2AJ
SNRPG1	1.54703e-73	0.628267	0.985	0.689	3.28002e-69	MKI67+IL2RA+	SNRPG
SRP9	1.61165e-73	0.250108	0.931	0.521	3.41703e-69	MKI67+IL2RA+	SRP9
BRIP11	1.73411e-73	0.297384	0.426	0.054	3.67667e-69	MKI67+IL2RA+	BRIP1
HSPB11	2.16147e-73	0.302187	0.892	0.443	4.58274e-69	MKI67+IL2RA+	HSPB11
CCNE21	2.38347e-73	0.337438	0.399	0.052	5.05343e-69	MKI67+IL2RA+	CCNE2
SUPT16H1	2.69935e-73	0.592268	0.964	0.552	5.72316e-69	MKI67+IL2RA+	SUPT16H
HSPA4	3.31244e-73	0.395029	0.869	0.383	7.02304e-69	MKI67+IL2RA+	HSPA4
NONO1	4.9998e-73	0.560173	0.943	0.469	1.06006e-68	MKI67+IL2RA+	NONO
CISH1	9.32317e-73	0.341665	0.607	0.187	1.9767e-68	MKI67+IL2RA+	CISH
PRDX12	9.6133e-73	0.811131	0.959	0.578	2.03821e-68	MKI67+IL2RA+	PRDX1
NDUFS8	1.93235e-72	0.296442	0.919	0.469	4.09696e-68	MKI67+IL2RA+	NDUFS8
TCF191	2.37246e-72	0.308866	0.458	0.065	5.03009e-68	MKI67+IL2RA+	TCF19
XRCC2	2.74747e-72	0.268618	0.432	0.061	5.8252e-68	MKI67+IL2RA+	XRCC2
SMAP21	2.90049e-72	0.323716	0.949	0.533	6.14962e-68	MKI67+IL2RA+	SMAP2
MT1E1	4.1125e-72	0.833322	0.811	0.262	8.71933e-68	MKI67+IL2RA+	MT1E
MRPL57	4.79207e-72	0.301618	0.94	0.52	1.01601e-67	MKI67+IL2RA+	MRPL57
PRKAR1B	4.85477e-72	0.371511	0.578	0.113	1.02931e-67	MKI67+IL2RA+	PRKAR1B
E2F81	4.96165e-72	0.425753	0.423	0.04	1.05197e-67	MKI67+IL2RA+	E2F8
MZT2A1	5.14366e-72	0.618005	0.971	0.532	1.09056e-67	MKI67+IL2RA+	MZT2A
PTMS2	5.46803e-72	0.821894	0.911	0.361	1.15933e-67	MKI67+IL2RA+	PTMS
PSMD7	6.32704e-72	0.410494	0.949	0.5	1.34146e-67	MKI67+IL2RA+	PSMD7
NEIL31	6.80191e-72	0.277179	0.407	0.044	1.44214e-67	MKI67+IL2RA+	NEIL3
MINOS1	7.64381e-72	0.278866	0.916	0.498	1.62064e-67	MKI67+IL2RA+	MINOS1
MRPS21	8.57124e-72	0.306551	0.95	0.513	1.81727e-67	MKI67+IL2RA+	MRPS21
LAG31	1.57713e-71	0.63988	0.832	0.299	3.34383e-67	MKI67+IL2RA+	LAG3
TESPA11	2.06977e-71	0.271129	0.662	0.213	4.38832e-67	MKI67+IL2RA+	TESPA1
CLTC	2.08552e-71	0.27697	0.887	0.435	4.42173e-67	MKI67+IL2RA+	CLTC
COX17	2.50119e-71	0.465382	0.938	0.507	5.30302e-67	MKI67+IL2RA+	COX17
BZW2	2.79588e-71	0.35033	0.623	0.171	5.92783e-67	MKI67+IL2RA+	BZW2
EIF3A	2.99449e-71	0.719614	0.986	0.632	6.34892e-67	MKI67+IL2RA+	EIF3A
TMEM160	4.68388e-71	0.320955	0.932	0.517	9.93075e-67	MKI67+IL2RA+	TMEM160
SNRNP70	5.25377e-71	0.304331	0.854	0.393	1.1139e-66	MKI67+IL2RA+	SNRNP70
DDT	6.7474e-71	0.355991	0.938	0.515	1.43058e-66	MKI67+IL2RA+	DDT
XRCC5	7.53333e-71	0.623344	0.997	0.763	1.59722e-66	MKI67+IL2RA+	XRCC5
PDCD5	8.01187e-71	0.509039	0.949	0.527	1.69868e-66	MKI67+IL2RA+	PDCD5
BHLHE401	1.04504e-70	0.296277	0.824	0.395	2.2157e-66	MKI67+IL2RA+	BHLHE40
PRDX21	1.41781e-70	0.68621	0.94	0.479	3.00605e-66	MKI67+IL2RA+	PRDX2
LMO41	1.60335e-70	0.32465	0.82	0.346	3.39941e-66	MKI67+IL2RA+	LMO4
PARP11	2.49281e-70	0.652185	0.983	0.569	5.28526e-66	MKI67+IL2RA+	PARP1
POU2F21	2.50603e-70	0.533602	0.757	0.247	5.31329e-66	MKI67+IL2RA+	POU2F2
RILPL2	3.26749e-70	0.467809	0.83	0.347	6.92774e-66	MKI67+IL2RA+	RILPL2
UQCRFS1	3.3611e-70	0.271879	0.902	0.475	7.1262e-66	MKI67+IL2RA+	UQCRFS1
EIF3I	5.31618e-70	0.332315	0.902	0.452	1.12714e-65	MKI67+IL2RA+	EIF3I
CHCHD101	7.13395e-70	0.261231	0.82	0.373	1.51254e-65	MKI67+IL2RA+	CHCHD10
IKZF41	7.98127e-70	0.448019	0.577	0.106	1.69219e-65	MKI67+IL2RA+	IKZF4
SYNCRIP	8.99727e-70	0.579406	0.941	0.492	1.9076e-65	MKI67+IL2RA+	SYNCRIP
CCT31	9.70498e-70	0.577039	0.955	0.525	2.05765e-65	MKI67+IL2RA+	CCT3
PSME2	1.12345e-69	0.33064	0.974	0.636	2.38194e-65	MKI67+IL2RA+	PSME2
HIST1H3C1	1.16017e-69	0.334679	0.413	0.039	2.4598e-65	MKI67+IL2RA+	HIST1H3C
MRPS34	1.71564e-69	0.405356	0.916	0.457	3.6375e-65	MKI67+IL2RA+	MRPS34
COX8A1	2.03314e-69	0.589143	0.995	0.726	4.31067e-65	MKI67+IL2RA+	COX8A
HIST1H2BF1	2.46672e-69	0.484321	0.497	0.084	5.22994e-65	MKI67+IL2RA+	HIST1H2BF
LGALS11	2.68993e-69	1.13974	0.956	0.555	5.70319e-65	MKI67+IL2RA+	LGALS1
NFKB12	2.8315e-69	0.518303	0.926	0.444	6.00334e-65	MKI67+IL2RA+	NFKB1
CAPG1	2.96819e-69	0.720442	0.844	0.297	6.29316e-65	MKI67+IL2RA+	CAPG
SELL1	3.29745e-69	0.645582	0.665	0.184	6.99126e-65	MKI67+IL2RA+	SELL
WDR43	3.81576e-69	0.286907	0.748	0.311	8.09018e-65	MKI67+IL2RA+	WDR43
PSMA3	4.7071e-69	0.304301	0.938	0.522	9.97999e-65	MKI67+IL2RA+	PSMA3
RTRAF	5.01244e-69	0.291138	0.976	0.604	1.06274e-64	MKI67+IL2RA+	RTRAF
BUB31	5.59863e-69	0.283856	0.955	0.566	1.18702e-64	MKI67+IL2RA+	BUB3
APEX1	6.07277e-69	0.279248	0.785	0.337	1.28755e-64	MKI67+IL2RA+	APEX1
HNRNPA31	6.71423e-69	0.592538	0.998	0.792	1.42355e-64	MKI67+IL2RA+	HNRNPA3
NUCB21	7.35321e-69	0.72948	0.955	0.532	1.55903e-64	MKI67+IL2RA+	NUCB2
CYCS	9.81365e-69	0.473753	0.895	0.482	2.08069e-64	MKI67+IL2RA+	CYCS
SRSF4	1.11519e-68	0.365727	0.943	0.513	2.36443e-64	MKI67+IL2RA+	SRSF4
CARS1	1.17731e-68	0.254731	0.686	0.255	2.49614e-64	MKI67+IL2RA+	CARS
NDUFA12	1.37876e-68	0.283562	0.944	0.537	2.92326e-64	MKI67+IL2RA+	NDUFA12
MIR4435-2HG	1.4416e-68	0.304888	0.592	0.159	3.05648e-64	MKI67+IL2RA+	MIR4435-2HG
VCP	2.22259e-68	0.449225	0.899	0.445	4.71234e-64	MKI67+IL2RA+	VCP
PSMB6	3.18372e-68	0.286558	0.961	0.57	6.75012e-64	MKI67+IL2RA+	PSMB6
IARS	3.19418e-68	0.281984	0.64	0.207	6.7723e-64	MKI67+IL2RA+	IARS
MTHFD1L	3.29099e-68	0.250595	0.399	0.059	6.97757e-64	MKI67+IL2RA+	MTHFD1L
TRA2B	3.981e-68	0.274447	0.923	0.517	8.44051e-64	MKI67+IL2RA+	TRA2B
PRMT1	4.86434e-68	0.429613	0.823	0.356	1.03134e-63	MKI67+IL2RA+	PRMT1
PHLDA11	5.26504e-68	0.441208	0.595	0.148	1.11629e-63	MKI67+IL2RA+	PHLDA1
NAP1L42	6.54011e-68	0.374147	0.971	0.58	1.38663e-63	MKI67+IL2RA+	NAP1L4
ATP5F1A1	1.01759e-67	0.544296	0.967	0.533	2.15749e-63	MKI67+IL2RA+	ATP5F1A
MBD2	1.10222e-67	0.410837	0.916	0.46	2.33692e-63	MKI67+IL2RA+	MBD2
DGKH	1.10574e-67	0.349415	0.611	0.163	2.34439e-63	MKI67+IL2RA+	DGKH
DHRS3	1.12717e-67	0.326218	0.575	0.146	2.38984e-63	MKI67+IL2RA+	DHRS3
VDAC1	1.15582e-67	0.631406	0.967	0.564	2.45058e-63	MKI67+IL2RA+	VDAC1
CD9	1.18858e-67	0.505409	0.509	0.08	2.52003e-63	MKI67+IL2RA+	CD9
CDCA7L	1.23572e-67	0.329969	0.449	0.063	2.61998e-63	MKI67+IL2RA+	CDCA7L
LDHA	1.4284e-67	0.413238	0.983	0.784	3.0285e-63	MKI67+IL2RA+	LDHA
TNFRSF9	1.52196e-67	0.93121	0.58	0.135	3.22686e-63	MKI67+IL2RA+	TNFRSF9
SLAMF11	1.61692e-67	0.351292	0.643	0.19	3.4282e-63	MKI67+IL2RA+	SLAMF1
SNX91	2.09536e-67	0.449676	0.683	0.189	4.44259e-63	MKI67+IL2RA+	SNX9
UBE2I	2.43942e-67	0.286537	0.958	0.562	5.17205e-63	MKI67+IL2RA+	UBE2I
LSM31	2.90192e-67	0.396872	0.931	0.521	6.15264e-63	MKI67+IL2RA+	LSM3
BCL2L1	2.9577e-67	0.384285	0.584	0.148	6.27092e-63	MKI67+IL2RA+	BCL2L1
SLTM	3.17509e-67	0.250186	0.976	0.59	6.73182e-63	MKI67+IL2RA+	SLTM
KHDRBS1	3.33211e-67	0.331359	0.962	0.58	7.06474e-63	MKI67+IL2RA+	KHDRBS1
ANXA2	3.44629e-67	0.295564	0.893	0.488	7.30682e-63	MKI67+IL2RA+	ANXA2
ANP32A	3.57548e-67	0.459512	0.964	0.564	7.58074e-63	MKI67+IL2RA+	ANP32A
MRPL41	3.66474e-67	0.330434	0.956	0.538	7.76999e-63	MKI67+IL2RA+	MRPL41
CBX31	4.4175e-67	0.580584	0.992	0.696	9.36598e-63	MKI67+IL2RA+	CBX3
PSMA5	5.84637e-67	0.285673	0.953	0.543	1.23955e-62	MKI67+IL2RA+	PSMA5
PDAP1	1.05555e-66	0.25869	0.91	0.494	2.23797e-62	MKI67+IL2RA+	PDAP1
ANAPC111	1.12203e-66	0.339735	0.932	0.53	2.37893e-62	MKI67+IL2RA+	ANAPC11
HIST1H1C1	1.15177e-66	1.25277	0.941	0.453	2.44199e-62	MKI67+IL2RA+	HIST1H1C
ATP5F1B	1.3316e-66	0.538611	0.961	0.545	2.82327e-62	MKI67+IL2RA+	ATP5F1B
SEC11A1	2.61888e-66	0.296861	0.955	0.56	5.55254e-62	MKI67+IL2RA+	SEC11A
MPST	3.32478e-66	0.26098	0.644	0.19	7.0492e-62	MKI67+IL2RA+	MPST
NDUFB3	3.4495e-66	0.40212	0.965	0.564	7.31362e-62	MKI67+IL2RA+	NDUFB3
GSPT1	7.48541e-66	0.292853	0.905	0.487	1.58706e-61	MKI67+IL2RA+	GSPT1
AURKAIP1	7.94787e-66	0.332049	0.949	0.534	1.68511e-61	MKI67+IL2RA+	AURKAIP1
SLIRP	8.16841e-66	0.429152	0.869	0.433	1.73187e-61	MKI67+IL2RA+	SLIRP
COTL11	8.62996e-66	0.699501	0.992	0.649	1.82972e-61	MKI67+IL2RA+	COTL1
AP2S11	9.39849e-66	0.488431	0.946	0.504	1.99267e-61	MKI67+IL2RA+	AP2S1
SDF2L1	1.30202e-65	0.278763	0.839	0.421	2.76054e-61	MKI67+IL2RA+	SDF2L1
HIST1H1D1	1.57448e-65	1.54389	0.919	0.496	3.33821e-61	MKI67+IL2RA+	HIST1H1D
HIST1H3H1	2.08573e-65	0.343021	0.456	0.074	4.42216e-61	MKI67+IL2RA+	HIST1H3H
MXD31	2.55866e-65	0.40927	0.453	0.066	5.42488e-61	MKI67+IL2RA+	MXD3
AL441992.11	2.84117e-65	0.25343	0.523	0.111	6.02386e-61	MKI67+IL2RA+	AL441992.1
EPRS	3.57587e-65	0.280566	0.883	0.456	7.58156e-61	MKI67+IL2RA+	EPRS
TAF15	4.0153e-65	0.261487	0.895	0.491	8.51323e-61	MKI67+IL2RA+	TAF15
MIR155HG1	4.33234e-65	0.396726	0.464	0.106	9.18543e-61	MKI67+IL2RA+	MIR155HG
HMGN11	4.53888e-65	0.557889	0.986	0.682	9.62334e-61	MKI67+IL2RA+	HMGN1
SFPQ1	5.45089e-65	0.612204	0.979	0.646	1.1557e-60	MKI67+IL2RA+	SFPQ
ZBED21	7.31621e-65	0.688473	0.422	0.055	1.55118e-60	MKI67+IL2RA+	ZBED2
SRSF10	9.43734e-65	0.357336	0.946	0.572	2.00091e-60	MKI67+IL2RA+	SRSF10
VDR	1.02891e-64	0.337464	0.438	0.055	2.18149e-60	MKI67+IL2RA+	VDR
PDIA6	1.05873e-64	0.548692	0.958	0.545	2.24471e-60	MKI67+IL2RA+	PDIA6
PFN11	1.16312e-64	0.613036	1	0.984	2.46605e-60	MKI67+IL2RA+	PFN1
PGK11	1.33527e-64	0.372555	0.953	0.561	2.83105e-60	MKI67+IL2RA+	PGK1
MYO1E	1.39967e-64	0.607896	0.508	0.067	2.96759e-60	MKI67+IL2RA+	MYO1E
ARPC2	1.42266e-64	0.62438	1	0.951	3.01633e-60	MKI67+IL2RA+	ARPC2
DDX21	1.89773e-64	0.455872	0.899	0.489	4.02357e-60	MKI67+IL2RA+	DDX21
SOCS11	2.1605e-64	0.321732	0.721	0.283	4.5807e-60	MKI67+IL2RA+	SOCS1
CD70	2.27294e-64	0.495451	0.587	0.133	4.81908e-60	MKI67+IL2RA+	CD70
EIF1AX	2.70951e-64	0.331392	0.94	0.591	5.74471e-60	MKI67+IL2RA+	EIF1AX
PRDX61	2.8664e-64	0.358929	0.949	0.527	6.07734e-60	MKI67+IL2RA+	PRDX6
RAD211	3.22846e-64	0.627754	0.97	0.63	6.84498e-60	MKI67+IL2RA+	RAD21
GBP21	5.3207e-64	0.366452	0.922	0.501	1.1281e-59	MKI67+IL2RA+	GBP2
HIST1H2AB1	9.63379e-64	0.274618	0.372	0.04	2.04256e-59	MKI67+IL2RA+	HIST1H2AB
NDUFAF8	1.97887e-63	0.270466	0.874	0.468	4.19559e-59	MKI67+IL2RA+	NDUFAF8
NPM3	2.24422e-63	0.272008	0.464	0.096	4.7582e-59	MKI67+IL2RA+	NPM3
LEF11	2.60497e-63	0.433491	0.586	0.162	5.52306e-59	MKI67+IL2RA+	LEF1
CDKN2C1	3.00553e-63	0.353698	0.485	0.089	6.37232e-59	MKI67+IL2RA+	CDKN2C
PSMB3	3.1428e-63	0.285732	0.962	0.59	6.66336e-59	MKI67+IL2RA+	PSMB3
INPP5F1	3.25439e-63	0.517188	0.64	0.134	6.89995e-59	MKI67+IL2RA+	INPP5F
LBR1	3.28842e-63	0.287469	0.941	0.559	6.97211e-59	MKI67+IL2RA+	LBR
HIST1H4H1	3.97519e-63	0.345896	0.482	0.098	8.4282e-59	MKI67+IL2RA+	HIST1H4H
METAP2	6.45738e-63	0.296052	0.925	0.51	1.36909e-58	MKI67+IL2RA+	METAP2
ID31	6.7601e-63	0.572973	0.706	0.244	1.43328e-58	MKI67+IL2RA+	ID3
SOD11	7.58795e-63	0.637831	0.995	0.76	1.6088e-58	MKI67+IL2RA+	SOD1
HIST1H4D1	9.7918e-63	0.461057	0.443	0.073	2.07606e-58	MKI67+IL2RA+	HIST1H4D
LCP21	9.99118e-63	0.262638	0.949	0.565	2.11833e-58	MKI67+IL2RA+	LCP2
PLK11	1.23565e-62	0.521829	0.416	0.046	2.61982e-58	MKI67+IL2RA+	PLK1
ARL6IP11	1.99325e-62	0.363878	0.851	0.449	4.22608e-58	MKI67+IL2RA+	ARL6IP1
CDKN2A	2.53688e-62	0.255021	0.47	0.099	5.3787e-58	MKI67+IL2RA+	CDKN2A
PCBP2	2.59737e-62	0.407325	0.988	0.636	5.50694e-58	MKI67+IL2RA+	PCBP2
C1QBP1	2.71963e-62	0.609031	0.902	0.448	5.76615e-58	MKI67+IL2RA+	C1QBP
UNG	3.33253e-62	0.377989	0.458	0.084	7.06563e-58	MKI67+IL2RA+	UNG
CHD4	5.85574e-62	0.422375	0.922	0.511	1.24153e-57	MKI67+IL2RA+	CHD4
CIT	7.68764e-62	0.278456	0.393	0.042	1.62993e-57	MKI67+IL2RA+	CIT
ATP5F1C1	7.77497e-62	0.342369	0.934	0.519	1.64845e-57	MKI67+IL2RA+	ATP5F1C
TNFRSF181	1.09848e-61	0.453714	0.617	0.18	2.329e-57	MKI67+IL2RA+	TNFRSF18
SMC31	1.18565e-61	0.626843	0.958	0.546	2.51381e-57	MKI67+IL2RA+	SMC3
SRSF11	1.856e-61	0.280621	0.97	0.594	3.9351e-57	MKI67+IL2RA+	SRSF11
NEK21	2.46079e-61	0.311676	0.38	0.039	5.21737e-57	MKI67+IL2RA+	NEK2
TMEM1231	5.75487e-61	0.413179	0.907	0.479	1.22015e-56	MKI67+IL2RA+	TMEM123
UQCRQ1	5.83967e-61	0.460612	0.965	0.589	1.23813e-56	MKI67+IL2RA+	UQCRQ
GTF2A2	1.12338e-60	0.328959	0.901	0.477	2.38179e-56	MKI67+IL2RA+	GTF2A2
NDUFS6	3.37258e-60	0.376376	0.979	0.635	7.15054e-56	MKI67+IL2RA+	NDUFS6
HNRNPA11	5.38742e-60	0.617465	0.998	0.832	1.14224e-55	MKI67+IL2RA+	HNRNPA1
PSMD8	7.73391e-60	0.366953	0.979	0.61	1.63974e-55	MKI67+IL2RA+	PSMD8
TAGLN2	1.12654e-59	0.425049	0.938	0.56	2.38849e-55	MKI67+IL2RA+	TAGLN2
DNAJA1	1.35536e-59	0.388188	0.97	0.605	2.87364e-55	MKI67+IL2RA+	DNAJA1
ARPC1B1	1.46414e-59	0.500283	0.983	0.618	3.10427e-55	MKI67+IL2RA+	ARPC1B
PTMA1	1.74823e-59	0.442076	1	1	3.70659e-55	MKI67+IL2RA+	PTMA
PSIP11	2.07874e-59	0.454962	0.965	0.583	4.40734e-55	MKI67+IL2RA+	PSIP1
CCNE1	2.69718e-59	0.258497	0.35	0.04	5.71855e-55	MKI67+IL2RA+	CCNE1
ZNF704	3.29271e-59	0.272767	0.369	0.055	6.9812e-55	MKI67+IL2RA+	ZNF704
ENTPD12	1.0004e-58	0.783572	0.715	0.17	2.12104e-54	MKI67+IL2RA+	ENTPD1
GALM	1.3407e-58	0.261186	0.629	0.226	2.84254e-54	MKI67+IL2RA+	GALM
EIF5B	1.36e-58	0.517988	0.967	0.618	2.88347e-54	MKI67+IL2RA+	EIF5B
CFL11	1.37634e-58	0.534156	1	0.951	2.91812e-54	MKI67+IL2RA+	CFL1
TXN1	1.63649e-58	0.614439	0.98	0.69	3.46968e-54	MKI67+IL2RA+	TXN
ABRACL1	1.83371e-58	0.395011	0.974	0.585	3.88784e-54	MKI67+IL2RA+	ABRACL
MDH2	2.08648e-58	0.318627	0.853	0.408	4.42375e-54	MKI67+IL2RA+	MDH2
CD831	2.41316e-58	0.54943	0.596	0.185	5.11638e-54	MKI67+IL2RA+	CD83
IFI161	3.30788e-58	0.649345	0.989	0.695	7.01336e-54	MKI67+IL2RA+	IFI16
PTGES3	4.11341e-58	0.422265	0.991	0.763	8.72125e-54	MKI67+IL2RA+	PTGES3
SLC1A4	4.12586e-58	0.294474	0.505	0.117	8.74766e-54	MKI67+IL2RA+	SLC1A4
HIST2H2BF1	4.43352e-58	0.362588	0.389	0.056	9.39995e-54	MKI67+IL2RA+	HIST2H2BF
LRRN32	4.75925e-58	0.733612	0.716	0.199	1.00906e-53	MKI67+IL2RA+	LRRN3
CD381	5.11411e-58	0.415196	0.643	0.16	1.08429e-53	MKI67+IL2RA+	CD38
DEPDC11	5.43319e-58	0.345203	0.36	0.034	1.15195e-53	MKI67+IL2RA+	DEPDC1
CYTOR1	8.62679e-58	0.399997	0.919	0.504	1.82905e-53	MKI67+IL2RA+	CYTOR
THRAP3	1.21842e-57	0.41099	0.982	0.633	2.5833e-53	MKI67+IL2RA+	THRAP3
PPP1CA1	1.50076e-57	0.373664	0.988	0.639	3.18191e-53	MKI67+IL2RA+	PPP1CA
PTPN71	1.62471e-57	0.603441	0.979	0.571	3.4447e-53	MKI67+IL2RA+	PTPN7
SRSF21	1.86316e-57	0.4519	0.95	0.577	3.95027e-53	MKI67+IL2RA+	SRSF2
RGS102	1.88937e-57	0.496693	0.988	0.641	4.00583e-53	MKI67+IL2RA+	RGS10
TBC1D4	2.01194e-57	0.348814	0.48	0.103	4.26572e-53	MKI67+IL2RA+	TBC1D4
NDUFB8	2.03149e-57	0.276567	0.976	0.651	4.30716e-53	MKI67+IL2RA+	NDUFB8
RSL1D11	2.73151e-57	0.353306	0.923	0.506	5.79135e-53	MKI67+IL2RA+	RSL1D1
RBPJ1	8.27387e-57	0.493431	0.947	0.545	1.75423e-52	MKI67+IL2RA+	RBPJ
ASB2	1.09867e-56	0.36926	0.575	0.142	2.3294e-52	MKI67+IL2RA+	ASB2
1961-09-01	1.31461e-56	0.356596	0.985	0.67	2.78724e-52	MKI67+IL2RA+	2006-09-01
RPLP02	1.52866e-56	0.704983	1	0.965	3.24107e-52	MKI67+IL2RA+	RPLP0
HNRNPM	1.60133e-56	0.428238	0.985	0.683	3.39513e-52	MKI67+IL2RA+	HNRNPM
EIF2S2	2.31003e-56	0.459454	0.986	0.665	4.89773e-52	MKI67+IL2RA+	EIF2S2
[truncated: 149 more rows]

## Sheet: gsea_hallmark_CD4
pathway	pval	padj	ES	NES	nMoreExtreme	size	leadingEdge	Condition
HALLMARK_TNFA_SIGNALING_VIA_NFKB	0.386105	0.448959	0.357853	1.04757	338	194	EGR1|EGR2|SPSB1|ATF3|TNF|PMEPA1|HBEGF|B4GALT5|MSC|TRIP10|DUSP5|SDC4|ID2|PFKFB3|CEBPB|IL15RA	T
HALLMARK_HYPOXIA	0.00805524	0.0223757	0.517687	1.50363	6	174	CAV1|HMOX1|P4HA2|MT1E|ATF3|MT2A|HK2|SAP30|GAPDH|ENO1|SDC4|TPI1|CHST2|GPI|AK4|LDHA|MIF|GYS1|ALDOA|HDLBP|PFKFB3|SIAH2|RBPJ|PGK1|PGM2|PRDX5|SCARB1|GBE1|IDS|MYH9|GALK1|HK1	T
HALLMARK_CHOLESTEROL_HOMEOSTASIS	0.123016	0.175737	0.488284	1.27897	92	69	FADS2|ATF3|SCD|CD9|ANXA5|PMVK|CHKA|TRIB3|S100A11|ACTG1|TMEM97|ECH1|EBP|GUSB|FASN|LGMN|CPEB2|PCYT2|SQLE|ATF5|PPARG|FDPS|ATXN2|FABP5	T
HALLMARK_MITOTIC_SPINDLE	0.233143	0.295716	0.384858	1.12452	203	192	CENPF|FSCN1|RACGAP1|LMNB1|ARHGAP10|SMC4|ACTN4|INCENP|SAC3D1|FBXO5|FGD6|YWHAE|LRPPRC|PCNT|KPTN|FLNA|CKAP5|MID1IP1|ARHGDIA|MYH9|BRCA2|CENPJ|KIF20B|RFC1|KIF5B|SASS6|MYO9B|SMC3|ARHGAP4|MYH10|MAPRE1|RALBP1|SMC1A|KIF22|CTTN|ARHGEF12|DYNC1H1|GEMIN4|PRC1|CNTROB|STAU1|KIF3B|MYO1E|KNTC1|AURKA|RANBP9|KIFAP3|FARP1|CDK1|MARCKS|PLK1|ECT2|RHOF|NDC80|STK38L|MAP1S|RHOT2|NET1|BUB1|KIF11|PPP4R2|KIF4A|KIF2C|ARHGAP27…	T
HALLMARK_WNT_BETA_CATENIN_SIGNALING	0.115774	0.17454	0.570253	1.3551	79	39	NKD1|NOTCH1|KAT2A|PSEN2|TP53|RBPJ|HDAC2|SKP2|CCND2	T
HALLMARK_TGF_BETA_SIGNALING	0.0596206	0.0993677	0.561392	1.41051	43	51	RAB31|PMEPA1|FURIN|FKBP1A|SMURF2|BMPR2|ID2|SKI|TGFB1|PPP1CA	T
HALLMARK_IL6_JAK_STAT3_SIGNALING	0.0496732	0.0887021	0.517864	1.3726	37	78	HMOX1|IL17RB|TNF|CD9|STAT1|IL15RA|TGFB1|MYD88|IL10RB|SOCS1|BAK1|CSF1|TYK2|IL18R1|TNFRSF1B|HAX1	T
HALLMARK_DNA_REPAIR	0.00120048	0.00520183	0.650727	1.85084	0	147	TYMS|ZWINT|NME1|PCNA|FEN1|ALYREF|RFC3|CMPK2|RFC4|POLD1|SSRP1|SAC3D1|DUT|SEC61A1|TMED2|ERCC1|TARBP2|POLR2H|TP53|NELFB|POLR2E|POLA1|ITPA|NELFE|POLR2A|RBX1|RPA3|MRPL40|POLA2|ADRM1|AAAS|COX17|ARL6IP1|POLR2K|TAF13|POLR2I|GTF2H3|CETN2|GTF2A2|DDB1|RFC2|SF3A3|POLR2F|POLR2J|DGCR8|CANT1|DAD1|SNAPC4|TAF12|HPRT1|NUDT9|NUDT21|POLD3|AGO4|GTF2H5|RPA2|GUK1|TAF6|GPX4|SRSF6|POLH|RFC5|ERCC4|POLR2G|PRIM1	T
HALLMARK_G2M_CHECKPOINT	0.00114548	0.00520183	0.696738	2.03345	0	190	UCK2|RAD54L|E2F2|CENPF|SLC7A5|CKS2|STIL|KPNA2|RACGAP1|LMNB1|DDX39A|UBE2S|SLC7A1|SMC2|MT2A|DTYMK|TFDP1|SAP30|CKS1B|PRMT5|MAP3K20|CHAF1A|SMC4|JPT1|MCM3|INCENP|CDK4|FBXO5|NOLC1|TRAIP|HIRA|SFPQ|SRSF2|TGFB1|E2F4|HMGN2|HMGA1|MCM6|HSPA8|CBX1|STMN1|KPNB1|SS18|TOP1|UPF1|XPO1|DKC1|SNRPD1|POLA2|KMT5A|NSD2|NUP98|ILF3|BARD1|RAD23B|SYNCRIP|G3BP1|MAD2L1|BRCA2|CASP8AP2|LBR|SUV39H1|GSPT1|NCL|KIF20B|ODF2|EWSR1|KIF…	T
HALLMARK_APOPTOSIS	0.0470446	0.0871197	0.470533	1.33515	38	145	CAV1|HMOX1|PMAIP1|ATF3|TNF|BRCA1|WEE1|NEFH|DNAJA1|PTK2|PSEN2|PEA15|DFFA|BAX|CDK2|ETF1|FASLG|PPT1|PDCD4|TAP1|BCL2L1|PLAT|SOD1|DNAJC3|CCND2|CASP3|CASP6|EBP|HMGB2|GSR|CD2|GNA15|FDXR|PAK1|GPX4|CD38|CASP2|ENO2|CASP7	T
HALLMARK_NOTCH_SIGNALING	0.223684	0.294321	0.524583	1.21105	152	30	SAP30|NOTCH1|KAT2A|PSEN2|RBX1|PSENEN|FBXW11	T
HALLMARK_ADIPOGENESIS	0.00115207	0.00520183	0.591288	1.71838	0	180	FABP4|SLC1A5|APOE|TST|FAH|SLC19A1|LTC4S|PRDX3|CYC1|TALDO1|ESYT1|NDUFAB1|ALDOA|UQCRQ|PFKFB3|MTCH2|REEP5|ECHS1|UQCRC1|ATP1B3|NDUFB7|PREB|ACAA2|MRPL15|AIFM1|COQ5|SLC5A6|SQOR|AGPAT3|YWHAG|COX7B|VEGFB|IMMT|SUCLG1|PDCD4|SCARB1|GBE1|DNAJB9|CD151|SOD1|ACO2|ECH1|DLAT|SLC25A10|NDUFS3|COQ9|NMT1|AK2|RMDN3|DNAJC15|CHUK|GHITM|IDH3A|ACADM|STAT5A|ACLY|ALDH2|COX6A1|ARAF|GPX4|CDKN2C|UQCR10|UCK1|UQCR11|CHCHD10|QDPR…	T
HALLMARK_ESTROGEN_RESPONSE_EARLY	0.0304094	0.0633528	0.48036	1.38357	25	166	RAB31|IL17RB|SLC1A4|SLC7A5|PMAIP1|RBBP8|CLIC3|FKBP4|GLA|FHL2|SLC16A1|MYBBP1A|ABAT|ITPK1|SIAH2|MREG|SEC14L2|SCARB1|PPIF|MED24	T
HALLMARK_ESTROGEN_RESPONSE_LATE	0.00119474	0.00520183	0.613128	1.74888	0	155	CAV1|RAB31|IL17RB|GAL|CA2|SLC1A4|SLC29A1|SLC7A5|RBBP8|STIL|CLIC3|TST|CD9|SNX10|FKBP4|GLA|SLC16A1|RNASEH2A|ID2|XRCC3|PTPN6|ITPK1|SIAH2|GALE|PDCD4|NAB2|SCARB1|PPIF	T
HALLMARK_ANDROGEN_RESPONSE	0.264368	0.3224	0.418266	1.13347	206	88	PMEPA1|SCD|DHCR24|SRF|UAP1|SMS|ABCC4|CDK6|XRCC6|DBI|XRCC5|ADRM1|LMAN1|PA2G4|DNAJB9|RRP12|NKX3-1|GSR|SEC24D	T
HALLMARK_MYOGENESIS	0.0276442	0.0600962	0.493273	1.40326	22	149	NQO1|RYR1|SCD|HBEGF|PDLIM7|COL6A2|MYL6B|COL6A3|NOTCH1|MYO1C|LSP1|ACSL1|PSEN2|SMTN|TGFB1	T
HALLMARK_PROTEIN_SECRETION	0.065051	0.101642	0.495405	1.34815	50	91	GLA|GNAS|ZW10|COPB2|CLTC|TMED2|AP2B1|COPB1|YKT6|AP2S1|PPT1|COPE|LMAN1|SOD1|SCAMP3|CLCN3|RER1|CLTA|CTSC|USO1|NAPA|TMED10|SEC24D|ANP32E|SGMS1|AP2M1|MAPK1|GBF1|ARF1|STAM|TPD52|SEC31A|LAMP2|TMX1|ARFGAP3|ATP7A|CD63	T
HALLMARK_INTERFERON_ALPHA_RESPONSE	0.131646	0.182841	0.452251	1.2346	103	96	RSAD2|IFIT3|PSME2|OAS1|CMPK2|USP18|IFI44L|TRIM25|IFI35|LAP3|CNP|MX1|PSMA3|TAP1|PNPT1|CCRL2|TRIM26|NCOA7|CSF1|SAMD9L|EIF2AK2|BST2|UBE2L6|ISG15|PSME1|MVB12A|LAMP3|EPSTI1|PSMB9	T
HALLMARK_INTERFERON_GAMMA_RESPONSE	0.00568182	0.0168645	0.519407	1.52186	4	195	CD86|CIITA|MTHFD2|IRF5|IDO1|IRF4|RSAD2|IL2RB|MT2A|IFIT3|PSME2|CMPK2|APOL6|USP18|PSMB2|IFI44L|TRIM25|RNF213|STAT1|PSMA2|IFI35|PTPN6|IL15RA|IFIT1|XCL1|LAP3|MYD88|NAMPT|LYSMD2|MX1|PSMA3|TAP1|PNPT1|NUP93|SOCS1|TRIM26|SAMD9L|EIF2AK2|CASP3|SRI|BST2|UBE2L6	T
HALLMARK_APICAL_JUNCTION	0.0248521	0.056482	0.49155	1.40554	20	156	MMP9|CD86|FSCN1|TUBG1|MAP3K20|PTK2|ACTN4|IRS1|ACTB|HRAS|PFN1|TSPAN4|ACTG1|CAP1|CTNNA1|DHX16|MYH9|INPPL1|CNN2|ARHGEF6|ARPC2|MYH10|VAV2|RAC2|LIMA1|MSN|YWHAH|NF2|MPZL1	T
HALLMARK_APICAL_SURFACE	0.647315	0.647315	0.369859	0.860717	445	31	BRCA1|IL2RB|GATA3	T
HALLMARK_HEDGEHOG_SIGNALING	0.137482	0.185786	0.576535	1.32936	94	29	NRP2|CDK6|MYH9|DPYSL2|VEGFA|LDB1|ETS2|PML|NF1|ADGRG1	T
HALLMARK_COMPLEMENT	0.593064	0.605167	0.320537	0.930051	512	175	APOC1|CA2|ITGAM|CTSL|GNGT2|CTSH|ANXA5|DUSP5|ATOX1|CTSD|HSPA1A|CEBPB|CTSB|PFN1|LAP3|CALM3|PPP4C|FDX1|USP14|PLAT|F5|CASP3|CSRP1|CTSC|PREP|LGMN|MSRB1|CPM|LCK|SIRT6|PLEK|GATA3|PRKCD|PDGFB|CASP7|F8|PSMB9|GNB2|KYNU|ADAM9|PPP2CB|HSPA5|CD40LG	T
HALLMARK_UNFOLDED_PROTEIN_RESPONSE	0.00124844	0.00520183	0.730305	2.02437	0	109	PSAT1|CHAC1|SLC1A4|SLC7A5|MTHFD2|ATF3|ASNS|XPOT|EIF4EBP1|CKS1B|PDIA6|SRPRB|EIF4G1|HYOU1|NOLC1|ALDH18A1|EXOSC5|KHSRP|NOP56|BANF1|CEBPB|NHP2|IFIT1|HSPA9|NOP14|HERPUD1|LSM4|PREB|CEBPG|EXOSC4|ATP6V0D1|YIF1A|HSP90B1|EIF4A3|DKC1|DDX10|EIF2S1|CALR|DCTN1|DNAJB9|SLC30A5|DNAJC3|PDIA5|NFYB|KIF5B|EXOSC2|CXXC1|EIF4E|RRP9|EXOSC10|EXOC2|LSM1|ATF4|GEMIN4|PARN|VEGFA|HSPA5|ERO1A|DDIT4|MTREX|SPCS1|SSR1	T
HALLMARK_PI3K_AKT_MTOR_SIGNALING	0.118687	0.17454	0.457577	1.25316	93	97	CDK4|TRIB3|HRAS|CLTC|PFN1|MYD88|CDK2|HSP90B1|ACTR3|TBK1|PPP1CA|FASLG|ARHGDIA|CALR|CFL1|GRK2|TRAF2|ACACA|UBE2N|RALB|YWHAB|EIF4E|LCK|ECSIT|MKNK2|CSNK2B|AP2M1|PIN1|MAPK1|PTPN11|ARF1|NFKBIB|MAP2K3|CDK1|PRKAG1|DAPP1|GRB2|RPS6KA1|AKT1|PIK3R3|PRKAR2A|SLA|ARPC3|E2F1	T
HALLMARK_MTORC1_SIGNALING	0.00113507	0.00520183	0.689615	2.01994	0	196	PSAT1|BCAT1|SLC1A5|FADS2|PHGDH|SLC1A4|SLC7A5|MTHFD2|PSPH|SCD|SLC7A11|DDX39A|DHFR|CD9|DHCR24|PRDX1|HK2|ASNS|TUBG1|HSPD1|TXNRD1|FKBP2|SHMT2|GAPDH|HSPE1|GLA|GOT1|HMBS|STIP1|ENO1|G6PD|TPI1|POLR3G|EIF2S2|GPI|AK4|LDHA|PSMD14|CACYBP|TRIB3|CCT6A|ALDOA|TFRC|RPN1|PSME3|CORO1A|CANX|HSPA9|PDAP1|ATP5MC1|PSMC4|ETF1|SDF2L1|HSP90B1|NAMPT|ATP6V1D|ACTR3|TBK1|YKT6|HSPA4|PGK1|PSMA4|TOMM40|IMMT|NUP205|PSMA3|CALR|EEF1…	T
HALLMARK_E2F_TARGETS	0.00114025	0.00520183	0.752787	2.20199	0	198	TRIP13|GINS1|SPC24|MTHFD2|CKS2|UBE2T|GINS3|KPNA2|RACGAP1|BRCA1|CDKN2A|SPAG5|LMNB1|NME1|DDX39A|UBE2S|PCNA|WEE1|TUBG1|MXD3|PSMC3IP|CKS1B|PAICS|RFC3|TIMELESS|SMC4|DONSON|RANBP1|HELLS|JPT1|MCM3|POLD1|CDK4|SSRP1|DCTPP1|NOLC1|DCLRE1B|DUT|ZW10|TIPIN|RNASEH2A|CTPS1|TFRC|SRSF2|NOP56|SNRPB|PRDX4|NAA38|RAN|MCM7|HMGA1|CSE1L|TP53|MCM6|EED|STMN1|XRCC6|PRKDC|RPA3|XPO1|NUP205|SLBP|TUBB|POLA2|EIF2S1|TBRG4|SMC6|RP…	T
HALLMARK_MYC_TARGETS_V1	0.00113636	0.00520183	0.741496	2.17258	0	195	TYMS|KPNA2|NME1|PCNA|TFDP1|XPOT|HSPD1|HSPE1|SRM|VDAC1|GOT2|RANBP1|CCT5|PRDX3|EIF2S2|RFC4|CDK4|LDHA|PSMB2|NOLC1|CYC1|DUT|PSMD14|PSMD1|CTPS1|CSTF2|NDUFAB1|PSMA2|SRSF2|NOP56|C1QBP|NOP16|RRM1|RUVBL2|CCT3|PPM1G|YWHAE|CANX|NHP2|ILF2|PSMB3|HDGF|HSP90AB1|STARD7|PRDX4|SRSF3|PSMC4|RAN|MCM7|PSMD8|CDK2|ETF1|PSMA7|AIMP2|MCM6|ERH|CCT2|CAD|CCT7|XRCC6|KPNB1|PGK1|PRPF31|PSMA4|GNL3|COX5A|XPO1|TUFM|SNRPG|SNRPD1|EIF…	T
HALLMARK_MYC_TARGETS_V2	0.00135318	0.00520454	0.760254	1.9454	0	57	IPO4|SLC19A1|HK2|HSPD1|HSPE1|BYSL|SRM|MYBBP1A|CDK4|DCTPP1|NOLC1|UTP20|EXOSC5|PUS1|PES1|NOP56|NOP16|FARSA|AIMP2|GNL3|PPRC1|TCOF1|MRTO4|TBRG4|PA2G4|UNG|TMEM97|RRP12|PPAN|WDR43|RCL1|RRP9|GRWD1|NOP2|SORD|TFB2M|CBX3|DDX18|MCM4|MCM5|PLK1	T
HALLMARK_EPITHELIAL_MESENCHYMAL_TRANSITION	0.053076	0.0915103	0.468976	1.33073	43	145	SPP1|ECM1|PMEPA1|COL6A2|COL6A3|FSTL3|PLOD1|TPM4|SDC4|ID2|TGFB1|MCM7|FLNA|PPIB|CALU|COLGALT1|CAPG|SGCB	T
HALLMARK_INFLAMMATORY_RESPONSE	0.592121	0.605167	0.32023	0.928165	510	177	CCL22|HBEGF|SLC7A1|IL2RB|RGS16|CHST2|IL15RA|SELENOS|NAMPT|ADRM1|CCRL2|RGS1|CSF1|CCL20|P2RX7|IL18R1|EIF2AK2|SLAMF1|PTGER4|SRI|BST2|TNFRSF1B|PTGIR|ATP2A2|GNA15	T
HALLMARK_XENOBIOTIC_METABOLISM	0.00119474	0.00520183	0.605224	1.72633	0	155	PYCR1|CES1|HMOX1|BCAT1|SLC1A5|CA2|APOE|NQO1|SMOX|FAH|MT2A|AHCY|SHMT2|MTHFD1|LONP1|COMT|ID2|PGD|SLC35B1|GART|NFS1|CBR1|SSR3|PTGES3|ALAS1|SAR1B|ACO2|TMEM97|ECH1|UGDH|CASP6|NMT1|ACP2|GSR|ATP2A2|HPRT1|TMBIM6|ALDH2|ABHD6|ARPP19|GCLC	T
HALLMARK_FATTY_ACID_METABOLISM	0.00963855	0.0241047	0.522511	1.47491	7	136	CA2|IL4I1|DHCR24|HSPH1|LTC4S|CPT1A|HSP90AA1|ACSL1|HSD17B10|LDHA|MIF|SMS|ALDOA|ECHS1|ACAA2|NCAPH2|CPOX|CBR1|ACSL4|ACOT8|NTHL1|SUCLG1|SUCLA2|ADSL|KMT5A|HCCS|MDH1|OSTC|ACO2|FH|ECH1|UGDH|UBE2L6|ACADM|PSME1|FASN|SDHA|IDH3B|YWHAH|SDHD|ENO2|G0S2|ECI1|ACAA1|DLD|UROS|ODC1|ACSL5|NBN|HIBCH|UROD|HSDL2|PDHA1|LGALS1|IDH3G|HADH|ADIPOR2|GCDH|EPHX1	T
HALLMARK_OXIDATIVE_PHOSPHORYLATION	0.00114025	0.00520183	0.645441	1.88799	0	198	VDAC1|GOT2|CPT1A|PRDX3|GPI|HSD17B10|LDHA|CYC1|NDUFAB1|CYCS|UQCRQ|ATP6V0B|NDUFA7|ATP5MF|MRPL11|NDUFB3|LRPPRC|ECHS1|UQCRC1|TIMM13|HSPA9|NDUFB2|NDUFB7|ACAA2|BAX|ATP5MC1|MRPL15|ATP5F1B|AIFM1|SLC25A11|ATP6V1D|MTX2|COX7B|TOMM22|ATP5PF|TIMM50|MFN2|NDUFA8|IMMT|SLC25A4|SUCLG1|COX5A|ATP5MC3|SUCLA2|NDUFA3|NDUFC2|FDX1|COX17|ATP5ME|NDUFS6|VDAC3|HTRA2|ATP1B1|ALAS1|MRPL35|HCCS|MDH1|TIMM8B|ACO2|FH|ATP5F1C|ECH1|N…	T
HALLMARK_GLYCOLYSIS	0.00115741	0.00520183	0.601818	1.74556	0	176	P4HA2|TGFA|TXN|PGAM1|HK2|SAP30|FKBP4|GOT1|ENO1|PLOD1|GOT2|GMPPB|G6PD|PKM|TPI1|CHST2|AK4|LDHA|MIF|GYS1|TALDO1|ALDOA|HDLBP|COPB2|FUT8|PSMC4|STMN1|SLC16A3|PGK1|GALE|PGM2|CHPF2|MED24|ALG1|MDH1|GALK1|SOD1|PAXIP1|BPNT1|SLC25A10|POLR3K|GFPT1|CASP6|HAX1|GUSB|B3GAT3|NASP|ARPP19|GCLC|ME2|GMPPA|PMM2|ENO2|VEGFA|PPP2CB|DLD|CHPF|PC|HSPA5|ERO1A|DDIT4|AURKA	T
HALLMARK_REACTIVE_OXYGEN_SPECIES_PATHWAY	0.00964187	0.0241047	0.637451	1.58842	6	49	NQO1|TXN|PRDX1|TXNRD1|G6PD|LSP1|ATOX1|GCLM|PTPA|PRDX4|SELENOS|TXNRD2|FTL|PRDX2|SOD1|OXSR1|GSR|GLRX2|GCLC|GPX4	T
HALLMARK_P53_PATHWAY	0.0630734	0.101642	0.447749	1.305	54	184	HMOX1|TGFA|VDR|ATF3|CDKN2A|SLC7A11|HBEGF|PCNA|NOTCH1|RGS16|PHLDA3|ABAT|SEC61A1|CTSD|TRIB3|IRAK1|RXRA|HRAS|TGFB1|BAX|RPS27L|TP53|SLC3A2|DEF6|TAP1|SOCS1|BAK1|CCP110|EI24|TM7SF3|RAD51C|CCND2|AEN	T
HALLMARK_UV_RESPONSE_UP	0.00119904	0.00520183	0.630566	1.78588	0	141	HMOX1|GAL|CA2|GGH|ATF3|CHRNA5|TST|FEN1|ASNS|FURIN|FKBP4|STIP1|DNAJA1|RFC4|CHKA|ALDOA|TFRC|RPN1|ABCB1|PDAP1|CEBPG|PPAT|CDK2|WIZ|POLR2H|SIGMAR1|CNP|YKT6|BSG|AP2S1|PPT1|HSPA13|SLC25A4|PPIF|TAP1|DDX21|PSMC3|NUP58|ALAS1|BAK1|CLTB|NXF1|MRPL23|NR4A1|CASP3|CDC34|HYAL2|TMBIM6|MARK2|PRKACA|PRKCD|STARD3|ENO2|RAB27A|GRINA|GCH1|AMD1	T
HALLMARK_UV_RESPONSE_DN	0.425273	0.483265	0.367261	1.03053	349	121	CAV1|MT1E|SLC7A1|FHL2|GCNT1|IRS1|RXRA	T
HALLMARK_ANGIOGENESIS	0.020558	0.0489476	0.70956	1.60041	13	25	SPP1|PTK2|FGFR1|CCND2|VAV2	T
HALLMARK_HEME_METABOLISM	0.0463499	0.0871197	0.460091	1.3343	39	172	SLC6A9|P4HA2|E2F2|CA2|SMOX|SLC7A11|ASNS|HMBS|BMP2K|TFRC|GCLM|CTSB|HDGF|CPOX|GLRX5|BSG|MINPP1|TOP1|PRDX2|NFE2L1|SLC10A3|HTRA2|RAD23A|GDE1|CLCN3	T
HALLMARK_COAGULATION	0.00505051	0.016835	0.572945	1.57573	3	101	MMP7|MMP9|APOC1|F12|CD9|CTSH|FURIN|WDR1|CTSB|ARF4|PLAT|CSRP1|MSRB2|PREP|PEF1|LGMN|PLEK|PDGFB|F8|GNB2|ADAM9	T
HALLMARK_IL2_STAT5_SIGNALING	0.00344828	0.0123153	0.534336	1.55785	2	188	SPP1|CD86|UCK2|SLC1A5|COL6A1|CA2|ECM1|IRF4|FAH|IL2RB|HK2|IKZF4|AHCY|FURIN|MYO1C|GALM|ADAM19|RGS16|BMPR2|PUS1|SWAP70|PLEC|ABCB1|HUWE1|CCR4|SYT11|DCPS|FLT3LG|BCL2L1|CAPG|PDCD2L|RNH1|SOCS1|CSF1|IL18R1|BATF|CCND2|CASP3|SPRED2|CTSZ|SYNGR2|TNFRSF1B	T
HALLMARK_BILE_ACID_METABOLISM	0.583653	0.605167	0.344082	0.933716	456	89	FADS2|SLC29A1|DHCR24|ACSL1|GCLM|RXRA|PXMP2|PRDX5|SOD1|SLC35B2|ATXN1|FDXR|ABCD3|LCK	T
HALLMARK_PEROXISOME	0.519133	0.570909	0.358512	0.975618	406	91	DHCR24|PRDX1|ACSL1|SLC25A19|CTPS1|ABCB1|HRAS|ERCC1|ACSL4|ITGB1BP1|CTBP1|NUDT19|ACOT8|SLC25A4|PRDX5|SLC25A17|SOD1|ECH1|SLC35B2|ATXN1|ABCD3|YWHAH	T
HALLMARK_ALLOGRAFT_REJECTION	0.00573394	0.0168645	0.518102	1.50839	4	182	MMP9|CCL22|CD86|BCAT1|TNF|IRF4|BRCA1|CDKN2A|NME1|IL2RB|DYRK3|GCNT1|IFNG|NCF4|EIF4G3|STAT1|PTPN6|TGFB1|CSK|FLNA|ZAP70|FASLG|EIF5A|TAP1|CAPG|SOCS1|EIF3J|CSF1|CCND2|TRAF2|MAP4K1|UBE2N|CD2|MRPL3|IL12RB1|EIF3A|LCK|HLA-DMA|ABCE1|PSMB10|UBE2D1|CCR2|CD40LG|CCR5|CD74|HLA-DQA1|HLA-DRA|SIT1	T
HALLMARK_SPERMATOGENESIS	0.236573	0.295716	0.429484	1.16189	184	87	DMC1|NEFH|RFC4|STRBP|RPL39L|TALDO1|CLPB|VDAC3|CNIH2|GFI1|SLC12A2|TOPBP1|NF2|PSMG1|STAM2|EZH2|RAD17|AURKA|PEBP1|NCAPH|CDK1|MLLT10|PRKAR2A|CDKN3|BUB1|KIF2C|MAST2|HSPA2|IDE	T
HALLMARK_KRAS_SIGNALING_UP	0.0340776	0.0681551	0.476279	1.36815	28	161	SPP1|GPNMB|MMP9|CA2|HBEGF|RGS16|PLEK2|GADD45G|PRDM1|EVI5|ID2|GALNT3|ABCB1|LCP1	T
HALLMARK_KRAS_SIGNALING_DN	0.27193	0.323726	0.40516	1.12141	216	106	RYR1|RSAD2|PDCD1|CCR8|CHST2|IFNG|IFI44L|MX1|BARD1|CAMK1D|STAG3|KMT2D|GPR19|NR4A2|RIBC2|CD40LG|GTF3C5|MAGIX|MSH5	T
HALLMARK_PANCREAS_BETA_CELLS	0.525237	0.570909	0.452824	0.960493	332	19	VDR|SRPRB|SRP14|SRP9|SPCS1	T
HALLMARK_TNFA_SIGNALING_VIA_NFKB	0.00101937	0.00226244	0.835809	1.97743	0	194	CXCL11|CCL2|CXCL10|INHBA|KYNU|TNFAIP2|HBEGF|TNFAIP6|SERPINE1|KLF4|EGR1|ATF3|EGR2|CSF1|DUSP5|PLEK|IL1B|G0S2|FOS|ICAM1|F3|SOCS3|PLPP3|FOSB|GEM|PLAU|MARCKS|TNFRSF9|PHLDA1|CD83|MAP3K8|BCL3|SDC4|PHLDA2|PLAUR|CCND1|IFIT2|CDKN1A|IL15RA|TAP1|IRF1|TNF|ID2|CCL20|CD69|CCRL2|NR4A2|SGK1|SPSB1|IFIH1|AREG|RIPK2|RELB|BHLHE40|NAMPT|MSC|B4GALT5|LDLR|PDE4B|NFKB2|DRAM1|FOSL2|SPHK1|BCL6|TRIP10|TNIP2|PANX1|TUBB2A|BCL2…	D1
HALLMARK_HYPOXIA	0.00102881	0.00226244	0.665645	1.56763	0	174	P4HA2|TGM2|SDC2|GPC4|SERPINE1|ATF3|TGFBI|FOS|F3|SDC4|PLAUR|CDKN1A|ADM|AK4|HK2|ENO1|LDHA|BHLHE40|GPC1|DDIT4|PGK1|GAPDH|MT2A|TPI1|FOSL2|ISG20|ANXA2|MIF|HSPA5|MAFF|PFKP|TNFAIP3|NOCT|HK1|ALDOC|SCARB1|MT1E|S100A4|DUSP1|GPI|PRDX5|GALK1|TPD52|XPNPEP1|SAP30|SLC6A6|KLF6|RBPJ|IER3|PGM1|NAGK|MYH9|UGP2|BCL2|GBE1|FBP1|SLC2A3|NFIL3|B3GALT6|P4HA1|HDLBP|PGM2|VEGFA|SLC25A1|PDK1|SIAH2|NDST1|NDST2|NDRG1	D1
HALLMARK_CHOLESTEROL_HOMEOSTASIS	0.00113122	0.00226244	0.775685	1.73248	0	69	SCD|FADS2|ATF3|FABP5|FBXO6|PLAUR|LDLR|PLSCR1|CYP51A1|HMGCS1|ATF5|FASN|ACTG1|DHCR7|SQLE|FDPS|PMVK|IDI1|MVK|STARD4|EBP|SREBF2|ETHE1|ALDOC|HMGCR|TNFRSF12A|NSDHL|SC5D|ACAT2|ALCAM|MVD|CHKA|LSS|S100A11|LGALS3|LPL|NFIL3|ANXA5|PPARG|TMEM97	D1
HALLMARK_MITOTIC_SPINDLE	0.784114	0.800116	0.356484	0.843013	769	192	FSCN1|MARCKS|GSN|PLEKHG2|SOS1|CLIP1|PALLD|ACTN4|KPTN|ARHGDIA|FLNA|MAPRE1|ARHGEF12|NEDD9|YWHAE|LMNB1|CD2AP|KIF3B|EPB41L2|MYH9|MYO9B|ARFIP2|ARHGAP4|RASAL2|TUBA4A|ARHGAP10|KIF5B|MAP1S|RFC1|PCGF5|DOCK2|RAPGEF6|BCL2L11|KIFAP3|ARF6|DOCK4|LRPPRC|CTTN|CDC42|CAPZB|RHOT2|SMC1A|TBCD|TRIO|CSNK1D|DYNC1H1|MYO1E|RHOF|FGD6|DYNLL2|ATG4B|FARP1|PCNT|STAU1|TIAM1|NOTCH2|CDC42EP2|SAC3D1|PKD2|MAP3K11|CKAP5|HDAC6|ROCK1|…	D1
HALLMARK_WNT_BETA_CATENIN_SIGNALING	0.883895	0.883895	0.316035	0.661811	707	39	PSEN2|CCND2|KAT2A|RBPJ|TP53|HDAC2|NKD1	D1
HALLMARK_TGF_BETA_SIGNALING	0.309524	0.343915	0.531796	1.15379	259	51	RAB31|SERPINE1|FURIN|ID2|FKBP1A|TGFB1|JUNB|PPP1CA	D1
HALLMARK_IL6_JAK_STAT3_SIGNALING	0.00109051	0.00226244	0.845388	1.90762	0	78	CXCL9|CXCL11|CXCL10|CCR1|CD36|IL13RA1|CSF1|IL1B|SOCS1|SOCS3|STAT1|CSF2RA|MAP3K8|IL15RA|IRF1|IL18R1|TNF|FAS|IL4R|IRF9|CSF2RB|CD38|IL12RB1|STAT3|STAT2|BAK1|TNFRSF1B|MYD88|LTB|TGFB1|TNFRSF12A|PTPN1|PTPN11	D1
HALLMARK_DNA_REPAIR	0.164412	0.200503	0.514855	1.207	157	147	CMPK2|NME1|PDE4B|GUK1|COX17|ADRM1|POLR2H|RBX1|ALYREF|RALA|TAF13|NELFE|ERCC1|ITPA|POLR2E|POLR2K|APRT|TARBP2|NT5C3A|POLR1C|TP53|SEC61A1|DDB1|GTF2A2|UMPS|SSRP1|SNAPC4|POLR2F|HPRT1|GTF2H3|HCLS1|POLR2G|IMPDH2|RPA3|PNP|CETN2|SF3A3|POLA2|CANT1|NELFCD|GTF2H5|NELFB|SNAPC5|TMED2|RFC2|ELOA|POLR2J|SUPT5H|POLE4|DAD1|BCAP31|PCNA|MRPL40|POLR2A|POLD1|EDF1|RAE1|RFC4|FEN1|POLB|MPC2|ERCC3|SAC3D1|ERCC2|RFC3|ELL|NUDT…	D1
HALLMARK_G2M_CHECKPOINT	0.069317	0.0990243	0.541777	1.28042	67	190	MARCKS|BCL3|UCK2|CCND1|SLC7A5|HIF1A|DDX39A|MT2A|ATF5|JPT1|SQLE|NOLC1|PRMT5|TOP1|HSPA8|PML|SRSF2|SFPQ|TGFB1|NCL|SNRPD1|ILF3|DTYMK|LMNB1|SLC7A1|KPNB1|SAP30|ODC1|EWSR1|E2F4|SYNCRIP|CDK4|GSPT1|NASP|HMGA1|RASAL2|RAD23B|KIF5B|TFDP1|DKC1|CHMP1A|MNAT1|XPO1|ODF2|POLA2|HNRNPD|MCM6|KPNA2|UBE2S|CKS1B	D1
HALLMARK_APOPTOSIS	0.0010395	0.00226244	0.697342	1.63428	0	145	TIMP3|FEZ1|EREG|ATF3|IL1B|GNA15|EMP1|IFITM3|CCND1|CDKN1A|FASLG|TAP1|PSEN2|IRF1|TNF|CD69|PMAIP1|FAS|DNAJA1|BCL2L1|TNFSF10|GSN|CCND2|GPX3|CASP7|TIMP2|CD38|ISG20|PEA15|GCH1|CASP1|PRF1|BID|PTK2|EBP|ETF1|MCL1|DNAJC3|TNFRSF12A|NEDD9|SC5D|CD2|SAT1|SOD2|BIRC3|IER3|NEFH|CASP4	D1
HALLMARK_NOTCH_SIGNALING	0.172368	0.205201	0.634297	1.2868	130	30	WNT5A|CCND1|PSEN2|RBX1|PSENEN|SAP30|KAT2A	D1
HALLMARK_ADIPOGENESIS	0.00102669	0.00226244	0.67094	1.58065	0	180	FABP4|CD36|APOE|MGLL|ELOVL6|SLC1A5|GPX3|SQOR|BCL6|DHCR7|RMDN3|ATP1B3|TANK|CYC1|NABP1|LPCAT3|STOM|NDUFAB1|AGPAT3|STAT5A|IMMT|UQCRQ|PIM3|NDUFB7|MTCH2|COX7B|SLC19A1|AK2|SLC5A6|REEP5|SCARB1|DNAJC15|TALDO1|GRPEL1|ACAA2|ACO2|G3BP2|PREB|IDH3A|COX6A1|MRPL15|UQCRC1|PRDX3|SUCLG1|PGM1|ABCA1|ADIPOR2|NDUFS3|ESRRA|CHCHD10|PEMT|ARL4A|ME1|ACLY|FAH|TKT|SDHB|YWHAG|CS|AIFM1|GBE1|DGAT1|DLAT|LPL|IDH3G|ENPP2|COX8A|GPD…	D1
HALLMARK_ESTROGEN_RESPONSE_EARLY	0.0453608	0.0687285	0.567018	1.33619	43	166	RAB31|TGM2|KLF4|FOS|CISH|CCND1|PMAIP1|SLC7A5|AREG|BHLHE40|FKBP4|MREG|FASN|DHCR7|MYBBP1A|GLA|XBP1|RRP12|JAK2|PPIF|UNC119|SCARB1|NXT1|SEC14L2|MICB|TGIF2|SLC37A1|LRIG1|NBL1|ITPK1|BCL2|MYBL1|ALDH3B1|MUC1|RHOBTB3|SLC1A4|MAPT	D1
HALLMARK_ESTROGEN_RESPONSE_LATE	0.00103199	0.00226244	0.692523	1.63158	0	155	GAL|RAB31|KLF4|ST14|FOS|CA2|FABP5|CISH|SNX10|CCND1|ID2|SLC29A1|SLC7A5|BATF|SGK1|AREG|S100A9|FKBP4|DHCR7|ISG20|GLA|IDH2|XBP1|JAK2|PPIF|GALE|SCARB1|NXT1|MICB	D1
HALLMARK_ANDROGEN_RESPONSE	0.0359477	0.0561683	0.614625	1.39128	32	88	SCD|CCND1|DHCR24|SGK1|HMGCS1|DBI|ARID5B|IDI1|LMAN1|SRF|ADRM1|RRP12|PLPP1|MAF|SEC24D|HMGCR|TPD52|TMEM50A|XRCC6|XRCC5|ACSL3|SAT1|FADS1|GNAI3|B2M|AKT1|SRP19|CDK6|ABCC4|SPCS3|ELL2|PA2G4|MYL12A|SMS|NDRG1|NKX3-1|UAP1|UBE2I|NCOA4	D1
HALLMARK_MYOGENESIS	0.0290758	0.0468965	0.585836	1.3761	27	149	MRAS|CD36|HBEGF|SCD|PLXNB2|CDKN1A|PSEN2|GSN|BHLHE40|GPX3|SPHK1|FDPS|ACSL1|SYNGR2|TPM3|TGFB1|PDLIM7	D1
HALLMARK_PROTEIN_SECRETION	0.244035	0.283761	0.515969	1.17453	224	91	CD63|LMAN1|GLA|YKT6|COPB2|COPB1|AP2S1|COPE|CLTC|NAPA|SEC24D|CTSC|TPD52|SCAMP3|RER1|TMED10|ABCA1|ZW10|ARCN1|STX12|GBF1|TMX1|ARFGAP3|USO1|SOD1|TMED2|ARF1|PPT1|AP1G1|ATP6V1H|LAMP2|NAPG|AP3B1|AP2B1|MAPK1|CLTA|ANP32E|GOSR2|AP2M1|RAB2A|RAB22A|DNM1L|SEC31A|YIPF6|VAMP7|GALC	D1
HALLMARK_INTERFERON_ALPHA_RESPONSE	0.00107643	0.00226244	0.899446	2.05629	0	96	CXCL11|CXCL10|IFI27|IFIT3|RSAD2|IFI44L|CSF1|LAMP3|CMPK2|GBP4|PSME2|OAS1|IFITM3|EPSTI1|IFI30|PARP9|SAMD9L|IFI35|IFITM1|IFIT2|RTP4|TAP1|TRAFD1|IRF1|USP18|UBE2L6|HELZ2|ISG15|DDX60|CD74|CCRL2|LGALS3BP|IFIH1|BST2|PSME1|IL4R|RIPK2|PSMB9|TMEM140|TRIM21|LAP3|OASL|MX1|IL15|IFI44|PARP14|IRF9|PLSCR1|PARP12|IRF7|GBP2|IFITM2|LY6E|MOV10|PSMB8|PSMA3|TRIM25|NMI|STAT2|ISG20|ADAR|EIF2AK2|SP110|HERC6|CASP1|PNPT1|CM…	D1
HALLMARK_INTERFERON_GAMMA_RESPONSE	0.00101833	0.00226244	0.882892	2.0908	0	195	CXCL9|CXCL11|CCL2|CXCL10|TNFAIP2|IDO1|TNFAIP6|IFI27|CD86|IFIT3|RSAD2|SERPING1|IFI44L|GBP6|SLAMF7|FCGR1A|SOCS1|IRF8|ICAM1|SOCS3|STAT1|CMPK2|GBP4|PSME2|IRF5|IFITM3|EPSTI1|OAS3|IFI30|GZMA|SAMD9L|CD274|XAF1|XCL1|IFI35|IFIT2|CDKN1A|IL15RA|SECTM1|RTP4|TAP1|TRAFD1|IRF1|MTHFD2|IL2RB|USP18|APOL6|UBE2L6|HELZ2|ISG15|CD69|DDX60|CD74|LGALS3BP|FAS|IFIH1|BST2|PSME1|FGL2|IL4R|TNFSF10|RIPK2|P2RY14|PSMB9|NAMPT|TRI…	D1
HALLMARK_APICAL_JUNCTION	0.00103199	0.00226244	0.671634	1.58323	0	156	MMP9|SIRPA|CD86|CD209|CD276|FSCN1|TGFBI|ICAM1|CD274|MAPK11|SYK|NECTIN2|ACTB|TSPAN4|ACTG1|CTNNA1|ACTN4|PFN1|PTK2|VASP|LIMA1|HRAS|RAC2|SRC|RSU1|CAP1|NEXN|VAV2|EPB41L2|MVD|NF2|MYH9|IKBKG|ADAM15|ARPC2|TUBG1|DHX16|MSN|MPZL1|SKAP2|RRAS|MPZL2|MYL9|ADAM9|MYL12B	D1
HALLMARK_APICAL_SURFACE	0.395532	0.429926	0.528639	1.07908	300	31	PLAUR|LYN|IL2RB|MAL|MDGA1|ADIPOR2|IL2RG	D1
HALLMARK_HEDGEHOG_SIGNALING	0.140397	0.179997	0.650955	1.31889	105	29	NRP1|ADGRG1|PML|ETS2|MYH9|CDK6|NRP2|VEGFA	D1
HALLMARK_COMPLEMENT	0.00102987	0.00226244	0.756618	1.78132	0	175	C1QA|PLA2G7|C1QC|KYNU|MMP12|APOC1|CD36|SERPINE1|MMP14|ITGAM|SERPING1|DUSP5|PLEK|F3|CA2|DUSP6|GZMA|PLAUR|LYN|IRF1|APOBEC3G|GNGT2|FCER1G|PSMB9|LIPA|LAP3|S100A9|CTSB|CASP7|TIMP2|PLSCR1|IRF7|CTSD|ATOX1|DPP4|FN1|APOBEC3F|HSPA5|GNG2|MAFF|CTSH|PFN1|LCP2|TNFAIP3|CASP1|ERAP2|JAK2	D1
HALLMARK_UNFOLDED_PROTEIN_RESPONSE	0.00106157	0.00226244	0.731278	1.68697	0	109	CCL2|ATF3|MTHFD2|SLC7A5|PSAT1|PDIA6|DDIT4|CALR|HYOU1|TUBB2A|IFIT1|HSPA5|NOLC1|WIPI1|PDIA5|EIF4G1|NABP1|NHP2|YIF1A|XBP1|BANF1|RRP9|SRPRB|EIF2S1|EXOSC4|HSPA9|DDX10|HSP90B1|DNAJC3|NOP14|ATP6V0D1|ALDH18A1|CHAC1|PREB|ASNS|EXOSC5|NOP56|LSM1|SRPRA|EIF4A1|EIF4A3|POP4|ZBTB17|KIF5B|DNAJA4|SPCS3|DKC1|SLC1A4|EXOC2|VEGFA|DCTN1|EIF4E|YWHAZ|CKS1B|EXOSC9|CEBPG|ERO1A|FKBP14|LSM4|HERPUD1	D1
HALLMARK_PI3K_AKT_MTOR_SIGNALING	0.155914	0.194892	0.548995	1.25756	144	97	CDKN1A|FASLG|RALB|CALR|ACTR3|STAT2|MAP2K3|TRAF2|ACACA|PFN1|NFKBIB|CFL1|MYD88|ARHGDIA|CLTC|HRAS|HSP90B1|UBE2N|PTPN11|ARPC3|PPP1CA|CDK4|TBK1|AKT1|VAV3|DAPP1|SLA|IL2RG|MKNK1|UBE2D3|ITPR2|YWHAB|PDK1|GRB2|EIF4E|PIN1|ARF1|ECSIT|CSNK2B|PAK4|RIPK1|CDK2|RPS6KA1|CAB39	D1
HALLMARK_MTORC1_SIGNALING	0.00101937	0.00226244	0.760938	1.80232	0	196	SCD|FADS2|SLC7A11|IFI30|ELOVL6|CDKN1A|DHCR24|AK4|MTHFD2|SLC1A5|HK2|ENO1|SLC7A5|LDHA|FGL2|STIP1|BHLHE40|NAMPT|PSAT1|LDLR|HSPE1|SDF2L1|DDX39A|CYP51A1|PSMD14|FKBP2|DDIT4|PGK1|GAPDH|TPI1|PSMC4|HMGCS1|PRDX1|CALR|HSPD1|PSMA4|G6PD|PSMA3|ACTR3|DHCR7|CCT6A|SQLE|HMBS|MAP2K3|IDI1|HSPA5|ACACA|GLA|PSMD13|ATP5MC1|NFKBIB|PSME3|TOMM40|YKT6|XBP1|HSPA4|IMMT|ARPC5L|RPN1|STARD4|PNO1|RRP9|EBP|PSMC2|HSPA9|ATP2A2|ETF1|…	D1
HALLMARK_E2F_TARGETS	0.0610998	0.0898526	0.54314	1.28655	59	198	CDKN1A|MTHFD2|NME1|PRDX4|DDX39A|GINS3|JPT1|DCTPP1|NOLC1|PAICS|RANBP1|NBN|SNRPB|EIF2S1|SRSF2|CTPS1|AK2|RAN|ILF3|UBE2T|TIPIN|TUBB|NUP205|XRCC6|LMNB1|EED|TBRG4|NOP56|SYNCRIP|TFRC|CDK4|ZW10|GSPT1|TP53|DCLRE1B|NASP|HMGA1|TUBG1|SSRP1|BRMS1L|PA2G4|CNOT9|RPA3|WEE1|XPO1|POP7|RPA1|RFC1|POLA2|NAA38|HNRNPD|POLD2|PRPS1|MCM6|NUP153|KPNA2|UBE2S|CKS1B|RFC2|IPO7|CSE1L|POLE4|DNMT1|SMC1A|TRIP13|PCNA|PHF5A|POLD1|PPP…	D1
HALLMARK_MYC_TARGETS_V1	0.00101833	0.00226244	0.702822	1.66437	0	195	NME1|LDHA|PSMB3|PSMB2|PRDX4|HSPE1|PSMD14|HSP90AB1|PGK1|PSMC4|NOP16|PSMD1|VDAC1|HSPD1|CCT5|PSMA4|SRM|NOLC1|DDX21|PSMA7|CYC1|AIMP2|CCT3|NHP2|CSTF2|PSMA1|NDUFAB1|PSMD8|RANBP1|CCT2|CCT7|RRP9|PSMD3|EIF2S1|SNRPA1|SRSF2|STARD7|CTPS1|HNRNPA3|PSMD7|UBE2L3|ILF2|ETF1|PSMA2|C1QBP|VBP1|RAN|TCP1|HNRNPA2B1|RUVBL2|SNRPD1|LSM2|GNL3|TUFM|PRPF31|PSMA6|SNRPG|COX5A|XRCC6|YWHAE|KPNB1|TXNL4A|ODC1|PRDX3|CCT4|ERH|NOP56|S…	D1
HALLMARK_MYC_TARGETS_V2	0.002331	0.0044827	0.775494	1.70231	1	57	BYSL|HK2|IPO4|HSPE1|NOP16|HSPD1|SRM|DCTPP1|MYBBP1A|NOLC1|AIMP2|MRTO4|PES1|RRP12|PPRC1|UTP20|RRP9|SLC19A1|GRWD1|GNL3|TCOF1|FARSA|IMP4|PPAN|PUS1|EXOSC5|TBRG4|NOP56|LAS1L|CDK4|NDUFAF4|WDR43|PA2G4|NIP7|TMEM97|MAP3K6	D1
HALLMARK_EPITHELIAL_MESENCHYMAL_TRANSITION	0.0010395	0.00226244	0.801916	1.87935	0	145	TIMP3|SPP1|INHBA|TGM2|ANPEP|PDLIM4|SERPINE1|MMP14|DAB2|WNT5A|TGFBI|CXCL8|GEM|SDC4|PLAUR|ECM1|ID2|LGALS1|IL32|CAPG|FAS|AREG|BASP1|GPC1|IL15|TPM4|SNTB1|FN1	D1
HALLMARK_INFLAMMATORY_RESPONSE	0.00102775	0.00226244	0.864258	2.03378	0	177	CXCL9|CXCL11|CCL2|CXCL10|MSR1|CYBB|INHBA|CCL22|HBEGF|TNFAIP6|SERPINE1|STAB1|MMP14|EREG|CSF1|IL1B|LAMP3|AQP9|RGS1|ICAM1|CXCL8|F3|LTA|GNA15|TNFRSF9|IL18RAP|PLAUR|LYN|IFITM1|CDKN1A|IL15RA|RGS16|ADM|RTP4|IRF1|IL18R1|IL2RB|CCL20|CD69|CCRL2|SCARF1|BST2|IL4R|TNFSF10|RIPK2|NAMPT|C5AR1|IL15|HIF1A|CXCR6|LDLR|NOD2|IRF7|PDE4B|TAPBP|LY6E|P2RX7|SPHK1|PTGER2|NMI|AHR|CD82|EIF2AK2|ADRM1|TNFRSF1B|LCP2|SLAMF1|NFKBI…	D1
HALLMARK_XENOBIOTIC_METABOLISM	0.00103199	0.00226244	0.729512	1.71873	0	155	TMEM176B|KYNU|CES1|CD36|APOE|CYP27A1|SERPINE1|ABCC3|PYCR1|AQP9|IRF8|HSD11B1|CA2|ID2|SLC1A5|FAS|ACP2|MT2A|PSMB10|PGD|SLC35B1|ALAS1|GCH1|LPIN2|ETS2|ATP2A2|NINJ1|CYB5A|AHCY|CNDP2|ACO2|GSTO1|MAN1A1|SLC6A6|NQO1|LONP1|DDAH2|NPC1|GART|SPINT2|SLC12A4|PEMT|FAH|SERTAD1|SAR1B|FBP1|UPP1|COMT|CBR1|HPRT1|PC	D1
HALLMARK_FATTY_ACID_METABOLISM	0.0010395	0.00226244	0.681665	1.59862	0	136	CD36|ALDH1A1|IL4I1|G0S2|CA2|MGLL|DHCR24|UBE2L6|LGALS1|LDHA|PSME1|HSP90AA1|HSPH1|HMGCS1|FASN|IDI1|MIF|ACSL1|NBN|HSD17B10|BLVRA|ACSL5|ACAA2|ACO2|NSDHL|HCCS|ACAT2|ODC1|SUCLG1|ACADVL|ACSL4|ADIPOR2|MDH1|ME1|ACAA1|PDHA1|IDH3B|CBR1|ADSL|GLUL|IDH3G|UROD|GPD2|SDHA|ECHS1|OSTC|SMS|DLD|NCAPH2|FH	D1
HALLMARK_OXIDATIVE_PHOSPHORYLATION	0.00101833	0.00226244	0.652328	1.54518	0	198	LDHA|CASP7|VDAC1|TCIRG1|CYCS|COX17|CYC1|ALAS1|ATP6V0B|NDUFS6|ATP5MC1|NDUFAB1|IDH2|NDUFB2|IMMT|HSD17B10|NDUFA9|UQCRQ|NDUFB7|NDUFA6|COX7B|HSPA9|MRPL11|MRPL35|MRPS12|TOMM22|NDUFA4|TIMM17A|NDUFS8|TIMM13|ATP5F1B|ETFA|CYB5A|NDUFB3|MRPS15|GRPEL1|ATP5MF|TIMM8B|ACAA2|GPI|ACO2|ATP6V1D|TIMM50|SLC25A11|NDUFA8|ATP5MC3|HCCS|IDH3A|COX5A|NDUFC2|COX7A2|NDUFS7|COX6A1|MRPL15|UQCRC1|ATP5PF|CYB5R3|PRDX3|SUCLG1|MFN2|A…	D1
HALLMARK_GLYCOLYSIS	0.00102775	0.00226244	0.676605	1.59298	0	176	P4HA2|SDC2|GPC4|IL13RA1|TGFBI|TXN|AK4|SLC16A3|HK2|ENO1|PKM|LDHA|GPC1|GMPPB|FKBP4|DDIT4|PGK1|TPI1|PSMC4|PGAM1|G6PD|ISG20|MIF|HSPA5|PFKP|AKR1A1|COPB2|RBCK1|CHPF|NANP|GALE|TALDO1|ME2|CYB5A|GNPDA1|GALK1|NSDHL|GOT1|GMPPA|SAP30|ALG1|IER3|PMM2|UGP2|MDH1|ME1|PLOD1|NASP|CHPF2|POLR3K|B3GALT6|PC|PPIA|EGLN3|P4HA1|HDLBP|PGM2|VEGFA|GOT2|DLD|ARPP19	D1
HALLMARK_REACTIVE_OXYGEN_SPECIES_PATHWAY	0.00482509	0.00861623	0.754799	1.62314	3	49	MGST1|FES|TXN|SBNO2|GPX3|PRDX4|PRDX1|ATOX1|G6PD|PFKP|NDUFA6|SELENOS|LAMTOR5|JUNB|OXSR1|SOD2|TXNRD1|NQO1|PRDX2|PTPA	D1
HALLMARK_P53_PATHWAY	0.00307377	0.00569217	0.628796	1.4839	2	184	HBEGF|KLF4|ST14|ATF3|SLC7A11|PLXNB2|SOCS1|FOS|GM2A|IFI30|CDKN1A|RGS16|VDR|TAP1|TRAFD1|FAS|CCND2|CEBPA|MAPKAPK3|DDIT4|DRAM1|SPHK1|CTSD|RNF19B|CD82|BAK1|TRAF4|STOM|IRAK1|CASP1|NINJ1|TGFB1|HRAS|S100A4	D1
HALLMARK_UV_RESPONSE_UP	0.0010352	0.00226244	0.708241	1.66447	0	141	GAL|MMP14|SPR|ATF3|FOS|ICAM1|CA2|FOSB|LYN|FURIN|TAP1|IRF1|DNAJA1|STIP1|GPX3|FKBP4|CHRNA5|DDX21|BAK1|ALAS1|NFKBIA|GCH1|YKT6|HLA-F|BID|PSMC3|RPN1|HYAL2|PPIF|POLR2H|AP2S1|PDAP1|CNP|BSG|GRPEL1|CLTB|JUNB|ASNS|SOD2|RAB27A|GGH|GRINA|GLS|TFRC|WIZ|CHKA|ACAA1|DGAT1|TUBA4A|UROD|CYB5B|NR4A1|CREG1|ATP6V1F|SLC25A4|MRPL23|CDKN2B|PRPF3|NUP58|BCL2L11|PPAT|HMOX1|PPT1|RASGRP1|CEBPG|CDK2|PRKCD|SLC6A12	D1
HALLMARK_UV_RESPONSE_DN	0.0788644	0.109534	0.561936	1.30078	74	121	SDC2|SERPINE1|NRP1|DAB2|F3|PLPP3|MGLL|BHLHE40|LDLR|ANXA2|NFKB1|SYNJ2|MT1E|DUSP1|ATXN1|VAV2|SLC7A1|PRKAR2B|CACNA1A|SIPA1L1|SRI	D1
HALLMARK_ANGIOGENESIS	0.00961538	0.0165782	0.796341	1.59347	6	25	SPP1|NRP1|CCND2|PTK2|S100A4|VAV2	D1
HALLMARK_HEME_METABOLISM	0.250515	0.284677	0.483628	1.138	242	172	P4HA2|TNS1|SLC7A11|CA2|ACP5|CLIC2|TENT5C|CTSB|HMBS|MAP2K3|TOP1|LPIN2|SLC30A1|DMTN|BLVRA|BSG|RNF19A|ARHGEF12|USP15|ATG4A|MKRN1|ASNS|PICALM|NARF|PRDX2|TFRC|KAT2B|TSPAN5|SEC14L1|UROD|PC|ELL2|OPTN	D1
HALLMARK_COAGULATION	0.00106045	0.00226244	0.805159	1.85587	0	101	C1QA|MMP9|TIMP3|APOC1|SERPINE1|MMP14|SERPING1|PLEK|F3|PLAU|DUSP6|F12|FURIN|GSN|CTSB|DPP4|FN1|MAFF|CTSH|WDR1|MSRB2	D1
HALLMARK_IL2_STAT5_SIGNALING	0.00102041	0.00226244	0.791606	1.86831	0	188	IL13|SPP1|CXCL10|TGM2|CD86|NRP1|IL1RL1|CSF1|SOCS1|TNFRSF4|IRF8|CA2|EMP1|BATF3|GBP4|CISH|TNFRSF9|PHLDA1|CD83|IFITM3|MAP3K8|TNFRSF18|UCK2|ADAM19|CTSZ|ECM1|RGS16|FURIN|IL18R1|SPRED2|IL2RB|SLC1A5|HK2|BATF|CAPG|BCL2L1|FGL2|IL4R|TNFSF10|BHLHE40|CCND2|NFKBIZ|SLC39A8|PLSCR1|GLIPR2|PTGER2|IKZF4|AHR|MAFF|CYFIP1|TNFRSF1B|SYNGR2|DCPS|XBP1|PLPP1|HUWE1|GPR65|PDCD2L|LTB	D1
HALLMARK_BILE_ACID_METABOLISM	0.0932755	0.122731	0.574458	1.30423	85	89	ALDH1A1|CYP27A1|FADS2|AQP9|HSD3B7|DHCR24|SLC29A1|IDI1|ACSL1|IDH2|ACSL5|PRDX5|ATXN1|FADS1|ABCA1|NPC1|ABCD1	D1
HALLMARK_PEROXISOME	0.0249458	0.0415763	0.627206	1.42774	22	91	ALDH1A1|SEMA3C|CRABP2|HSD3B7|DHCR24|MVP|PRDX1|FDPS|IDI1|ACSL1|IDH2|ACSL5|CTPS1|HRAS|PRDX5|ERCC1|ATXN1|SOD2|FADS1|ESR2|ITGB1BP1|ACSL4|ABCD1|ACAA1|SLC25A19|ISOC1|SLC25A4|IDE|FIS1|STS|SOD1	D1
HALLMARK_ALLOGRAFT_REJECTION	0.00102564	0.00226244	0.826667	1.94985	0	182	CXCL9|MMP9|CCL13|IL13|FGR|CCL2|INHBA|CCL22|CCR1|CD86|STAB1|SPI1|IFNG|EREG|CCL19|CSF1|IL1B|SOCS1|IRF8|ICAM1|STAT1|HLA-DRA|IL18RAP|IL2|BCL3|GZMA|LYN|CCR5|FASLG|TAP1|TNF|IL2RB|NME1|CCR2|CD74|IGSF6|CAPG|FAS|IL4R|RIPK2|IL15|HIF1A|TAP2|CCND2|IRF7|GBP2|TAPBP|IL12RB1|PSMB10|EIF5A|EIF4G3|CD8A|TRAF2|CD7|LCP2|NCF4|PRF1|JAK2|ITK|GPR65|CD8B|FLNA|LTB|HDAC9	D1
HALLMARK_SPERMATOGENESIS	0.66122	0.688771	0.395042	0.893241	606	87	SCG5|GFI1|RPL39L|IL12RB2|TALDO1|CLPB|AGFG1|LPIN1|NEFH|NF2|ARL4A|MLF1|IDE|PSMG1|STRBP|VDAC3|RFC4|ACE|MTOR|PGS1|EZH2|TOPBP1|HSPA2|CNIH2|OAZ3|MAST2|PCSK1N|SLC12A2|PRKAR2A	D1
HALLMARK_KRAS_SIGNALING_UP	0.00103306	0.00226244	0.793666	1.87054	0	161	MMP9|GPNMB|SPP1|CXCL10|TMEM176B|INHBA|HBEGF|KLF4|NRP1|TMEM176A|EREG|TLR8|ALDH1A2|IL1B|G0S2|IRF8|HSD11B1|CA2|PLAU|EMP1|CSF2RA|SCG5|DUSP6|PLAUR|RGS16|ID2|CCL20|PDCD1LG2|GADD45G|FCER1G|CCND2|MMD|PRDM1|PSMB8|ADAM8|LY96|LCP1|TNFRSF1B|TNFAIP3	D1
HALLMARK_KRAS_SIGNALING_DN	0.0839532	0.11345	0.570094	1.31579	78	106	IFNG|RSAD2|IFI44L|NR4A2|SGK1|TENT5C|MX1|PDCD1|STAG3|CCR8	D1
HALLMARK_PANCREAS_BETA_CELLS	0.497854	0.529632	0.520193	1.00509	347	19	VDR|DPP4|SRPRB|MAFB|LMO2|SRP14	D1
HALLMARK_TNFA_SIGNALING_VIA_NFKB	0.00100301	0.00217789	0.755085	1.93865	0	194	CCL2|INHBA|KYNU|TNFAIP2|CXCL10|SERPINE1|KLF4|HBEGF|TNFAIP6|CXCL11|IL12B|EGR1|ATF3|EGR2|DUSP5|CSF1|PLEK|CCL4|G0S2|NR4A1|F3|GEM|MARCKS|FOSB|ICAM1|CD83|FOS|PLAU|SOCS3|SDC4|TNF|CD80|MAP3K8|PHLDA1|ID2|TNFRSF9|PLAUR|PHLDA2|CCRL2|CDKN1A|BCL3|CCND1|TAP1|NR4A2|IFIT2|IL15RA|SPSB1|MSC|SPHK1|BHLHE40|CD69|RELB|IRF1|TRIP10|NAMPT|SGK1|IFIH1|CCL20|B4GALT5|FOSL2|IER3|NFKB2|NFKB1|MAP2K3|PDE4B|LDLR|TANK|BCL2A1|TNIP…	D2
HALLMARK_HYPOXIA	0.00302115	0.00503525	0.581546	1.49573	2	174	TGM2|P4HA2|SERPINE1|GPC4|SDC2|ATF3|NDST1|TGFBI|AK4|F3|FOS|SDC4|MT1E|PLAUR|CDKN1A|SCARB1|HK2|LDHA|DDIT4|ENO1|GAPDH|MT2A|BHLHE40|TPI1|FBP1|GALK1|PGK1|MIF|GPC1|FOSL2|IER3|GPI|S100A4|SAP30|PGM2|HK1|PFKP|MAFF|RBPJ|ANXA2|NFIL3|XPNPEP1|ISG20|HSPA5|NDST2	D2
HALLMARK_CHOLESTEROL_HOMEOSTASIS	0.0010929	0.00217789	0.766367	1.85206	0	69	PPARG|FADS2|LPL|SCD|ATF3|FABP5|PLAUR|FBXO6|FASN|ACTG1|ATF5|TNFRSF12A|EBP|PLSCR1|PMVK|FDPS|DHCR7|LDLR|CYP51A1|HMGCS1|IDI1|NSDHL|CXCL16|CHKA|ETHE1|CD9|ANXA5|NFIL3|SQLE|TMEM97|MVK|ACAT2|ALCAM|GUSB|TM7SF2|LGALS3	D2
HALLMARK_MITOTIC_SPINDLE	0.0150301	0.0203109	0.534874	1.37326	14	192	CDK1|KIF4A|KIF2C|FSCN1|MYO1E|PLK1|KIF11|AURKA|MARCKS|CENPF|DOCK4|GSN|ECT2|RACGAP1|LMNB1|SMC4|PRC1|INCENP|PLEKHG2|FBXO5|PALLD|KNTC1|SAC3D1|ACTN4|RASAL2|KPTN|CTTN|ARHGEF12|ARHGDIA|SMC1A|CKAP5|SOS1|NDC80|BRCA2|PCNT|MAPRE1|CLIP1|MAP1S|YWHAE|ARHGAP4|ARHGAP10|GEMIN4|FLNA|EPB41L2|KIF22|BUB1|LRPPRC|KIF3B|RHOF|NEDD9|RFC1|KIF5B|KIF20B|TUBGCP5|RHOT2|SMC3|NUSAP1|FGD6|MYO9B|MAP3K11|MYH9|KIF15|CD2AP|ESPL1|CNTR…	D2
HALLMARK_WNT_BETA_CATENIN_SIGNALING	0.5625	0.5625	-0.293769	-0.948138	98	39	PTCH1|TCF7|HDAC5|FRAT1|LEF1|PPARD	D2
HALLMARK_TGF_BETA_SIGNALING	0.293642	0.319176	0.492297	1.14998	253	51	RAB31|SERPINE1|FURIN|ID2|BCAR3|FKBP1A|JUNB|PPP1CA|TGFB1	D2
HALLMARK_IL6_JAK_STAT3_SIGNALING	0.00108108	0.00217789	0.799686	1.94858	0	78	CXCL9|CCR1|CXCL10|IL13RA1|CXCL11|CD36|IL17RB|CSF1|SOCS1|CSF2RA|STAT1|SOCS3|TNF|MAP3K8|IL1R2|IL2RA|IL18R1|IL15RA|IRF1|FAS|CD38|CSF2RB|IL12RB1|TNFRSF12A|IRF9|BAK1|IL4R|LTBR|TNFRSF1B|MYD88|IL9R|STAT3|IL1B	D2
HALLMARK_DNA_REPAIR	0.00202429	0.00361481	0.615254	1.56827	1	147	TYMS|ZWINT|CMPK2|NME1|PCNA|FEN1|DUT|ALYREF|POLA2|RFC4|RFC2|POLD1|RPA3|SSRP1|POLR2H|RFC3|SAC3D1|POLA1|GUK1|PDE4B|ADRM1|ERCC1|RBX1|PNP|COX17|ITPA|TARBP2|RFC5|HPRT1|POLD3|POLR2K|POLR2E|ADA|SNAPC4|GTF2H3|MRPL40|APRT|GTF2A2|POLR1C|SEC61A1|TAF13|UMPS|CANT1|PRIM1|IMPDH2|GTF2H5|NELFB|NELFE|DDB1|AAAS|MPC2|POLR2J|DGCR8|RAD51|RAE1|SF3A3|POLR2G|POLR2A|NT5C|DDB2|SNAPC5|POLR2F|POLB|NUDT21|DAD1|NT5C3A|TP53|MPG|…	D2
HALLMARK_G2M_CHECKPOINT	0.001002	0.00217789	0.726138	1.86459	0	190	CDC6|CDK1|KIF4A|KIF2C|POLQ|KNL1|UCK2|PLK1|RAD54L|E2F2|KIF11|AURKA|CHEK1|CCNA2|MARCKS|E2F1|MCM2|GINS2|CENPF|CDKN3|CKS2|STIL|KPNA2|ORC6|BCL3|CCND1|RACGAP1|UBE2S|LMNB1|SLC7A5|DTYMK|MT2A|EZH2|CKS1B|CHAF1A|SMC2|TFDP1|JPT1|MCM3|MCM6|DDX39A|TRAIP|MAD2L1|SMC4|PRC1|POLA2|HIF1A|INCENP|ATF5|PTTG1|NOLC1|FBXO5|PRMT5|HMGA1|SNRPD1|CDK4|SAP30|HSPA8|RASAL2|NCL|NASP|SRSF2|KPNB1|NSD2|ODC1|BARD1|SMC1A|NDC80|BRCA2|TO…	D2
HALLMARK_APOPTOSIS	0.0020202	0.00361481	0.615301	1.56887	1	145	TIMP3|FEZ1|ATF3|GPX3|GNA15|TNF|EMP1|GSN|BCL2L1|WEE1|CDKN1A|CCND1|LMNA|BRCA1|NEFH|TAP1|PMAIP1|FASLG|IFITM3|TNFSF10|TIMP2|CD69|CCND2|IRF1|DNAJA1|FAS|PSEN2|CDK2|CD38|TNFRSF12A|EBP|CASP7|IER3|PEA15|ETF1|IL1B|PLAT|HMGB2	D2
HALLMARK_NOTCH_SIGNALING	0.254088	0.28232	0.551049	1.20072	201	30	WNT5A|CCND1|PSEN2|SAP30|RBX1|NOTCH1|KAT2A	D2
HALLMARK_ADIPOGENESIS	0.00100402	0.00217789	0.680226	1.75141	0	180	FABP4|PPARG|APOE|LPL|CD36|GPX3|MGLL|SLC1A5|FAH|SLC25A10|ELOVL6|SCARB1|SLC19A1|ALDH2|ME1|CYC1|SQOR|ACAA2|PRDX3|LPCAT3|MTCH2|IMMT|ATP1B3|DHCR7|NDUFAB1|TANK|MRPL15|RMDN3|SLC5A6|UQCRQ|ENPP2|TALDO1|UQCRC1|CD151|CHCHD10|TST|DLAT|ACO2|ESRRA|COQ9|BCL6|PREB|DNAJC15|SUCLG1|STOM|COQ3|IDH3A|ECHS1|COQ5|PIM3|NDUFB7|DHRS7B|AK2|AIFM1|NDUFS3|AGPAT3|ETFB|STAT5A|REEP5|HADH|COX8A|ACLY|GRPEL1|YWHAG|G3BP2|MDH2|COX7B|A…	D2
HALLMARK_ESTROGEN_RESPONSE_EARLY	0.0191339	0.0251762	0.539977	1.38778	18	166	TGM2|RAB31|KLF4|TUBB2B|IL17RB|CISH|FOS|RBBP8|SCARB1|CCND1|PMAIP1|SLC7A5|BHLHE40|FASN|GLA|PPIF|MREG|FKBP4|SLC1A4|MYBBP1A|SLC16A1|DHCR7|MICB|RRP12	D2
HALLMARK_ESTROGEN_RESPONSE_LATE	0.0010101	0.00217789	0.681923	1.74332	0	155	GAL|RAB31|CDC6|KLF4|CA2|ST14|IL17RB|FABP5|SLC29A1|SERPINA1|CISH|FOS|GINS2|RBBP8|SNX10|ID2|STIL|S100A9|SCARB1|CCND1|BATF|SLC7A5|GLA|IDH2|SGK1|GALE|PPIF|PRKAR2B|XRCC3|FKBP4|SLC1A4|SLC16A1|DHCR7|MICB|TST|RNASEH2A|CD9|HPRT1|SORD|ISG20|ETFB|LLGL2|ITPK1|PTPN6	D2
HALLMARK_ANDROGEN_RESPONSE	0.0617021	0.0752465	0.543652	1.33606	57	88	SCD|DHCR24|CCND1|CENPN|FADS1|SGK1|DBI|CDK6|ADRM1|SRF|LMAN1|HMGCS1|PLPP1|SMS|RRP12|XRCC5|IDI1|PA2G4|SORD|XRCC6|MAF|TPD52|AKT1|ARID5B|ABCC4|GNAI3|UAP1|TMEM50A|ACSL3|SEC24D|CAMKK2|PMEPA1|SAT1|ELL2|UBE2I|MYL12A|MAK|STK39|HMGCR|NCOA4|SRP19|SPCS3|B2M|AKAP12	D2
HALLMARK_MYOGENESIS	0.0131313	0.0182379	0.559612	1.42975	12	149	MRAS|HBEGF|SCD|CD36|PLXNB2|GPX3|PDLIM7|GSN|CDKN1A|FABP3|SPHK1|BHLHE40|PSEN2|MYL6B|FKBP1B|ACSL1|NQO1|SMTN|PTP4A3|FDPS|PC|COL6A3|TPM3|NOTCH1	D2
HALLMARK_PROTEIN_SECRETION	0.317073	0.330285	0.452308	1.1157	298	91	GLA|CD63|COPB2|AP2S1|CTSC|LMAN1|ZW10|RER1|ANP32E|CLTC|YKT6|COPB1|ICA1|TPD52|COPE|STAM|CLTA|NAPA|SCAMP3|TMX1|ABCA1|STX12|SEC24D|TMED10|PPT1|ATP6V1H|ARCN1|ARF1|NAPG|TSG101|LAMP2|SOD1|AP1G1|TMED2|YIPF6|ARFIP1|AP2M1|GALC|M6PR|MAPK1|GOSR2	D2
HALLMARK_INTERFERON_ALPHA_RESPONSE	0.00105374	0.00217789	0.816851	2.01992	0	96	CXCL10|IFI27|CXCL11|IFIT3|RSAD2|CSF1|IFI44L|LAMP3|CMPK2|OAS1|PSME2|IFITM1|EPSTI1|CCRL2|PARP9|GBP4|IFI30|USP18|TAP1|SAMD9L|RTP4|IFI35|IFIT2|IFITM3|CD74|ISG15|UBE2L6|PSMB9|LAP3|IRF1|TRAFD1|OASL|BST2|LGALS3BP|MX1|TRIM21|HELZ2|IFIH1|DDX60|TMEM140|IFITM2|PSMB8|IFI44|PLSCR1|PSME1|IRF9|LY6E|PSMA3|IL4R|IRF7|TRIM25|EIF2AK2|IL15|PARP14|PARP12|RIPK2|HERC6|MOV10|PNPT1|NMI|GBP2|ADAR|CNP|TDRD7|ISG20|STAT2|SP11…	D2
HALLMARK_INTERFERON_GAMMA_RESPONSE	0.00100301	0.00217789	0.818087	2.10136	0	195	CXCL9|CCL2|TNFAIP2|CXCL10|CD86|IDO1|SERPING1|TNFAIP6|IFI27|CXCL11|FCGR1A|IFIT3|RSAD2|HLA-DQA1|SLAMF7|SOCS1|IFI44L|GZMA|GBP6|ICAM1|STAT1|IRF8|SOCS3|CMPK2|IRF5|PSME2|XCL1|IRF4|EPSTI1|CDKN1A|GBP4|IFI30|MTHFD2|IL2RB|USP18|CD274|OAS3|TAP1|SAMD9L|RTP4|IFI35|FGL2|IFIT2|IFITM3|CD74|IL15RA|IFIT1|TNFSF10|MT2A|ISG15|UBE2L6|XAF1|PSMB9|LAP3|CD69|IRF1|TRAFD1|FAS|CIITA|OASL|NAMPT|BST2|PSMB2|LGALS3BP|MX1|TRIM21|…	D2
HALLMARK_APICAL_JUNCTION	0.00100806	0.00217789	0.608948	1.55863	0	156	MMP9|CD86|SIRPA|CD209|FSCN1|MYL9|CD276|SYK|TGFBI|ICAM1|NECTIN2|MAPK11|CD274|TUBG1|ACTG1|ACTB|LIMA1|TSPAN4|PFN1|ACTN4|ADAM15|LAYN|ADAM9|CTNNA1|CAP1|HRAS|ARPC2|RAC2|VASP|HADH|MAP3K20|NF2|PIK3R3|EPB41L2|PTK2|MPZL2|SRC|YWHAH|INPPL1|ARHGEF6|RHOF|IKBKG|VAV2	D2
HALLMARK_APICAL_SURFACE	0.354557	0.361793	0.505158	1.11099	283	31	LYN|PLAUR|IL2RB|BRCA1|MAL	D2
HALLMARK_HEDGEHOG_SIGNALING	0.0993631	0.115538	0.631858	1.36939	77	29	NRP1|ADGRG1|NRP2|CDK6|ETS2|PML	D2
HALLMARK_COMPLEMENT	0.00100806	0.00217789	0.711983	1.83042	0	175	C1QA|PLA2G7|C1QC|APOC1|KYNU|MMP12|SERPINE1|SERPING1|ITGAM|CA2|MMP14|CD36|TMPRSS6|DUSP5|DUSP6|PLEK|GZMA|SERPINA1|F3|GNGT2|DOCK4|LYN|PLAUR|S100A9|FCER1G|CTSH|APOBEC3G|LIPA|TIMP2|PSMB9|LAP3|CTSD|CTSB|IRF1|ME1|ATOX1|FN1|PLSCR1|CASP7|CTSL|IRF7|PFN1|APOBEC3F|CALM3|ADAM9|CTSC|LCP2|MT3|PLAT|GNG2|MAFF|MSRB1|ANXA5|XPNPEP1|SH2B3|HSPA1A|HSPA5|USP14|CD40LG|CASP1|PHEX|SIRT6|F8|SRC|CSRP1|GNB4|GNB2|LGALS3|F5|PRK…	D2
HALLMARK_UNFOLDED_PROTEIN_RESPONSE	0.0010395	0.00217789	0.659822	1.64866	0	109	CCL2|ATF3|MTHFD2|DDIT4|SLC7A5|IFIT1|CKS1B|PDIA6|PSAT1|EIF4G1|NOLC1|EXOSC4|SLC1A4|WIPI1|EIF2S1|LSM4|CALR|HSPA9|YIF1A|NHP2|BANF1|EIF4EBP1|RRP9|NOP56|EIF4A3|ATP6V0D1|NOP14|PREB|ALDH18A1|SRPRB|DKC1|HSPA5|EXOSC5|EIF4A1|HYOU1|PDIA5|GEMIN4|ZBTB17|NABP1|HSP90B1|EXOSC10|EXOSC9|LSM1|POP4|KIF5B|ASNS|EXOSC2|DNAJC3|KHSRP|DDX10|ERO1A|VEGFA	D2
HALLMARK_PI3K_AKT_MTOR_SIGNALING	0.06	0.075	0.540891	1.33803	56	97	CDK1|E2F1|CDKN1A|FASLG|CDK2|TRAF2|ACTR3|PFN1|CDK4|ACACA|MAP2K3|RALB|MYD88|CALR|CFL1|NFKBIB|ARHGDIA|HRAS|PPP1CA|UBE2N|DAPP1|CLTC|STAT2|RPS6KA1|PTPN11|AKT1|TBK1|PIK3R3|VAV3|HSP90B1|PIN1|ARPC3|SLA|ECSIT|MKNK1|CSNK2B|GRB2|RIPK1|IL4|PRKAG1|YWHAB|IL2RG|ARF1|PPP2R1B|EIF4E	D2
HALLMARK_MTORC1_SIGNALING	0.001002	0.00217789	0.739675	1.90118	0	196	FADS2|SCD|SLC7A11|PLK1|AURKA|AK4|MCM2|SLC1A5|DHCR24|ELOVL6|MCM4|CDKN1A|IFI30|HK2|MTHFD2|LDHA|DDIT4|FGL2|HSPD1|ENO1|SLC7A5|TUBG1|FADS1|DHFR|GAPDH|STIP1|BHLHE40|HSPE1|TPI1|HMBS|TFRC|GLA|NAMPT|DDX39A|PRDX1|CCT6A|G6PD|PSAT1|ME1|PSMD14|PGK1|BCAT1|EBP|SLC1A4|ARPC5L|ACTR3|ATP5MC1|PSMA3|PSMB5|GPI|POLR3G|NUPR1|TOMM40|IMMT|PSMA4|SHMT2|ACACA|MAP2K3|DHCR7|LDLR|PSMC4|GOT1|HSPA4|PSME3|ETF1|UNG|CYP51A1|CALR|HSP…	D2
HALLMARK_E2F_TARGETS	0.001001	0.00217789	0.762258	1.96135	0	198	CDK1|DSCC1|KIF4A|KIF2C|TRIP13|CDCA3|PLK1|GINS1|CDCA8|UBE2T|AURKA|CHEK1|MCM2|SPC24|ASF1B|CDKN3|CKS2|RAD51AP1|GINS3|NME1|KPNA2|SPAG5|WEE1|MCM4|ORC6|CDKN1A|PCNA|MTHFD2|RACGAP1|BRCA1|UBE2S|LMNB1|TUBG1|CTPS1|TIMELESS|EZH2|CKS1B|DCTPP1|JPT1|HELLS|PSMC3IP|CDKN2A|TFRC|MCM3|PRDX4|MCM6|RANBP1|PAICS|DDX39A|TCF19|MAD2L1|DUT|TIPIN|SMC4|MCM7|POLA2|RFC2|PTTG1|RAN|POLD1|NOLC1|TUBB|HMGA1|RPA3|DONSON|SSRP1|SNRPB|E…	D2
HALLMARK_MYC_TARGETS_V1	0.00100301	0.00217789	0.708263	1.81927	0	195	TYMS|CCNA2|MCM2|NME1|KPNA2|MCM4|PCNA|LDHA|HSPD1|CTPS1|TFDP1|HSPE1|PRDX4|MCM6|RANBP1|SRM|PSMB2|CDK2|VDAC1|NOP16|MAD2L1|DUT|PSMB3|AIMP2|CCT5|MCM7|HSP90AB1|PSMD14|CYC1|PSMD1|RFC4|PGK1|RAN|NOLC1|RRM1|CSTF2|LSM2|ILF2|PRDX3|SNRPD1|PSMA4|CDK4|CCT3|NDUFAB1|CCT2|PSMC4|GOT2|EIF2S1|ETF1|C1QBP|PPM1G|PSMD8|NHP2|RUVBL2|TCP1|TUFM|COX5A|RRP9|PSMD3|SRSF2|NOP56|SNRPG|DDX21|PSMA7|SNRPA1|KPNB1|GNL3|STARD7|CCT7|ODC1|…	D2
HALLMARK_MYC_TARGETS_V2	0.0011325	0.00217789	0.776494	1.83517	0	57	PLK1|BYSL|MCM4|HK2|HSPD1|SLC19A1|IPO4|DCTPP1|HSPE1|SRM|NOP16|AIMP2|MRTO4|NOLC1|PPRC1|MYBBP1A|CDK4|PES1|UNG|UTP20|FARSA|PUS1|RRP12|RRP9|NOP56|GNL3|PPAN|TBRG4|PA2G4|SORD|GRWD1|TMEM97|TCOF1|EXOSC5|MAP3K6|IMP4|NOC4L|MCM5|LAS1L|PRMT3|NIP7|DUSP2|TFB2M|RCL1|NDUFAF4|WDR43	D2
HALLMARK_EPITHELIAL_MESENCHYMAL_TRANSITION	0.0010101	0.00217789	0.742293	1.89268	0	145	SPP1|INHBA|TGM2|TIMP3|ANPEP|PDLIM4|SERPINE1|PMP22|DAB2|IGFBP2|MMP14|MYL9|WNT5A|ECM1|TGFBI|GEM|BASP1|SDC4|ID2|CAPG|PLAUR|LGALS1|PLOD1|TPM4|IL32|CXCL8|FAS|MCM7|FN1|TNFRSF12A|GPC1|LOXL1|COL6A3|IL15	D2
HALLMARK_INFLAMMATORY_RESPONSE	0.00100806	0.00217789	0.796946	2.04826	0	177	CXCL9|CCL17|CYBB|CCL22|CCL2|MSR1|INHBA|CXCL10|SERPINE1|HBEGF|TNFAIP6|CXCL11|IL12B|STAB1|MMP14|CSF1|AQP9|OSM|F3|LAMP3|ICAM1|RGS1|IL18RAP|RGS16|GNA15|TNFRSF9|IFITM1|LYN|PLAUR|LTA|CCRL2|CDKN1A|IL2RB|CXCR6|RTP4|IL18R1|IL15RA|TNFSF10|SPHK1|SCARF1|CXCL8|P2RX7|CD69|IRF1|NAMPT|PTGIR|BST2|C5AR1|CCL20|SLAMF1|HRH1|HIF1A|LY6E|PTGER2|NOD2|IL4R|IRF7|TNFRSF1B|NFKB1|PDE4B|LDLR|TAPBP|ADRM1|EIF2AK2|IL15|IL1B|RIPK2…	D2
HALLMARK_XENOBIOTIC_METABOLISM	0.0010101	0.00217789	0.693386	1.77262	0	155	TMEM176B|APOE|KYNU|CES1|CYP27A1|SERPINE1|PYCR1|ABCC3|SLC6A12|CA2|CD36|AQP9|HSD11B1|IRF8|SLC1A5|ID2|FAH|MT2A|ALDH2|FAS|AHCY|MTHFD1|FBP1|PGD|ACP2|NQO1|BCAT1|ALAS1|SLC35B1|SHMT2|PSMB10|PC|LONP1|GSTO1|NFS1|ACO2|LPIN2|NINJ1|GART|IL1R1|ETS2|HPRT1|ATP2A2|TMEM97	D2
HALLMARK_FATTY_ACID_METABOLISM	0.00101833	0.00217789	0.660732	1.67077	0	136	ALDH1A1|IL4I1|CA2|CD36|G0S2|MGLL|DHCR24|LDHA|LGALS1|UBE2L6|FASN|HSP90AA1|HSPH1|ME1|ACSL1|MIF|PSME1|ACAA2|ACADVL|NCAPH2|FH|HMGCS1|HCCS|SMS|HSD17B10|ACSL4|NBN|IDI1|ACO2|ODC1|NSDHL|ADSL|SUCLG1|MDH1|ECHS1|CPOX|GSTZ1|ACAT2|UROD|HADH|SUCLA2|BLVRA|MDH2|ACADM|ACAA1|YWHAH|ACSL5|ACADS|ACOT8|PDHA1|PTS|PCBD1|CBR1|DECR1|GPD2|ALDH9A1|NTHL1|DLD|MAOA|UROS	D2
HALLMARK_OXIDATIVE_PHOSPHORYLATION	0.001001	0.00217789	0.650108	1.67278	0	198	LDHA|ATP1B1|IDH2|VDAC1|TCIRG1|CYC1|CYCS|ALAS1|CASP7|ATP5MC1|ACAA2|PRDX3|GPI|ATP6V0B|IMMT|ETFA|NDUFAB1|MRPL15|ATP5MC3|TIMM13|MRPL35|GOT2|SLC25A11|NDUFV1|MRPL11|MRPS12|UQCRQ|ACADVL|HSPA9|TIMM50|ATP5F1B|FH|UQCRC1|HCCS|NDUFS6|SLC25A5|MRPS15|HSD17B10|NDUFB3|COX5A|NDUFA9|COX17|TIMM17A|ATP6V1D|DLAT|ACO2|SUCLG1|NDUFA8|MDH1|IDH3A|TOMM22|NDUFA6|CYB5R3|NDUFB2|ECHS1|TIMM8B|NDUFB7|ATP5MF|NDUFS8|AIFM1|NDUFS3|T…	D2
HALLMARK_GLYCOLYSIS	0.00100806	0.00217789	0.649783	1.6704	0	176	P4HA2|GPC4|IL13RA1|SDC2|CDK1|AURKA|TGFBI|AK4|PYGL|SLC25A10|TXN|HK2|LDHA|SLC16A3|DDIT4|PGAM1|ENO1|PLOD1|GMPPB|PKM|TPI1|GALK1|GALE|G6PD|ME1|PGK1|MIF|FKBP4|GPC1|IER3|CHPF|POLR3K|SAP30|PSMC4|PGM2|GOT1|COPB2|PC|GOT2|TALDO1|GMPPA|PFKP|NASP|AKR1A1|NSDHL|NANP|MDH1|GNPDA1|ISG20|HSPA5|STMN1|ALG1|B3GAT3|QSOX1|HDLBP|MDH2|GUSB|RBCK1|PAXIP1|CLN6	D2
HALLMARK_REACTIVE_OXYGEN_SPECIES_PATHWAY	0.00231481	0.00399106	0.709636	1.65399	1	49	MGST1|FES|GPX3|TXN|SBNO2|PRDX4|PRDX1|G6PD|ATOX1|NQO1|JUNB|PFKP|PRDX2|NDUFA6|LAMTOR5|TXNRD1|PTPA|OXSR1|GLRX2	D2
HALLMARK_P53_PATHWAY	0.00501505	0.00808878	0.55412	1.42446	4	184	KLF4|HBEGF|ST14|ATF3|PLXNB2|SOCS1|SLC7A11|VDR|GM2A|FOS|RGS16|CEBPA|CDKN1A|PCNA|IFI30|TAP1|DDIT4|SPHK1|CTSD|CCND2|TRAF4|MAPKAPK3|CDKN2A|TRAFD1|FAS|IRAK1|BAK1|IER3|NUPR1|S100A4|DRAM1|CD82|NOTCH1|RNF19B|HRAS|NINJ1|STOM	D2
HALLMARK_UV_RESPONSE_UP	0.00101112	0.00217789	0.693904	1.76325	0	141	GAL|SPR|IGFBP2|SLC6A12|CA2|ATF3|MMP14|NR4A1|FOSB|ICAM1|GPX3|FOS|FURIN|CHRNA5|LYN|GGH|TAP1|FEN1|STIP1|IRF1|TFRC|DNAJA1|CDK2|PPIF|RFC4|ALAS1|FKBP4|BAK1|HYAL2|POLR2H|AP2S1|RAB27A|PSMC3|JUNB|DDX21|TST|PDAP1|CHKA|PPAT|CNP|CCNE1|CLTB|YKT6|BSG|NFKBIA|HLA-F|SIGMAR1|GCH1|UROD|RPN1|GRINA|GRPEL1|ACAA1|BID|PRKCD|DGAT1|NUP58|CASP3|HMOX1|ASNS	D2
HALLMARK_UV_RESPONSE_DN	0.0688592	0.0819752	0.518466	1.30721	66	121	PPARG|SERPINE1|PMP22|SDC2|DAB2|NRP1|F3|MGLL|MT1E|GCNT1|BHLHE40|PRKAR2B|NFKB1|LDLR	D2
HALLMARK_ANGIOGENESIS	0.0129702	0.0182379	0.757233	1.62138	9	25	SPP1|LPL|NRP1|CCND2|S100A4	D2
HALLMARK_HEME_METABOLISM	0.181269	0.205987	0.454726	1.17074	179	172	P4HA2|TNS1|CA2|SLC7A11|E2F2|ACP5|LMO2|CTSB|HMBS|TFRC|CLIC2|DMTN|MAP2K3|PC|ARHGEF12|TENT5C|LPIN2|TOP1|PRDX2|CPOX|SLC30A1|HTRA2|BSG|HDGF|UROD|BLVRA|GMPS|ATG4A|RNF19A|GLRX5|MINPP1|TSPAN5|ASNS|RAD23A|BLVRB|PSMD9|UROS|DCAF11|PICALM|ELL2|PIGQ|RCL1|SEC14L1|ADIPOR1|C3|GDE1|NARF|IGSF3	D2
HALLMARK_COAGULATION	0.00104384	0.00217789	0.734845	1.82576	0	101	C1QA|MMP9|APOC1|TIMP3|SERPINE1|SERPING1|MMP14|TMPRSS6|DUSP6|PLEK|SERPINA1|F3|F12|PLAU|FURIN|GSN|CTSH|CTSB|FN1|WDR1|ADAM9|PLAT|MSRB2	D2
HALLMARK_IL2_STAT5_SIGNALING	0.001002	0.00217789	0.733337	1.88699	0	188	IL13|SPP1|TGM2|CXCL10|CD86|CDC6|NRP1|CA2|MYO1E|CSF1|SOCS1|UCK2|ECM1|TNFRSF4|CD83|CISH|IRF8|RGS16|BATF3|TNFRSF18|EMP1|MAP3K8|PHLDA1|ADAM19|SLC1A5|FURIN|TNFRSF9|CTSZ|IL1R2|IRF4|IL2RA|CAPG|BCL2L1|FAH|GBP4|HK2|IL2RB|BATF|IL18R1|FGL2|IFITM3|TNFSF10|BHLHE40|IKZF4|CCND2|SPRED2|AHCY|CTLA4|SOCS2|PLSCR1|GLIPR2|PTGER2|IL4R|DCPS|TNFRSF1B|SLC39A8|GSTO1|NFKBIZ|PLPP1|PNP|PUS1|GALM|CYFIP1|SWAP70|ODC1|PDCD2L|MAFF…	D2
HALLMARK_BILE_ACID_METABOLISM	0.0106724	0.0161702	0.597101	1.46739	9	89	ALDH1A1|CYP27A1|FADS2|AQP9|SLC29A1|DHCR24|HSD3B7|BCAR3|FADS1|IDH2|ACSL1	D2
HALLMARK_PEROXISOME	0.0127253	0.0182379	0.590853	1.45745	11	91	ALDH1A1|SEMA3C|CRABP2|DHCR24|HSD3B7|FADS1|CTPS1|IDH2|PRDX1|SLC25A19|ACSL1|MVP|FDPS|ERCC1|ABCD1|ACSL4|IDI1|HRAS|ITGB1BP1|ACAA1|CLN6|YWHAH|PRDX5|ACSL5|ACOT8|SLC25A17|STS|ALDH9A1|ISOC1|FIS1|SCP2|HSD17B4|NUDT19|SLC27A2|CDK7|IDE|MSH2|TOP2A|CRAT|SOD1|TSPO|PEX2|SMARCC1|SLC35B2	D2
HALLMARK_ALLOGRAFT_REJECTION	0.00100402	0.00217789	0.780143	2.00696	0	182	CXCL9|MMP9|IL13|CCL13|FGR|CCL22|CCL2|CCL19|INHBA|CCR1|CD86|SPI1|IL12B|IFNG|STAB1|HLA-DQA1|CSF1|SOCS1|HLA-DRA|CCL4|GZMA|ICAM1|IL18RAP|STAT1|IRF8|TNF|CD80|LYN|CCR2|NME1|CCR5|IRF4|IL2RA|CAPG|BCL3|IL2RB|BRCA1|TAP1|IGSF6|FASLG|CD74|IL2|GCNT1|CCND2|CDKN2A|FAS|NCF4|HLA-DMB|HIF1A|BCAT1|IL12RB1|EIF5A|TRAF2|EIF4G3|IL4R|TAP2|IRF7|PSMB10|CD7|TAPBP|IL15|CD8A|IL1B|DYRK3|RIPK2|LCP2	D2
HALLMARK_SPERMATOGENESIS	0.0456476	0.0585225	0.562542	1.38218	42	87	CDK1|KIF2C|AURKA|CDKN3|DMC1|CNIH2|NEFH|EZH2|RPL39L|IL12RB2|GFI1|NCAPH|RFC4|PSMG1|TALDO1|SCG5|MAST2|VDAC3|NF2	D2
HALLMARK_KRAS_SIGNALING_UP	0.00101112	0.00217789	0.704069	1.80283	0	161	MMP9|GPNMB|TMEM176B|SPP1|INHBA|CXCL10|KLF4|TMEM176A|HBEGF|TLR8|NRP1|CA2|ALDH1A2|DUSP6|HSD11B1|ETV5|G0S2|CSF2RA|MAFB|IRF8|PLAU|RGS16|EMP1|ID2|PDCD1LG2|GADD45G|PLAUR|FCER1G|MMD|CCND2|CCL20|PRDM1|PSMB8|EVI5|LCP1|TNFRSF1B|ADAM8|LAT2|IL1B|PLAT|GALNT3|HDAC9|YRDC	D2
HALLMARK_KRAS_SIGNALING_DN	0.00623053	0.0097352	0.600528	1.50026	5	106	RIBC2|IL12B|IFNG|IGFBP2|RSAD2|IFI44L|CD80|CCR8|PDCD1|NR4A2|MX1|SGK1	D2
HALLMARK_PANCREAS_BETA_CELLS	0.311741	0.330285	0.566353	1.16551	230	19	VDR|MAFB|LMO2|SRPRB|DPP4|SRP9|SPCS1|SRP14	D2
HALLMARK_TNFA_SIGNALING_VIA_NFKB	0.00107991	0.00216713	0.507136	1.65484	0	194	LIF|CSF2|CCL2|EGR1|INHBA|DUSP4|NR4A1|CXCL10|TNFAIP2|EGR2|HBEGF|G0S2|TRIB1|CCL4|KYNU|SERPINE1|GEM|DUSP5|SDC4|TNFSF9|ID2|VEGFA|PHLDA1|ATF3|CSF1|F3|CCRL2|MAP3K8|PLEK|TNF|B4GALT5|BCL3|PLPP3|TNFAIP6|BHLHE40|ICAM1|SPSB1|TRIP10|CD83|MSC|PLAUR|MAP2K3|NFIL3|PHLDA2|TAP1|CD80|PLAU|IL1B|SOCS3|IL15RA|NAMPT	D5
HALLMARK_HYPOXIA	0.00108814	0.00216713	0.461099	1.49089	0	174	P4HA2|CAV1|TGM2|HMOX1|CHST3|MT1E|SDC2|GPC4|AK4|SERPINE1|ADORA2B|SDC4|SCARB1|CHST2|MT2A|VEGFA|TPI1|GAPDH|DDIT4|ENO1|ATF3|F3|LDHA|HK2|GALK1|NDST1|SAP30|GPI|CSRP2|BHLHE40|TGFBI|PLAUR|ANXA2|NFIL3|GPC1|SIAH2|PFKP|PGK1|PGM2|PFKL|RBPJ|MIF|CASP6|GBE1|S100A4|SLC25A1|ILVBL|PRDX5|ALDOC|FOSL2|SLC37A4|SLC2A1	D5
HALLMARK_CHOLESTEROL_HOMEOSTASIS	0.00121359	0.00216713	0.621237	1.84147	0	69	PPARG|FADS2|SCD|LPL|FABP5|LGMN|CD9|ATF3|FASN|PMVK|ACTG1|EBP|SQLE|ANXA5|PLAUR|FDPS|NFIL3|CHKA|ALCAM|FBXO6|TMEM97|DHCR7|ETHE1|PLSCR1|GUSB|ALDOC|NSDHL|ACAT2|LDLR|PCYT2|ATF5|MVD|MVK	D5
HALLMARK_MITOTIC_SPINDLE	0.00107875	0.00216713	0.661395	2.15694	0	192	DLGAP5|ANLN|BIRC5|CCNB2|MYO1E|TOP2A|KIF4A|KIF2C|TPX2|CDK1|KIF15|PLK1|NUSAP1|KIF11|PIF1|CENPE|AURKA|CENPF|ESPL1|TTK|BUB1|ECT2|RACGAP1|LMNB1|NDC80|PRC1|INCENP|FSCN1|SMC4|ARHGAP10|FBXO5|BRCA2|SAC3D1|KNTC1|CKAP5|CENPJ|PLEKHG2|KIF20B|TRIO|PCNT|KIF22|KPTN|SMC1A|ACTN4|FGD6|CTTN|CNTROB|EPB41L2|FLNA|MYH10|YWHAE|SASS6	D5
HALLMARK_WNT_BETA_CATENIN_SIGNALING	0.126923	0.154784	-0.365465	-1.22053	32	39	HEY2|DLL1|AXIN2|PTCH1|TCF7|FRAT1|HDAC5|PPARD|LEF1	D5
HALLMARK_TGF_BETA_SIGNALING	0.757033	0.772483	0.282831	0.80789	591	51	RAB31|SERPINE1|ID2|FURIN|BCAR3|FKBP1A|PPP1CA	D5
HALLMARK_IL6_JAK_STAT3_SIGNALING	0.00120337	0.00216713	0.643585	1.92439	0	78	CSF2|EBI3|CCR1|CXCL9|HMOX1|CXCL10|CD38|CD36|IL17RB|CRLF2|CD9|IL13RA1|IL2RA|CSF1|TNFRSF1B|MAP3K8|TNF|BAK1|IL18R1|IL1R2|SOCS1|STAT1|FAS|IL1B|ITGA4|SOCS3|IL15RA	D5
HALLMARK_DNA_REPAIR	0.0010929	0.00216713	0.545295	1.74481	0	147	TYMS|ZWINT|RAD51|FEN1|NME1|PCNA|PDE6G|RFC4|DUT|POLA2|RFC3|SAC3D1|POLD1|POLA1|ALYREF|ADA|RPA3|SSRP1|RFC2|RFC5|ERCC1|POLD3|HPRT1|POLR2H|LIG1|ITPA|POLR2E|TARBP2|ADRM1|ERCC2|MRPL40|NELFB|NUDT21|RBX1|NT5C|GUK1|MPG|COX17|GTF2A2|POLR2A|ARL6IP1|PRIM1|PNP|CANT1|MPC2|AAAS|DDB2|DDB1|GTF3C5|GTF2H5|TP53|SF3A3|CDA|DGCR8|POLR2J|SEC61A1|SNAPC4|POLR2G|TAF12|UMPS|UPF3B|GTF2H3|HCLS1|POLR2F	D5
HALLMARK_G2M_CHECKPOINT	0.00108108	0.00216713	0.787921	2.56362	0	190	PBK|CDC45|BIRC5|EXO1|HMMR|CDC25A|CDC20|CCNB2|MKI67|UBE2C|CDC6|TOP2A|KIF4A|KIF2C|TPX2|TROAP|CDK1|POLQ|AURKB|KIF15|E2F2|PLK1|NUSAP1|KNL1|KIF11|CENPE|AURKA|RAD54L|HMGB3|CCNA2|CENPF|ESPL1|CDKN3|TTK|MCM2|UCK2|BUB1|CCNF|CHEK1|CKS2|GINS2|STIL|E2F1|KPNA2|PTTG1|RACGAP1|LMNB1|NDC80|PRC1|ORC6|INCENP|CHAF1A|UBE2S|SMC2|EZH2|TRAIP|SMC4|JPT1|CKS1B|FBXO5|MT2A|TFDP1|MCM5|DTYMK|MCM6|MCM3|STMN1|MAD2L1|BRCA2|SAP30|N…	D5
HALLMARK_APOPTOSIS	0.00110375	0.00216713	0.489648	1.56139	0	145	CAV1|TOP2A|CCNA1|TIMP3|HMOX1|CD38|BRCA1|NEFH|GNA15|WEE1|HMGB2|FEZ1|PMAIP1|PSEN2|CDK2|ATF3|BCL2L1|TNF|EBP|PRF1|CASP9|LMNA|FASLG|EMP1|PAK1|DNAJA1|FDXR|FAS|TAP1|IL1B|CCND2|GPX3|CASP3|PLAT|ETF1|CASP6	D5
HALLMARK_NOTCH_SIGNALING	0.853659	0.853659	-0.249697	-0.787028	244	30	DLL1|TCF7L2|MAML2	D5
HALLMARK_ADIPOGENESIS	0.00109051	0.00216713	0.545788	1.76993	0	180	PPARG|FABP4|APOE|LPL|TST|CD36|FAH|C3|SLC25A10|SLC1A5|SCARB1|SLC19A1|PRDX3|MGLL|CDKN2C|ACAA2|CD151|MTCH2|TALDO1|CYC1|SQOR|UQCRC1|MRPL15|ELOVL6|COQ5|SLC5A6|ATP1B3|AIFM1|ACADS|IMMT|PFKL|GPX3|NDUFAB1|ETFB|ACLY|SUCLG1|DHCR7|COQ9|LPCAT3|GBE1|UQCRQ|ECHS1|HADH|GPD2|ESYT1|SLC25A1|COQ3|ACADM|COX8A|AK2|YWHAG|IDH3A|TKT|MDH2|PREB|DNAJC15|DLAT|NDUFB7|NDUFS3|AGPAT3|UCP2|DHRS7B|ACO2|QDPR|CS|STAT5A|REEP5|RMDN3|CR…	D5
HALLMARK_ESTROGEN_RESPONSE_EARLY	0.0261723	0.0384887	0.421468	1.35797	23	166	RAB31|MYOF|KCNK5|SLC27A2|TGM2|SLC1A4|RBBP8|PRSS23|MUC1|IL17RB|FHL2|SCARB1|PMAIP1|TMPRSS3|MYB|GLA|INPP5F|FASN|SLC7A5|PPIF|IGFBP4|SLC16A1|BHLHE40|SIAH2|CLIC3|RRP12|MICB|ARL3|DHCR7|ITPK1	D5
HALLMARK_ESTROGEN_RESPONSE_LATE	0.0010989	0.00216713	0.642839	2.0598	0	155	CDC20|CAV1|RAB31|MYOF|CDC6|TOP2A|KCNK5|GAL|TSPAN13|SLC27A2|CCNA1|TST|GINS2|SLC1A4|STIL|RBBP8|FABP5|CA2|PRSS23|SLC29A1|SLC2A8|IL17RB|ID2|SNX10|SCARB1|S100A9|TMPRSS3|MYB|CD9|ST14|BATF|GLA|SERPINA1|IDH2|XRCC3|SLC7A5|PPIF|IGFBP4|PLK4|SLC16A1|NAB2|SIAH2|GALE|PLXNB1|CLIC3|HPRT1|DLG5|SORD|MICB|ARL3|ETFB|MDK|PTPN6|DHCR7|ITPK1	D5
HALLMARK_ANDROGEN_RESPONSE	0.247619	0.281385	0.37624	1.14148	207	88	SCD|CENPN|DHCR24|FADS1|CDK6|DBI|SMS|RRP12|SORD|SRF|MAF|ADRM1|XRCC5|XRCC6|LMAN1|AKT1|CAMKK2|ZMIZ1|SEC24D|PLPP1|SGK1|INSIG1|ELL2|STK39|HOMER2|UBE2I|NCOA4|PA2G4|HMGCR	D5
HALLMARK_MYOGENESIS	0.0582418	0.0766339	0.400809	1.28136	52	149	SCD|MAPK12|MRAS|FGF2|HBEGF|SPARC|NQO1|CD36|ANKRD2|MYL6B|PLXNB2|PDLIM7|SMTN|PSEN2|RYR1|COL6A3|TEAD4|BHLHE40|COL6A2|CAMK2B|FDPS|TPM3|PC|PTP4A3|GPX3|LSP1|ACSL1|FABP3|MYO1C|FKBP1B|NOTCH1	D5
HALLMARK_PROTEIN_SECRETION	0.28655	0.318389	0.363024	1.10927	244	91	GLA|ANP32E|AP2S1|ZW10|COPB2|CD63|ICA1|CLTC|STAM|CTSC|CLTA|LMAN1|RER1|SEC24D|COPE|SGMS1|COPB1|YKT6|SOD1|ARFIP1|AP2M1|USO1|TMX1|GBF1|NAPA|PAM|AP2B1|SCAMP3|AP1G1|DNM1L|TSG101|ARFGAP3|STX12|ARF1|LAMP2|ABCA1|MAPK1|NAPG|VAMP7|PPT1	D5
HALLMARK_INTERFERON_ALPHA_RESPONSE	0.0821759	0.10272	0.425964	1.30754	70	96	CXCL10|IFI27|CSF1|CCRL2|CD74|OAS1|PSME2|LAP3|GMPR|EPSTI1|TAP1|PSMB8|TRIM25|SAMD9L|BST2|ISG15|LY6E|IFI35|PLSCR1|PSMB9|PSMA3|CNP|GBP4|UBE2L6|MOV10|RSAD2|LAMP3|UBA7|TRIM21|PNPT1|MVB12A|IFI30|PARP9|TRIM26|TRAFD1|C1S|GBP2|MX1|IL7|NMI|USP18|IFI44L|IFITM2|CXCL11|IRF9|PARP14|TRIM14|PSME1|CMTR1|OASL	D5
HALLMARK_INTERFERON_GAMMA_RESPONSE	0.00107875	0.00216713	0.542051	1.77101	0	195	CD86|CCL2|CXCL9|CXCL10|TNFAIP2|SERPING1|CD38|HLA-DQA1|CIITA|IRF5|IFI27|IRF4|FCGR1A|MTHFD2|MT2A|HLA-DRB1|CD74|IDO1|SLAMF7|HLA-DMA|PSME2|IL2RB|PSMB2|TNFAIP6|XCL1|ICAM1|LAP3|SOCS1|STAT1|SRI|GZMA|PFKP|EPSTI1|FAS|TAP1|PSMB8|TRIM25|SAMD9L|SOCS3|IL15RA|NAMPT|CASP3|BST2|ISG15|GBP6|PTPN6|LY6E|IFI35|NUP93|PLSCR1|PSMB9|PSMA3|GCH1|IRF8|NFKB1|RNF213|VAMP5|CASP7|GBP4|MVP|PLA2G4A|PML|P2RY14|PSMA2|PNP|MYD88|OAS3…	D5
HALLMARK_APICAL_JUNCTION	0.00547645	0.00829765	0.451227	1.44814	4	156	MMP9|CD86|MYL9|SIRPA|CD276|FSCN1|MAPK11|PARD6G|LAYN|LIMA1|TUBG1|MAP3K20|ACTB|PIK3R3|ACTG1|TSPAN4|CAP1|VAV2|ICAM1|TGFBI|PFN1|ACTN4|ADAM15|SYK|EPB41L2|ARPC2|MYH10|CTNNA1|NF2|YWHAH|MDK|ADAM9|HRAS|VASP|ITGA2|HADH|CD209|SKAP2|GNAI2|INPPL1|RAC2|DHX16|ZYX|ARHGEF6|INSIG1|IKBKG|MYH9|ICAM4|MSN|CNN2|CRAT|MVD|GAMT|SRC	D5
HALLMARK_APICAL_SURFACE	0.639321	0.680129	0.332295	0.876388	451	31	BRCA1|LYN|IL2RB|PLAUR	D5
HALLMARK_HEDGEHOG_SIGNALING	0.393211	0.427403	0.403955	1.05873	277	29	ADGRG1|NRP1|NRP2|VEGFA|CDK6	D5
HALLMARK_COMPLEMENT	0.0010929	0.00216713	0.534615	1.7292	0	175	C1QA|APOC1|PLA2G7|KLK1|C1QC|SERPING1|CA2|DUSP6|ITGAM|CD36|KYNU|C3|SERPINE1|GNGT2|DUSP5|MT3|CTSV|S100A9|CTSH|LGMN|F3|F5|LYN|PLEK|SERPINA1|CPM|CALM3|PHEX|APOBEC3G|APOBEC3F|ANXA5|LAP3|CASP9|PFN1|ATOX1|PLAUR|MMP14|S100A13|GZMA|MSRB1|CASP3|PLAT|ADAM9|CSRP1|PLSCR1|PSMB9|GPD2|FDX1|CTSC|CTSD|GNAI2|TMPRSS6|CTSB|CASP7|HSPA1A|GNB2|LTF|PLA2G4A|PPP4C|PREP|USP14|CTSL|GNB4|XPNPEP1	D5
HALLMARK_UNFOLDED_PROTEIN_RESPONSE	0.00114155	0.00216713	0.561002	1.74445	0	109	CCL2|SLC1A4|PSAT1|MTHFD2|CKS1B|VEGFA|DDIT4|ATF3|SLC7A5|EIF4EBP1|PDIA6|ALDH18A1|EIF4G1|LSM4|EXOSC4|BANF1|NOLC1|CALR|ATP6V0D1|ASNS|NHP2|EIF4A3|HSPA9|WIPI1|EIF2S1|KHSRP|NOP56|DKC1|PREB|NOP14|PDIA5|RRP9|EXOSC10|YIF1A|ERO1A|SEC11A|DNAJA4|EXOSC2|DDX10|SRPRB|EIF4E|KIF5B|PARN|EXOSC5|HSP90B1|GEMIN4|NFYB|HYOU1|YWHAZ|DCTN1|POP4|HSPA5|EXOSC9|DCP2|HERPUD1|CHAC1|LSM1	D5
HALLMARK_PI3K_AKT_MTOR_SIGNALING	0.0473988	0.0640525	0.443397	1.36335	40	97	CDK1|E2F1|CDK2|PIK3R3|DAPP1|ACTR3|PFN1|FASLG|MAP2K3|ACACA|PPP1CA|CFL1|IL4|CDK4|TBK1|CALR|TRAF2|CLTC|HRAS|RALB|RPS6KA1|ARHGDIA|SLA|PTPN11|AKT1|PIN1|SLC2A1|UBE2N|GRK2|MYD88|ARPC3|NFKBIB|EIF4E|PPP2R1B|HSP90B1|GRB2|AP2M1|RAC1|CDKN1A|ACTR2|CSNK2B	D5
HALLMARK_MTORC1_SIGNALING	0.00107759	0.00216713	0.681954	2.23094	0	196	RRM2|CDC25A|FADS2|PLK1|AURKA|SCD|BCAT1|MCM2|BUB1|CCNF|SLC1A4|AK4|MCM4|DHCR24|FADS1|SLC1A5|TFRC|DHFR|PSAT1|MTHFD2|LGMN|CD9|TPI1|HMBS|GLA|GAPDH|DDIT4|NUPR1|ENO1|TUBG1|LDHA|HK2|PHGDH|GPI|SLC7A11|PRDX1|PIK3R3|SLC7A5|STIP1|SHMT2|HSPD1|DDX39A|DAPP1|PSMD14|BHLHE40|EBP|G6PD|SQLE|UNG|PSPH|ACTR3|TXNRD1|POLR3G|GOT1|PSMA4|MAP2K3|NFIL3|ACACA|CACYBP|ELOVL6|CORO1A|FDXR|CCT6A|HSPE1|PGK1|PSMG1|HPRT1|IMMT|HSPA4|RP…	D5
HALLMARK_E2F_TARGETS	0.00107643	0.00216713	0.821614	2.6876	0	198	RRM2|DLGAP5|SPC25|MELK|BIRC5|HMMR|KIF18B|CDC25A|CDC20|CCNB2|BUB1B|MKI67|TK1|TOP2A|KIF4A|KIF2C|CDK1|DSCC1|AURKB|PLK1|CDCA3|TRIP13|CDCA8|CENPE|AURKA|GINS1|SPC24|HMGB3|ESPL1|CDKN3|MCM2|ASF1B|CHEK1|CKS2|RAD51AP1|UBE2T|MXD3|KPNA2|SPAG5|PTTG1|BRCA1|RACGAP1|LMNB1|MCM4|CIT|ORC6|HELLS|WEE1|CENPM|GINS3|NME1|UBE2S|TIMELESS|HMGB2|EZH2|SMC4|PCNA|TFRC|CCNE1|JPT1|MTHFD2|CDKN2A|CKS1B|MCM5|TCF19|MCM6|TUBG1|MCM3|S…	D5
HALLMARK_MYC_TARGETS_V1	0.00107875	0.00216713	0.65755	2.14838	0	195	CDC45|TYMS|CDC20|CCNA2|MCM2|KPNA2|MCM4|NME1|PCNA|TFDP1|MCM5|MCM6|CDK2|MAD2L1|LDHA|MCM7|CTPS1|RFC4|RRM1|DUT|RANBP1|HSPD1|PRDX3|VDAC1|PSMB2|PSMD14|GOT2|PSMD1|LSM2|RUVBL2|CYC1|AIMP2|CCT5|SNRPD1|RAN|COX5A|SRM|PSMA4|PPM1G|CSTF2|YWHAQ|SRSF2|ILF2|HSPE1|PSMD8|HDGF|PGK1|PSMB3|HPRT1|VDAC3|CDK4|CAD|YWHAE|NOLC1|KPNB1|CCT2|NDUFAB1|XPO1|ETF1|SRPK1|STARD7|HSP90AB1|NOP16|CCT3|PSMA7|NHP2|PSMC4|SNRPG|SYNCRIP|XRCC6…	D5
HALLMARK_MYC_TARGETS_V2	0.00126263	0.00217014	0.680719	1.97753	0	57	PLK1|MCM4|MCM5|SLC19A1|HK2|BYSL|PLK4|HSPD1|DCTPP1|UNG|AIMP2|SRM|IPO4|PES1|HSPE1|CDK4|RRP12|SORD|NOLC1|PUS1|FARSA|TMEM97|NOP16|MRTO4|PPRC1|NOP56|UTP20|TCOF1|MYBBP1A|TBRG4|NOC4L|RRP9|LAS1L|EXOSC5|IMP4|PA2G4|CBX3|GRWD1|PRMT3|GNL3|PPAN|TFB2M|DUSP2	D5
HALLMARK_EPITHELIAL_MESENCHYMAL_TRANSITION	0.00110375	0.00216713	0.561804	1.79148	0	145	IGFBP2|PMP22|SPP1|INHBA|TGM2|MYL9|PDLIM4|TIMP3|FGF2|ANPEP|SPARC|DAB2|SERPINE1|PTHLH|GEM|SDC4|TPM4|ID2|LGALS1|PLOD1|VEGFA|CTHRC1|CAPG|COL6A3|MCM7|ECM1|IGFBP4|BASP1|COL6A2|TGFBI|PLAUR|MMP14|GPC1|IL32|SERPINE2|FAS|FLNA	D5
HALLMARK_INFLAMMATORY_RESPONSE	0.00108696	0.00216713	0.569501	1.84462	0	177	LIF|CCL17|EBI3|MSR1|CYBB|CCL2|CXCL9|CCL22|INHBA|CXCL10|HBEGF|SERPINE1|GNA15|ADORA2B|CD70|TNFSF9|MARCO|TNFSF15|CHST2|CSF1|F3|IL18RAP|LYN|CCRL2|TNFRSF1B|PTGIR|RGS1|CXCR6|IL2RB|TNFAIP6|IL18R1|NOD2|P2RX7|ICAM1|PLAUR|MMP14|OSM|PROK2|SRI|AQP9|FZD5|IL1B|IL15RA|NAMPT|CD82|C5AR1|SLAMF1|BST2|PVR|SLC7A1|ATP2A2|LY6E|ADRM1|TNFRSF9|SLC31A1	D5
HALLMARK_XENOBIOTIC_METABOLISM	0.0010989	0.00216713	0.573284	1.83693	0	155	APOE|CES1|TMEM176B|PYCR1|HMOX1|CYP27A1|PTGDS|BCAT1|CA2|NQO1|HSD11B1|CD36|FAH|KYNU|SERPINE1|SLC1A5|ID2|MT2A|ARG2|MTHFD1|SMOX|AHCY|PGD|SHMT2|IGFBP4|MAN1A1|CCL25|PROS1|TKFC|HES6|PC|ACP2|AQP9|SLC35B1|FAS|ALAS1|HPRT1|ABCC3|NFS1|TMEM97|ATP2A2|ASL|GART|CASP6|LONP1|SLC12A4|GCH1|GSTO1|IRF8	D5
HALLMARK_FATTY_ACID_METABOLISM	0.00111607	0.00216713	0.577292	1.82875	0	136	ALDH1A1|G0S2|CA2|CD36|DHCR24|LGALS1|IL4I1|LDHA|FASN|GSTZ1|MGLL|CPOX|HSPH1|ACSL4|ACAA2|NTHL1|HSP90AA1|PCBD1|SMS|NCAPH2|FH|ACADVL|ACADS|BLVRA|HSD17B10|YWHAH|KMT5A|SUCLG1|MIF|ACSL1|ECHS1|HADH|GPD2|ACADM|MDH1|EHHADH|NSDHL|SUCLA2|MDH2|ACOT8|UROS|TP53INP2|ACAT2|ACAA1|ALDH3A2|HCCS|ACO2|UBE2L6|PDHA1|ADSL|ECI1|CRAT|DECR1|ACSL5|CBR1|DLD|GCDH|SDHA|HMGCL|ODC1|ENO3|CPT2|HMGCS1|RAP1GDS1|ECH1|GRHPR|ALDH9A1|HADH…	D5
HALLMARK_OXIDATIVE_PHOSPHORYLATION	0.00107643	0.00216713	0.590349	1.93111	0	198	LDHA|IDH2|GPI|PRDX3|VDAC1|ACAA2|GOT2|CYC1|ATP5MC3|COX5A|UQCRC1|MRPL15|FH|HTRA2|SLC25A5|MRPL11|SLC25A11|ALAS1|AIFM1|VDAC3|ACADVL|IMMT|TIMM13|MRPS15|ETFA|ATP5F1B|HSD17B10|NDUFV1|ATP5MC1|NDUFAB1|ETFB|ATP6V0B|NDUFS6|MRPS12|SUCLG1|ATP6V1D|CYCS|UQCRQ|ECHS1|FDX1|MRPS11|ATP5MF|ACADM|TIMM50|TCIRG1|HSPA9|CYB5R3|MDH1|TIMM17A|TIMM8B|NDUFB3|SLC25A20|ACAT1|COX8A|ATP5PF|CASP7|SUCLA2|ATP5F1C|NDUFA8|IDH3A|MTX2|MD…	D5
HALLMARK_GLYCOLYSIS	0.0010917	0.00216713	0.569547	1.84365	0	176	HMMR|P4HA2|CDK1|AURKA|SDC2|GPC4|AK4|B4GALT2|SLC25A10|ADORA2B|SPAG4|CHST2|TXN|PLOD1|VEGFA|TPI1|DDIT4|IL13RA1|PGAM1|ENO1|STMN1|LDHA|HK2|PKM|GALK1|SAP30|SLC16A3|GOT2|G6PD|GMPPB|TALDO1|TGFBI|GOT1|NASP|GPC1|GALE|PC|PYGL|POLR3K|PFKP|PGK1|PGM2|FUT8|COPB2|MIF|CASP6|PSMC4|CHPF|MDH1|FKBP4|GUSB|NSDHL|GMPPA|MED24|SLC37A4|SRD5A3|PAXIP1|MDH2|AKR1A1|PPIA|GYS1|ALG1|CLN6|HDLBP	D5
HALLMARK_REACTIVE_OXYGEN_SPECIES_PATHWAY	0.00130208	0.00217014	0.614115	1.7447	0	49	MGST1|NQO1|FES|TXN|PRDX1|PDLIM1|G6PD|TXNRD1|ATOX1|PFKP|PTPA|GPX3|LSP1|PRDX2|OXSR1|ERCC2|PRDX4|GCLM|NDUFA6|ABCC1|TXNRD2|SBNO2|LAMTOR5|GLRX2|SOD1|JUNB	D5
HALLMARK_P53_PATHWAY	0.140237	0.16383	0.365895	1.19249	129	184	LIF|TP63|HMOX1|VDR|HBEGF|PLXNB2|TNFSF9|PCNA|CDKN2A|ST14|DDIT4|NUPR1|ATF3|TRAF4|GM2A|SLC7A11|BAK1|ADA|CEBPA|MAPKAPK3|SOCS1|FDXR|FAS|TAP1|RAD51C|CCND2|CD82|IRAK1|S100A4|HRAS|CTSD|CCP110|NOTCH1|PERP|NINJ1|PDGFA|MDM2|PHLDA3|BAX|DDB2|IL1A|PIDD1|TP53|RGS16|OSGIN1|TM7SF3|IFI30|SEC61A1|TGFB1|APAF1|ABAT|TCN2|DRAM1|MXD4|DEF6|SPHK1|CDKN1A|TRAFD1|HDAC3|RB1	D5
HALLMARK_UV_RESPONSE_UP	0.00110988	0.00216713	0.557667	1.77661	0	141	IGFBP2|GAL|FGF18|HMOX1|NR4A1|SPR|TST|GGH|CA2|CHRNA5|HSPA2|FEN1|TFRC|CTSV|CCNE1|CDK2|ATF3|FURIN|LYN|RFC4|PPIF|STIP1|BAK1|RAB27A|ICAM1|AP2S1|MMP14|DNAJA1|TAP1|CHKA|ALAS1|POLR2H|GPX3|CASP3|ASNS|HYAL2|PSMC3|GCH1|PPAT|CNP|FKBP4|PDAP1|NUP58|CLTB|ACAA1|CDC34|BSG	D5
HALLMARK_UV_RESPONSE_DN	0.0340136	0.0485909	0.428999	1.34347	29	121	PPARG|CAV1|PMP22|MT1E|SDC2|DAB2|NRP1|SERPINE1|ADORA2B|FHL2|F3|PIK3R3|MGLL|PLPP3|BHLHE40|VAV2|GCNT1|ANXA2|SRI|SLC7A1|ICA1|ANXA4|NFKB1|ID1|ZMIZ1|LDLR|INSIG1|ATXN1|ABCC1	D5
HALLMARK_ANGIOGENESIS	0.00145349	0.00234434	0.70058	1.80322	0	25	SPP1|LPL|FGFR1|NRP1|VEGFA|VAV2|CCND2|S100A4|TNFRSF21|PDGFA	D5
HALLMARK_HEME_METABOLISM	0.0795207	0.10195	0.382452	1.23408	72	172	P4HA2|E2F2|IGSF3|CA2|TNS1|C3|TFRC|HMBS|SMOX|SLC7A11|ACP5|CPOX|SLC6A9|BMP2K|MAP2K3|PC|HTRA2|TSPAN5|HDGF|TENT5C|BLVRA|LMO2|ASNS|PRDX2|TOP1|CTSB|SLC2A1|ARHGEF12|EIF2AK1|UROS|GMPS|GDE1|MINPP1|CDC27|GCLM|GLRX5|ELL2|BSG|UCP2|FECH|ICAM4	D5
HALLMARK_COAGULATION	0.00114025	0.00216713	0.554686	1.71644	0	101	C1QA|MMP9|APOC1|TIMP3|MMP7|SERPING1|SPARC|DUSP6|PRSS23|C3|F12|SERPINE1|CTSV|CTSH|LGMN|CD9|F3|FURIN|PLEK|SERPINA1|WDR1|PROS1|CASP9|MMP14|S100A13|PLAU|PLAT|RAPGEF3|MSRB2|ADAM9|CSRP1|ITGA2	D5
HALLMARK_IL2_STAT5_SIGNALING	0.00107527	0.00216713	0.595255	1.93967	0	188	LIF|CSF2|MYO1E|IL13|CDC6|CD86|SPP1|TGM2|CXCL10|UCK2|TNFRSF8|CA2|FAH|NRP1|BATF3|MUC1|IRF4|CTLA4|SLC1A5|COL6A1|TNFRSF4|CCNE1|BATF|PHLDA1|CAPG|IL2RA|GALM|CSF1|FURIN|TNFSF11|TNFRSF18|HK2|BCL2L1|TNFRSF1B|MAP3K8|AHCY|ECM1|CCR4|SPRED2|CTSZ|IL2RB|DCPS|ITGAE|ADAM19|IKZF4|BHLHE40|IL18R1|IL1R2|CD83|ICOS|SYT11|PLAGL1|NFIL3|SOCS1|EMP1|IL1RL1|ALCAM|CCND2|CASP3|PUS1|CD79B|ANXA4|TNFRSF21|TNFRSF9|PLSCR1|MYO1C|HUW…	D5
HALLMARK_BILE_ACID_METABOLISM	0.0379147	0.0526593	0.463078	1.40884	31	89	FADS2|SLC27A2|ALDH1A1|CYP27A1|RBP1|SLC29A1|DHCR24|CYP7B1|FADS1|IDH2|PEX11G|BCAR3|PXMP2|AQP9|FDXR|HSD3B7|ACSL1|ABCD1|PRDX5|HSD17B6|GCLM|SLC35B2|ATXN1	D5
HALLMARK_PEROXISOME	0.00233918	0.00365497	0.523888	1.60081	1	91	TOP2A|SLC27A2|ALDH1A1|DHCR24|CRABP2|FADS1|CTPS1|IDH2|PRDX1|SEMA3C|SLC25A19|ACSL4|FDPS|ERCC1|ITGB1BP1|YWHAH|HSD3B7|ACSL1|HRAS|ABCD1|EHHADH|PRDX5|NUDT19|MSH2|MVP|SMARCC1|ACOT8|SLC25A17|STS|ACAA1|SLC35B2|CLN6|ATXN1|CTBP1|IDE|CRAT|ACSL5	D5
HALLMARK_ALLOGRAFT_REJECTION	0.00108696	0.00216713	0.623745	2.02664	0	182	LIF|MMP9|IL13|CCR1|CD86|CCL2|CXCL9|FGR|CCL13|CCL22|INHBA|BCAT1|IFNG|HLA-DRA|HLA-DQA1|CCL4|CCR2|BRCA1|IRF4|CD79A|SPI1|NME1|CCL19|CCR5|CDKN2A|NCF4|CAPG|IL2RA|CSF1|IL18RAP|LYN|IL12A|CD74|TNF|BCL3|HLA-DMA|IL2RB|SRGN|PRF1|ICAM1|EIF4G3|GCNT1|FASLG|SOCS1|STAT1|ITGAL|GZMA|HLA-DMB|FAS|TAP1|CD80|FLNA|IL4|DYRK3|IL1B|CCND2|MAP4K1|EIF5A|PTPN6|TRAF2|SIT1	D5
HALLMARK_SPERMATOGENESIS	0.00118906	0.00216713	0.633459	1.92237	0	87	CCNB2|KIF2C|CDK1|CCNA1|AURKA|CDKN3|TTK|BUB1|DMC1|NCAPH|NEFH|HSPA2|EZH2|RPL39L|CNIH2|IL12RB2|RFC4|SCG5|GFI1|MAST2|TALDO1|PSMG1|VDAC3|NF2|TOPBP1	D5
HALLMARK_KRAS_SIGNALING_UP	0.0010989	0.00216713	0.512931	1.64904	0	161	LIF|CSF2|GPNMB|MMP9|SPP1|TMEM176B|TSPAN13|INHBA|CXCL10|HBEGF|G0S2|CA2|DUSP6|HSD11B1|TRIB1|TMEM176A|ETV5|NRP1|PRDM1|GALNT3|ID2|TNFRSF1B|SCG5|GADD45G|ADAMDEC1|MAFB|LAT2|BTBD3|PDCD1LG2|SPRY2|EVI5|KCNN4|PLAUR|LCP1|EMP1|PSMB8|PLAU|IL1B|CCND2|MAP4K1|PLAT|MMD|TMEM158|ITGA2	D5
HALLMARK_KRAS_SIGNALING_DN	0.140893	0.16383	0.394256	1.22253	122	106	RIBC2|IGFBP2|CCNA1|IFNG|CCR8|PDCD1|CHST2|RYR1|MSH5|GPR19|BARD1|COPZ2|CD80|STAG3|TENT5C|FGGY	D5
HALLMARK_PANCREAS_BETA_CELLS	0.712963	0.74267	0.339713	0.820614	461	19	VDR|MAFB|LMO2|SEC11A|SRPRB	D5
HALLMARK_TNFA_SIGNALING_VIA_NFKB	0.00104822	0.00268528	0.538537	1.5937	0	194	CSF2|LIF|EGR1|CCL2|NR4A1|DUSP4|G0S2|TRIB1|EGR2|TNFAIP2|DUSP5|HBEGF|CXCL10|GEM|SERPINE1|KYNU|ID2|PHLDA1|VEGFA|CCL4|KLF4|CSF1|CCRL2|BCL3|SDC4|ATF3|IL12B|NR4A2|B4GALT5|FOSL2|MAP3K8|CD80|TNF|BHLHE40|NFIL3|PLEK|TNFSF9|SPSB1|ICAM1|TRIP10|CD83|TAP1|FOS|NAMPT|MAP2K3|FOSB|SGK1|TNFAIP6|PLAUR|LDLR|REL|IL15RA|GCH1|MSC|ABCA1|PHLDA2|SAT1|IL1B|SOCS3|PANX1|TANK|MCL1|PDE4B|TNIP1|INHBA|NFKB1	D6
HALLMARK_HYPOXIA	0.0105263	0.0181488	0.494261	1.457	9	174	P4HA2|CAV1|TGM2|CHST3|AK4|SDC2|HMOX1|SERPINE1|MT1E|ADORA2B|VEGFA|CHST2|GAPDH|TPI1|SCARB1|SDC4|ATF3|DDIT4|ENO1|GPI|GALK1|LDHA|GPC4|ALDOC|HK2|FOSL2|BHLHE40|NFIL3|SAP30|CSRP2|MIF|PGK1|TGFBI|MT2A|S100A4|FOS|RBPJ|PFKP|PGM2|SIAH2|PLAUR|P4HA1|PFKL|ANXA2|PAM|KIF5A|SLC25A1|HK1|GCNT2|GBE1|ILVBL|GPC1|PRDX5|ERO1A	D6
HALLMARK_CHOLESTEROL_HOMEOSTASIS	0.00119332	0.00271209	0.65706	1.75515	0	69	PPARG|FADS2|SCD|LGMN|LPL|FABP5|ATF3|CD9|ACTG1|ALDOC|NFIL3|CHKA|SQLE|PMVK|ANXA5|ETHE1|EBP|PLAUR|TM7SF2|ATF5|LDLR|TP53INP1|FASN|GUSB|FDPS|FBXO6|CYP51A1|ALCAM|PLSCR1|DHCR7	D6
HALLMARK_MITOTIC_SPINDLE	0.00105374	0.00268528	0.662339	1.95576	0	192	DLGAP5|ANLN|BIRC5|MYO1E|CCNB2|TOP2A|KIF2C|KIF4A|TPX2|CDK1|KIF15|NUSAP1|PLK1|KIF11|CENPE|AURKA|CENPF|ESPL1|ECT2|BUB1|TTK|RACGAP1|NDC80|PRC1|LMNB1|FSCN1|INCENP|ARHGAP10|TRIO|SMC4|PLEKHG2|FBXO5|CTTN|BRCA2|CKAP5|KNTC1|SAC3D1|KIF20B|MYH10|ARHGEF12|CENPJ|ACTN4|KIF22|PCNT|CNTROB|SMC1A|FLNA|YWHAE|NEDD9|FGD6|EPB41L2|BCL2L11|ARHGAP4|MAP1S|KPTN|CAPZB|SASS6|MYH9|KIF5B|FGD4|GSN|CDC27|CEP250|SMC3	D6
HALLMARK_WNT_BETA_CATENIN_SIGNALING	0.0740741	0.1001	-0.403814	-1.30745	17	39	HEY2|AXIN2|PTCH1|TCF7|DLL1|FRAT1|PPARD|LEF1|MYC	D6
HALLMARK_TGF_BETA_SIGNALING	0.724265	0.739046	0.323506	0.835135	590	51	RAB31|SERPINE1|ID2|FURIN|FKBP1A|PPP1CA	D6
HALLMARK_IL6_JAK_STAT3_SIGNALING	0.00116009	0.00271209	0.683792	1.84856	0	78	CSF2|CCR1|CXCL9|CD38|CXCL10|HMOX1|CD36|IL13RA1|CSF1|IL2RA|CRLF2|TNFRSF1B|IL17RB|CD9|MAP3K8|TNF|SOCS1|IL18R1|ITGA4|BAK1|CSF2RB|IL1R2|STAT1|FAS|PTPN11|IL15RA|IL12RB1|IL7|IL1B|SOCS3|MYD88|IRF9|TNFRSF21|IL10RB|IL1R1|TYK2	D6
HALLMARK_DNA_REPAIR	0.00212766	0.00454545	0.544971	1.58519	1	147	TYMS|ZWINT|PDE6G|RAD51|ADA|FEN1|PCNA|NME1|SAC3D1|DUT|RPA3|RFC4|RFC3|POLA1|ERCC1|MPG|HPRT1|ALYREF|POLA2|SSRP1|POLD1|RFC2|ARL6IP1|ITPA|NT5C|NUDT21|CANT1|RFC5|GUK1|POLD3|POLR2H|NELFB|PDE4B|TK2|POLR2A|MPC2|MRPL40|RBX1|ERCC2|GTF2A2|ADRM1|POLR2E|HCLS1|COX17|TARBP2|DDB2|LIG1|POLR2G|GTF2H5|TAF12|POLB|RRM2B|CDA|RALA|GTF3C5|DGCR8|TP53|POLR2J|TAF13|DDB1|TSG101|POLH	D6
HALLMARK_G2M_CHECKPOINT	0.00105708	0.00268528	0.771115	2.2757	0	190	BIRC5|HMMR|CDC20|CCNB2|MKI67|UBE2C|TOP2A|KIF2C|KIF4A|TROAP|TPX2|CDK1|CDC6|KIF15|POLQ|NUSAP1|PLK1|AURKB|KNL1|E2F2|KIF11|CENPE|AURKA|CENPF|HMGB3|CDKN3|CCNA2|ESPL1|BUB1|TTK|RAD54L|CCNF|PTTG1|STIL|CKS2|UCK2|MCM2|CHEK1|RACGAP1|KPNA2|NDC80|PRC1|LMNB1|GINS2|INCENP|E2F1|UBE2S|BCL3|ORC6|EZH2|SMC4|CHAF1A|JPT1|CKS1B|SMC2|FBXO5|STMN1|TRAIP|TFDP1|BARD1|MAD2L1|BRCA2|NSD2|MAP3K20|MCM6|SAP30|MCM3|DTYMK|CDKN2C|SQ…	D6
HALLMARK_APOPTOSIS	0.00321543	0.00618353	0.53317	1.54834	2	145	CAV1|TOP2A|CD38|FEZ1|TIMP3|HMOX1|GNA15|WEE1|BRCA1|PRF1|NEFH|HMGB2|ATF3|BCL2L1|PSEN2|FASLG|CDK2|PMAIP1|CASP9|PLAT|TNF|FDXR|CASP3|TAP1|FAS|CCND2|EMP1|EBP|PAK1|CASP7|BMF|TIMP2|GPX3|GCH1|ETF1|NEDD9|SAT1|IL1B|DNAJA1|TNFSF10|BCL2L11|MCL1|BAX|GADD45A|CASP6|GSN|PLCB2|CD2|JUN|AIFM3|TSPO|CCND1|CCNA1	D6
HALLMARK_NOTCH_SIGNALING	0.403042	0.428768	-0.347882	-1.03531	105	30	TCF7L2|DTX1|DLL1|MAML2	D6
HALLMARK_ADIPOGENESIS	0.00105485	0.00268528	0.559464	1.64785	0	180	PPARG|APOE|FABP4|TST|FAH|LPL|CD36|SCARB1|SLC1A5|ELOVL6|SLC25A10|ACAA2|MGLL|CDKN2C|CD151|PRDX3|SLC19A1|TALDO1|SQOR|ACADS|UCP2|MTCH2|LPCAT3|PFKL|COQ5|UQCRC1|ETFB|IMMT|CYC1|GPX3|SUCLG1|ACADM|ABCA1|ESYT1|GPD2|AIFM1|SLC25A1|GBE1|DECR1|TKT|COX8A|ECHS1|DNAJC15|TANK|DHCR7|ACLY|COQ9|HADH|UQCRQ|ATP1B3|YWHAG|CRAT|MRPL15|REEP5|NDUFAB1|GADD45A|AK2|MDH2|CPT2|PFKFB3|AGPAT3|ECH1|CAVIN1|ENPP2|SCP2|PGM1|ESRRA|CAT|…	D6
HALLMARK_ESTROGEN_RESPONSE_EARLY	0.021164	0.0320667	0.473796	1.38845	19	166	RAB31|MYOF|KCNK5|TGM2|SLC27A2|PRSS23|SLC1A4|RBBP8|MUC1|TMPRSS3|KLF4|INPP5F|SCARB1|FHL2|IGFBP4|IL17RB|PMAIP1|GLA|MYB|BHLHE40|PPIF|CLIC3|FOS|CISH|SIAH2|SLC16A1|FASN|JAK2|ARL3|SLC7A5|MICB|ITPK1|CANT1|SLC9A3R1|DHCR7|ABAT	D6
HALLMARK_ESTROGEN_RESPONSE_LATE	0.00105708	0.00268528	0.671318	1.96466	0	155	CAV1|RAB31|CDC20|TOP2A|TSPAN13|MYOF|CDC6|KCNK5|SLC27A2|PRSS23|TST|STIL|SLC1A4|RBBP8|GAL|ID2|GINS2|TMPRSS3|FABP5|KLF4|SLC2A8|SLC29A1|SNX10|SCARB1|IGFBP4|CA2|IL17RB|PLXNB1|NAB2|CD9|IDH2|BATF|GLA|MDK|ST14|MYB|S100A9|PPIF|CLIC3|FOS|CISH|XRCC3|SIAH2|SGK1|CKB|HPRT1|SLC16A1|ALDH3A2|ETFB|PTPN6|JAK2|PERP|ARL3|SLC7A5|HOMER2|MICB|GALE|ITPK1|SLC9A3R1|DHCR7	D6
HALLMARK_ANDROGEN_RESPONSE	0.23042	0.261841	0.421581	1.16292	202	88	SCD|CENPN|FADS1|DHCR24|CDK6|MAF|DBI|SMS|SGK1|SRF|PLPP1|LMAN1|HOMER2|INSIG1|SAT1|ELL2|ARID5B|ZMIZ1|SORD|ADRM1|AKT1|NCOA4|MAP7|SEC24D|XRCC5|UBE2J1|STK39|HMGCR|CAMKK2|CCND1|ELOVL5|HMGCS1|XRCC6|IDI1|ABHD2	D6
HALLMARK_MYOGENESIS	0.168432	0.200515	0.411456	1.19781	158	149	SCD|MRAS|FGF2|MAPK12|SPARC|HBEGF|MYL6B|PLXNB2|NQO1|CD36|PDLIM7|COL6A3|SMTN|RYR1|PSEN2|FKBP1B|COL6A2|BHLHE40|TPM3|LSP1|CKB|PTP4A3|NOTCH1|FDPS|GPX3|DAPK2|ADAM12|ACSL1|PC|CFD|MYO1C|CRAT|PDE4DIP|MYH9|MEF2C|GSN|FLII|MYOM2	D6
HALLMARK_PROTEIN_SECRETION	0.238149	0.26461	0.416912	1.1518	210	91	GLA|ICA1|ANP32E|AP2S1|CD63|STAM|CTSC|COPB2|PAM|CLTC|LMAN1|ABCA1|ZW10|CLTA|COPB1|SGMS1|RER1|COPE|YKT6|SEC24D|AP1G1|ARFIP1|TMX1|USO1|STX12|ARFGAP3|AP2M1|TSG101|GALC|VAMP7|LAMP2|GBF1|NAPG|SOD1|TPD52|IGF2R|MAPK1|STX16|ARCN1|SCAMP3|NAPA|ADAM10|AP2B1|M6PR|AP3B1|DNM1L	D6
HALLMARK_INTERFERON_ALPHA_RESPONSE	0.0694289	0.0991841	0.479679	1.33089	61	96	CXCL10|CSF1|CCRL2|IFI27|CD74|OAS1|EPSTI1|SAMD9L|TRIM25|TAP1|PSME2|LAP3|LY6E|PSMB8|ISG15|BST2|GBP2|GBP4|GMPR|PSMB9|IL7|TRAFD1|PLSCR1|IFI35|TRIM21|IRF9|RTP4|IFITM2|UBA7|MVB12A|IFITM1|MOV10|UBE2L6|CNP	D6
HALLMARK_INTERFERON_GAMMA_RESPONSE	0.00105042	0.00268528	0.605999	1.79247	0	195	CD86|CCL2|CXCL9|CD38|TNFAIP2|HLA-DQA1|CXCL10|CIITA|IRF5|IRF4|SERPING1|GZMA|IFI27|MTHFD2|FCGR1A|CD74|IL2RB|XCL1|HLA-DRB1|HLA-DMA|SOCS1|SLAMF7|VAMP5|CSF2RB|EPSTI1|PSMB2|ICAM1|STAT1|SAMD9L|TRIM25|CASP3|MT2A|TAP1|FAS|PSME2|LAP3|LY6E|PSMB8|C1R|SRI|FGL2|NAMPT|PFKP|TNFAIP6|IRF8|ISG15|BST2|CASP7|P2RY14|PTPN6|IL15RA|JAK2|GCH1|GBP4|ST8SIA4|PSMB9|IL7|PML|MVP|TRAFD1|PLSCR1|OAS2|IFI35|TNFSF10|TRIM21|SOCS3|MYD…	D6
HALLMARK_APICAL_JUNCTION	0.00631579	0.0116959	0.499893	1.46482	5	156	MMP9|CD86|MYL9|LAYN|PARD6G|SIRPA|FSCN1|CD276|MAPK11|LIMA1|ICAM4|PIK3R3|ACTG1|MDK|ACTB|TSPAN4|SYK|CAP1|MAP3K20|PFN1|TUBG1|ICAM1|VAV2|TGFBI|MYH10|CTNNA1|ACTN4|ARPC2|ITGA2|CD209|RAC2|ARHGEF6|SKAP2|ADAM15|VASP|NF2|ADAM9|INPPL1|INSIG1|YWHAH|GNAI2|EPB41L2|ZYX|MSN|CNN2|HADH|CRAT|MYH9	D6
HALLMARK_APICAL_SURFACE	0.809651	0.809651	0.310876	0.747886	603	31	LYN|BRCA1|IL2RB|AFAP1L2|PLAUR	D6
HALLMARK_HEDGEHOG_SIGNALING	0.304762	0.331263	0.478607	1.13718	223	29	ADGRG1|NRP2|NRP1|VEGFA|CDK6	D6
HALLMARK_COMPLEMENT	0.00104822	0.00268528	0.576988	1.70293	0	175	C1QA|APOC1|PLA2G7|KLK1|C1QC|DUSP6|ITGAM|MT3|DUSP5|SERPINE1|KYNU|PHEX|LGMN|SERPING1|CD36|GNGT2|LYN|GZMA|CTSV|CA2|CTSH|F5|CASP9|CPM|PLAT|CALM3|APOBEC3F|APOBEC3G|S100A9|TMPRSS6|PLEK|PFN1|ANXA5|CASP3|S100A13|FCER1G|LAP3|C1R|ATOX1|PLAUR|CASP7|CTSC|TIMP2|ADAM9|JAK2|GNG2|DGKH|PRCP|PSMB9|CTSD|GPD2|GNAI2|FDX1|SIRT6|PLSCR1|MSRB1|GNB2|CSRP1|LCP2|PIK3CG|CTSB|WAS	D6
HALLMARK_UNFOLDED_PROTEIN_RESPONSE	0.080089	0.10538	0.462802	1.30281	71	109	CCL2|SLC1A4|VEGFA|MTHFD2|ATF3|CKS1B|DDIT4|PSAT1|WIPI1|PDIA6|ALDH18A1|EIF4EBP1|EXOSC4|ATP6V0D1|SLC7A5|SEC11A|EIF4G1|ERO1A|ASNS|LSM4|BANF1|DCP2|KIF5B|HSPA9|YWHAZ|ZBTB17|CALR|KHSRP|PARN|EIF2S1|PREB|NFYB|EIF4A3|DCTN1|NHP2|EIF4E|EXOSC10|LSM1|PDIA5|POP4|NOLC1|DNAJA4|EXOC2|TATDN2	D6
HALLMARK_PI3K_AKT_MTOR_SIGNALING	0.106502	0.136541	0.456776	1.26881	94	97	CDK1|E2F1|FASLG|PIK3R3|CDK2|DAPP1|PFN1|ACTR3|TBK1|RPS6KA1|MAP2K3|PPP1CA|PTPN11|SLA|CFL1|RALB|CLTC|ACACA|ARPC3|MYD88|TRAF2|VAV3|PIN1|AKT1|UBE2N|ARHGDIA|IL4|ACTR2|GRK2|MKNK2|HRAS|MKNK1|CDK4|CALR|GRB2|IL2RG|NFKBIB|CSNK2B|CAB39L|YWHAB|PPP2R1B|AP2M1|CAB39|TRIB3|LCK|EIF4E|PRKCB|RAC1|PLCG1|TIAM1|RPTOR|SLC2A1|PAK4|MAPK1|PRKAG1	D6
HALLMARK_MTORC1_SIGNALING	0.00104712	0.00268528	0.680644	2.01703	0	196	RRM2|FADS2|PLK1|SCD|AURKA|AK4|BUB1|CCNF|SLC1A4|BCAT1|MCM2|LGMN|NUPR1|FADS1|DHCR24|GAPDH|TPI1|MCM4|MTHFD2|TFRC|DDIT4|DHFR|ENO1|SLC1A5|CD9|GPI|PIK3R3|LDHA|ELOVL6|GLA|HK2|SHMT2|BHLHE40|DAPP1|NFIL3|HMBS|PSAT1|G6PD|PGK1|SQLE|PRDX1|TUBG1|STIP1|ACTR3|FDXR|PHGDH|SLC7A11|TBK1|PSMD14|PSMA4|FGL2|NAMPT|SYTL2|MAP2K3|EBP|TXNRD1|P4HA1|UNG|HPRT1|TM7SF2|PFKL|SLA|HSPD1|CORO1A|SKAP2|LDLR|CTSC|ATP6V1D|GOT1|SRD5A1|IM…	D6
HALLMARK_E2F_TARGETS	0.00104603	0.00268528	0.77823	2.3078	0	198	DLGAP5|RRM2|SPC25|BIRC5|HMMR|CDC20|CCNB2|MKI67|BUB1B|TK1|TOP2A|KIF2C|KIF4A|CDK1|CDCA3|PLK1|AURKB|CDCA8|DSCC1|CENPE|AURKA|SPC24|TRIP13|HMGB3|CDKN3|GINS1|ESPL1|PTTG1|ASF1B|CKS2|MXD3|RAD51AP1|MCM2|CHEK1|RACGAP1|UBE2T|CIT|SPAG5|KPNA2|LMNB1|WEE1|BRCA1|HELLS|GINS3|CENPM|MCM4|HMGB2|UBE2S|MTHFD2|ORC6|EZH2|SMC4|JPT1|CKS1B|CDKN2A|TFRC|STMN1|NCAPD2|TIMELESS|CCNE1|PCNA|BARD1|MAD2L1|BRCA2|NME1|DONSON|ANP32E|T…	D6
HALLMARK_MYC_TARGETS_V1	0.00105042	0.00268528	0.55305	1.63586	0	195	TYMS|CDC20|CCNA2|MCM2|KPNA2|MCM4|TFDP1|CDK2|LDHA|PCNA|MAD2L1|NME1|RRM1|MCM6|VDAC1|PGK1|LSM2|DUT|PSMB2|RFC4|PRDX3|COX5A|MCM5|PSMD14|PSMA4|RANBP1|YWHAQ|HPRT1|PPM1G|HSPD1|MCM7|CTPS1|GOT2|PSMD8|HDGF|CYC1|SNRPD1|VDAC3|PSMD1|PSMB3|ETF1|YWHAE|RAN|RUVBL2|CCT5|RAD23B|CSTF2|ILF2|STARD7|SRPK1|AIMP2|SRSF2|SMARCC1|KPNB1|NDUFAB1|PPIA|HNRNPA3|FAM120A|PSMC4|PRPS2|XPO1|UBE2L3|GLO1|PSMA7|PSMA2|SNRPG|PRDX4|PSMD7|SN…	D6
HALLMARK_MYC_TARGETS_V2	0.210784	0.245098	0.457465	1.19734	171	57	PLK1|MCM4|HK2|BYSL|SLC19A1|MCM5|UNG|HSPD1|SORD|DCTPP1|AIMP2|DUSP2|PLK4|PES1|CDK4|FARSA|HSPE1|SRM|TMEM97|PPRC1	D6
HALLMARK_EPITHELIAL_MESENCHYMAL_TRANSITION	0.00107181	0.00268528	0.564928	1.64057	0	145	IGFBP2|PMP22|SPP1|TGM2|PTHLH|PDLIM4|MYL9|TIMP3|FGF2|SPARC|GEM|SERPINE1|CTHRC1|ID2|TPM4|VEGFA|COL6A3|DAB2|LGALS1|CAPG|IGFBP4|SDC4|PLOD1|SERPINE2|ANPEP|IL32|COL6A2|ECM1|TGFBI|FAS|BASP1|ITGA2|PLAUR|MCM7|COL5A3	D6
HALLMARK_INFLAMMATORY_RESPONSE	0.00104822	0.00268528	0.551804	1.62858	0	177	LIF|MSR1|CYBB|CCL2|CXCL9|CCL22|HBEGF|CXCL10|SERPINE1|ADORA2B|GNA15|CXCR6|LYN|IL18RAP|CHST2|CSF1|PTGIR|CCRL2|RGS1|CD70|TNFRSF1B|ICAM4|NOD2|IL12B|IL2RB|P2RX7|IL18R1|TNFSF9|ICAM1|SLAMF1|LY6E|SRI|NAMPT|TNFAIP6|PLAUR|CD82|BST2|LDLR|IRAK2|IL15RA|PTGER2|GCH1|SLC31A1|ABCA1|RGS16|C3AR1|IL1B|TNFSF10|IL10|RTP4|MARCO|PDE4B|LCP2|IL1R1|INHBA|NFKB1|ADRM1|ATP2A2|HIF1A|IFITM1|ATP2C1|TNFRSF9	D6
HALLMARK_XENOBIOTIC_METABOLISM	0.00105708	0.00268528	0.60823	1.78003	0	155	APOE|CES1|TMEM176B|CYP27A1|PYCR1|PTGDS|HSD11B1|HMOX1|BCAT1|SERPINE1|KYNU|ARG2|NQO1|ID2|FAH|SMOX|CD36|IGFBP4|CA2|MAN1A1|SLC1A5|MTHFD1|SHMT2|CCL25|TKFC|ABCC3|ACP2|MT2A|PGD|FAS|DDAH2|AHCY|HES6|IRF8|HPRT1|SLC12A4|ALAS1|NFS1|PTGR1|ASL|GCH1|GCNT2|PC|COMT|GSTO1|IL1R1|SLC35B1|MCCC2|ABCD2|ATP2A2|CASP6|NPC1|GSTM4|ECH1|PROS1|GART|NINJ1|CAT|ELOVL5|ALDH9A1|ARPP19|ACOX3|CDA|BLVRB	D6
HALLMARK_FATTY_ACID_METABOLISM	0.00107411	0.00268528	0.594094	1.71695	0	136	G0S2|ALDH1A1|CD36|DHCR24|LGALS1|CA2|LDHA|ACSL4|GSTZ1|ACAA2|IL4I1|MGLL|PCBD1|CPOX|TP53INP2|MIF|SMS|ACADS|NTHL1|ACADVL|FASN|ALDH3A2|SUCLG1|ACADM|GPD2|ACOT8|YWHAH|BLVRA|KMT5A|ACSL1|DECR1|ECHS1|HSP90AA1|FH|NCAPH2|HADH|HSD17B10|MDH1|HSPH1|ACSL5|UROS|CRAT|ACAA1|SUCLA2|MDH2|RAP1GDS1|HMGCL|CPT2|EHHADH|UBE2L6|ECH1|HCCS|ECI1|HADHB|ELOVL5|HMGCS1|ALDH9A1|NSDHL|GRHPR|HSDL2|IDI1|ALDOA|HIBCH|ACAT2|IDH3G|ADSL|CB…	D6
HALLMARK_OXIDATIVE_PHOSPHORYLATION	0.00104603	0.00268528	0.545722	1.61831	0	198	GPI|IDH2|LDHA|ACAA2|VDAC1|PRDX3|COX5A|ATP5MC3|TCIRG1|ACADVL|SLC25A5|ALAS1|CASP7|GOT2|ETFA|ATP6V1D|UQCRC1|ETFB|IMMT|CYC1|SUCLG1|HTRA2|ACADM|VDAC3|ATP1B1|SLC25A20|FDX1|AIFM1|MRPS15|ATP5F1C|DECR1|SLC25A11|COX10|COX8A|ECHS1|ATP6V0B|ATP5F1B|FH|ATP5MF|CYB5R3|MRPL11|MRPS11|UQCRQ|HSD17B10|MDH1|ACAA1|SUCLA2|BAX|TIMM8B|NDUFV1|SLC25A12|NDUFB3|MRPL15|NDUFAB1|MDH2|HADHA|MRPS12|TIMM13|NDUFA8|UQCRC2|ATP5PF|COX1…	D6
HALLMARK_GLYCOLYSIS	0.00104822	0.00268528	0.554768	1.63779	0	176	P4HA2|HMMR|CDK1|AURKA|AK4|SDC2|ADORA2B|IL13RA1|VEGFA|CHST2|SLC16A3|TPI1|SPAG4|PLOD1|DDIT4|ENO1|STMN1|TXN|PGAM1|B4GALT2|GALK1|LDHA|SLC25A10|GPC4|PKM|HK2|SAP30|G6PD|MIF|PGK1|FUT8|TGFBI|TALDO1|PFKP|PGM2|P4HA1|COPB2|GOT2|GOT1|GUSB|PAM|GMPPB|NASP|GALE|PC|CHPF|GPC1|POLR3K|ERO1A|MDH1|NOL3|PPIA|MDH2|CASP6|PSMC4|GYS1|GMPPA|SLC37A4|PAXIP1|HDLBP|ALG1|CHST12|QSOX1|SRD5A3|LHPP|ALDH9A1|NSDHL|AKR1A1|MED24|ARPP1…	D6
HALLMARK_REACTIVE_OXYGEN_SPECIES_PATHWAY	0.0148699	0.0239837	0.606714	1.55619	11	49	MGST1|FES|NQO1|TXN|G6PD|PRDX1|PDLIM1|LSP1|ATOX1|PFKP|TXNRD1|PTPA|GPX3|OXSR1|PRDX2|SBNO2|ERCC2|ABCC1|LAMTOR5|CAT|PRDX4|TXNRD2	D6
HALLMARK_P53_PATHWAY	0.144958	0.176778	0.413078	1.21997	137	184	LIF|TP63|VDR|HBEGF|HMOX1|PLXNB2|NUPR1|KLF4|ATF3|CDKN2A|DDIT4|ADA|PCNA|GM2A|ST14|SOCS1|TRAF4|BAK1|TNFSF9|MAPKAPK3|FDXR|TAP1|FAS|S100A4|SLC7A11|FOS|CCND2|MXD4|CD82|PHLDA3|NOTCH1|EPS8L2|PERP|RGS16|CTSD|CEBPA|SAT1|MDM2|TRAFD1|ABAT|ZBTB16|RAD51C|BAX|PDGFA|VWA5A|GADD45A|IRAK1|JUN|DDB2|IP6K2|TGFB1|DEF6|NINJ1	D6
HALLMARK_UV_RESPONSE_UP	0.00106496	0.00268528	0.574925	1.66918	0	141	IGFBP2|FGF18|NR4A1|TST|HMOX1|GGH|GAL|CHRNA5|LYN|SPR|HSPA2|CTSV|CA2|ATF3|TFRC|FURIN|CDK2|FEN1|CCNE1|RAB27A|BAK1|CHKA|STIP1|ICAM1|PPIF|RFC4|AP2S1|CASP3|TAP1|FOS|FOSB|ALAS1|GPX3|GCH1|HYAL2|DNAJA1|CLTB|BCL2L11|POLR2H|ASNS|ACAA1|APOM|NAT1|CNP|PDAP1|YKT6|BSG|MMP14|NUP58|PSMC3|CYB5B	D6
HALLMARK_UV_RESPONSE_DN	0.0208105	0.0320667	0.504138	1.43736	18	121	CAV1|PPARG|PMP22|SDC2|SERPINE1|KCNMA1|MT1E|NRP1|ADORA2B|DAB2|FHL2|PIK3R3|BHLHE40|MGLL|ICA1|VAV2|ANXA4|ATXN1|SRI|GCNT1|ANXA2|LDLR	D6
HALLMARK_ANGIOGENESIS	0.0126582	0.021097	0.688314	1.60169	8	25	SPP1|FGFR1|NRP1|LPL|VEGFA|VAV2|S100A4|CCND2|TNFRSF21|PDGFA|COL5A2	D6
HALLMARK_HEME_METABOLISM	0.143158	0.176778	0.413007	1.21751	135	172	P4HA2|E2F2|IGSF3|SMOX|ACP5|CA2|ICAM4|TFRC|TENT5C|HMBS|CPOX|TSPAN5|ARHGEF12|SLC7A11|UCP2|BMP2K|MAP2K3|HDGF|MINPP1|HTRA2|EIF2AK1|BLVRA|PRDX2|TNS1|NARF|SEC14L1|PC|ELL2|DMTN|ASNS|PICALM|UROS|CTSB|ATG4A|CLIC2|CDC27|GDE1|NCOA4|FECH|BSG|DCAF11|TOP1|NNT|CAT|RIOK3|GMPS|DCUN1D1	D6
HALLMARK_COAGULATION	0.00223964	0.00454545	0.577221	1.60945	1	101	C1QA|APOC1|MMP9|DUSP6|MMP7|TIMP3|PRSS23|SPARC|F12|SERPINE1|LGMN|SERPING1|CTSV|FURIN|CD9|CTSH|CASP9|PLAT|TMPRSS6|PLEK|WDR1|S100A13|C1R|MSRB2|ITGA2	D6
HALLMARK_IL2_STAT5_SIGNALING	0.00105597	0.00268528	0.660154	1.94896	0	188	CSF2|LIF|MYO1E|CD86|IL13|CDC6|SPP1|TGM2|TNFRSF8|CXCL10|UCK2|CTLA4|NRP1|IRF4|MUC1|PHLDA1|FAH|COL6A1|IL1RL1|SPRED2|CSF1|TNFRSF4|CAPG|IL2RA|CA2|TNFRSF1B|TNFRSF18|IKZF4|BCL2L1|FURIN|ADAM19|SLC1A5|GALM|IL2RB|CCR4|BATF|CCNE1|CTSZ|HK2|MAP3K8|SOCS1|IL18R1|BHLHE40|SYT11|ECM1|CD79B|PLAGL1|NFIL3|ICOS|ITGAE|IL1R2|DCPS|CASP3|CD83|ANXA4|AHCY|CCND2|FGL2|EMP1|GLIPR2|CISH|P4HA1|IRF8|TNFSF11|PHTF2|PLPP1|SWAP70|PTG…	D6
HALLMARK_BILE_ACID_METABOLISM	0.0542986	0.0798509	0.498348	1.37597	47	89	FADS2|SLC27A2|CYP27A1|ALDH1A1|CYP7B1|FADS1|DHCR24|SLC29A1|IDH2|PEX11G|FDXR|PXMP2|ABCD1|ATXN1|ABCA1|ACSL1|PECR|PRDX5|SLC27A5|ACSL5|BCAR3|ABCD2|NPC1|SLC22A18|HSD3B7|SLC35B2|SCP2|CAT	D6
[truncated: 6 more rows]

## Sheet: gsea_reactome_CD4
pathway	pval	padj	ES	NES	nMoreExtreme	size	leadingEdge	Condition
[truncated: 4,595 more rows]

## Sheet: gsea_hallmark_CD8
pathway	pval	padj	ES	NES	nMoreExtreme	size	leadingEdge	Condition
[truncated: 250 more rows]

## Sheet: gsea_reactome_CD8
pathway	pval	padj	ES	NES	nMoreExtreme	size	leadingEdge	Condition
[truncated: 4,615 more rows]
